# Supplementary material for: Multiple Oncogenic Pathway Signatures Show Coordinate Expression Patterns in Human Prostate Tumors
Source: PLoS One. 2008 Mar 19;3(3):e1816. doi: 10.1371/journal.pone.0001816 (PMC2263127; doi:10.1371/journal.pone.0001816)
Supplement: Supplementary Data File S1 — Lists of unique named genes in each of the oncogenic pathway signatures of Table 2 (2.53 MB XLS) [file pone.0001816.s001.xls]

## Sheet: cell_cycle_Whitfield
Entrez_ID	Symbol	Title
97	ACYP1	acylphosphatase 1, erythrocyte (common) type
112	ADCY6	adenylate cyclase 6
127	ADH4	alcohol dehydrogenase 4 (class II), pi polypeptide
262	AMD1	adenosylmethionine decarboxylase 1
329	BIRC2	baculoviral IAP repeat-containing 2
332	BIRC5	baculoviral IAP repeat-containing 5 (survivin)
397	ARHGDIB	Rho GDP dissociation inhibitor (GDI) beta
434	ASIP	agouti signaling protein, nonagouti homolog (mouse)
473	RERE	arginine-glutamic acid dipeptide (RE) repeats
580	BARD1	BRCA1 associated RING domain 1
583	BBS2	Bardet-Biedl syndrome 2
595	CCND1	cyclin D1
650	BMP2	bone morphogenetic protein 2
672	BRCA1	breast cancer 1, early onset
687	KLF9	Kruppel-like factor 9
699	BUB1	BUB1 budding uninhibited by benzimidazoles 1 homolog (yeast)
701	BUB1B	BUB1 budding uninhibited by benzimidazoles 1 homolog beta (yeast)
720	C4A	complement component 4A
729	C6	complement component 6
734	C8orf1	chromosome 8 open reading frame 1
741	ZNHIT2	zinc finger, HIT type 2
800	CALD1	caldesmon 1
805	CALM2	calmodulin 2 (phosphorylase kinase, delta)
828	CAPS	calcyphosine
835	CASP2	caspase 2, apoptosis-related cysteine peptidase (neural precursor cell expressed, developmentally down-regulated 2)
836	CASP3	caspase 3, apoptosis-related cysteine peptidase
861	RUNX1	runt-related transcription factor 1 (acute myeloid leukemia 1; aml1 oncogene)
890	CCNA2	cyclin A2
899	CCNF	cyclin F
934	CD24	CD24 antigen (small cell lung carcinoma cluster 4 antigen)
976	CD97	CD97 antigen
983	CDC2	cell division cycle 2, G1 to S and G2 to M
990	CDC6	CDC6 cell division cycle 6 homolog (S. cerevisiae)
991	CDC20	CDC20 cell division cycle 20 homolog (S. cerevisiae)
993	CDC25A	cell division cycle 25A
994	CDC25B	cell division cycle 25B
995	CDC25C	cell division cycle 25C
996	CDC27	cell division cycle 27
998	CDC42	cell division cycle 42 (GTP binding protein, 25kDa)
1022	CDK7	cyclin-dependent kinase 7 (MO15 homolog, Xenopus laevis, cdk-activating kinase)
1027	CDKN1B	cyclin-dependent kinase inhibitor 1B (p27, Kip1)
1031	CDKN2C	cyclin-dependent kinase inhibitor 2C (p18, inhibits CDK4)
1032	CDKN2D	cyclin-dependent kinase inhibitor 2D (p19, inhibits CDK4)
1033	CDKN3	cyclin-dependent kinase inhibitor 3 (CDK2-associated dual specificity phosphatase)
1039	CDR2	cerebellar degeneration-related protein 2, 62kDa
1058	CENPA	centromere protein A, 17kDa
1062	CENPE	centromere protein E, 312kDa
1063	CENPF	centromere protein F, 350/400ka (mitosin)
1163	CKS1B	CDC28 protein kinase regulatory subunit 1B
1164	CKS2	CDC28 protein kinase regulatory subunit 2
1244	ABCC2	ATP-binding cassette, sub-family C (CFTR/MRP), member 2
1265	CNN2	calponin 2
1294	COL7A1	collagen, type VII, alpha 1 (epidermolysis bullosa, dystrophic, dominant and recessive)
1316	KLF6	Kruppel-like factor 6
1398	CRK	v-crk sarcoma virus CT10 oncogene homolog (avian)
1411	CRYBA1	crystallin, beta A1
1495	CTNNA1	catenin (cadherin-associated protein), alpha 1, 102kDa
1500	CTNND1	catenin (cadherin-associated protein), delta 1
1659	DHX8	DEAH (Asp-Glu-Ala-His) box polypeptide 8
1675	DF	D component of complement (adipsin)
1719	DHFR	dihydrofolate reductase
1736	DKC1	dyskeratosis congenita 1, dyskerin
1763	DNA2L	DNA2 DNA replication helicase 2-like (yeast)
1783	DYNC1LI2	dynein, cytoplasmic 1, light intermediate chain 2
1810	DR1	down-regulator of transcription 1, TBP-binding (negative cofactor 2)
1827	DSCR1	Down syndrome critical region gene 1
1832	DSP	desmoplakin
1846	DUSP4	dual specificity phosphatase 4
1869	E2F1	E2F transcription factor 1
1870	E2F2	E2F transcription factor 2
1875	E2F5	E2F transcription factor 5, p130-binding
1894	ECT2	epithelial cell transforming sequence 2 oncogene
1955	EGFL5	EGF-like-domain, multiple 5
1979	EIF4EBP2	eukaryotic translation initiation factor 4E binding protein 2
2146	EZH2	enhancer of zeste homolog 2 (Drosophila)
2175	FANCA	Fanconi anemia, complementation group A
2177	FANCD2	Fanconi anemia, complementation group D2
2189	FANCG	Fanconi anemia, complementation group G
2237	FEN1	flap structure-specific endonuclease 1
2243	FGA	fibrinogen alpha chain
2305	FOXM1	forkhead box M1
2487	FRZB	frizzled-related protein
2534	FYN	FYN oncogene related to SRC, FGR, YES
2553	GABPB2	GA binding protein transcription factor, beta subunit 2
2619	GAS1	growth arrest-specific 1
2621	GAS6	growth arrest-specific 6
2624	GATA2	GATA binding protein 2
2683	B4GALT1	UDP-Gal:betaGlcNAc beta 1,4- galactosyltransferase, polypeptide 1
2730	GCLM	glutamate-cysteine ligase, modifier subunit
2735	GLI1	glioma-associated oncogene homolog 1 (zinc finger protein)
2782	GNB1	guanine nucleotide binding protein (G protein), beta polypeptide 1
2805	GOT1	glutamic-oxaloacetic transaminase 1, soluble (aspartate aminotransferase 1)
2870	GRK6	G protein-coupled receptor kinase 6
2908	NR3C1	nuclear receptor subfamily 3, group C, member 1 (glucocorticoid receptor)
2935	GSPT1	G1 to S phase transition 1
3005	H1F0	H1 histone family, member 0
3014	H2AFX	H2A histone family, member X
3054	HCFC1	host cell factor C1 (VP16-accessory protein)
3070	HELLS	helicase, lymphoid-specific
3091	HIF1A	hypoxia-inducible factor 1, alpha subunit (basic helix-loop-helix transcription factor)
3110	HLXB9	homeo box HB9
3111	HLA-DOA	major histocompatibility complex, class II, DO alpha
3122	HLA-DRA	major histocompatibility complex, class II, DR alpha
3148	HMGB2	high-mobility group box 2
3149	HMGB3	high-mobility group box 3
3156	HMGCR	3-hydroxy-3-methylglutaryl-Coenzyme A reductase
3161	HMMR	hyaluronan-mediated motility receptor (RHAMM)
3216	HOXB6	homeo box B6
3265	HRAS	v-Ha-ras Harvey rat sarcoma viral oncogene homolog
3267	HRB	HIV-1 Rev binding protein
3301	DNAJA1	DnaJ (Hsp40) homolog, subfamily A, member 1
3305	HSPA1L	heat shock 70kDa protein 1-like
3312	HSPA8	heat shock 70kDa protein 8
3337	DNAJB1	DnaJ (Hsp40) homolog, subfamily B, member 1
3433	IFIT2	interferon-induced protein with tetratricopeptide repeats 2
3434	IFIT1	interferon-induced protein with tetratricopeptide repeats 1
3454	IFNAR1	interferon (alpha, beta and omega) receptor 1
3608	ILF2	interleukin enhancer binding factor 2, 45kDa
3620	INDO	indoleamine-pyrrole 2,3 dioxygenase
3642	INSM1	insulinoma-associated 1
3643	INSR	insulin receptor
3708	ITPR1	inositol 1,4,5-triphosphate receptor, type 1
3749	KCNC4	potassium voltage-gated channel, Shaw-related subfamily, member 4
3799	KIF5B	kinesin family member 5B
3832	KIF11	kinesin family member 11
3833	KIFC1	kinesin family member C1
3835	KIF22	kinesin family member 22
3837	KPNB1	karyopherin (importin) beta 1
3838	KPNA2	karyopherin alpha 2 (RAG cohort 1, importin alpha 1)
3842	TNPO1	transportin 1
3845	KRAS	v-Ki-ras2 Kirsten rat sarcoma viral oncogene homolog
3930	LBR	lamin B receptor
3956	LGALS1	lectin, galactoside-binding, soluble, 1 (galectin 1)
4000	LMNA	lamin A/C
4012	LNPEP	leucyl/cystinyl aminopeptidase
4026	LPP	LIM domain containing preferred translocation partner in lipoma
4054	LTBP3	latent transforming growth factor beta binding protein 3
4085	MAD2L1	MAD2 mitotic arrest deficient-like 1 (yeast)
4147	MATN2	matrilin 2
4173	MCM4	MCM4 minichromosome maintenance deficient 4 (S. cerevisiae)
4174	MCM5	MCM5 minichromosome maintenance deficient 5, cell division cycle 46 (S. cerevisiae)
4175	MCM6	MCM6 minichromosome maintenance deficient 6 (MIS5 homolog, S. pombe) (S. cerevisiae)
4189	DNAJB9	DnaJ (Hsp40) homolog, subfamily B, member 9
4233	MET	met proto-oncogene (hepatocyte growth factor receptor)
4247	MGAT2	mannosyl (alpha-1,6-)-glycoprotein beta-1,2-N-acetylglucosaminyltransferase
4261	CIITA	class II, major histocompatibility complex, transactivator
4281	MID1	midline 1 (Opitz/BBB syndrome)
4286	MITF	microphthalmia-associated transcription factor
4288	MKI67	antigen identified by monoclonal antibody Ki-67
4301	MLLT4	myeloid/lymphoid or mixed-lineage leukemia (trithorax homolog, Drosophila); translocated to, 4
4302	MLLT6	myeloid/lymphoid or mixed-lineage leukemia (trithorax homolog, Drosophila); translocated to, 6
4335	MNT	MAX binding protein
4363	ABCC1	ATP-binding cassette, sub-family C (CFTR/MRP), member 1
4436	MSH2	mutS homolog 2, colon cancer, nonpolyposis type 1 (E. coli)
4582	MUC1	mucin 1, transmembrane
4664	NAB1	NGFI-A binding protein 1 (EGR1 binding protein 1)
4666	NACA	nascent-polypeptide-associated complex alpha polypeptide
4678	NASP	nuclear autoantigenic sperm protein (histone-binding)
4751	NEK2	NIMA (never in mitosis gene a)-related kinase 2
4774	NFIA	nuclear factor I/A
4780	NFE2L2	nuclear factor (erythroid-derived 2)-like 2
4782	NFIC	nuclear factor I/C (CCAAT-binding transcription factor)
4796	NFKBIL2	nuclear factor of kappa light polypeptide gene enhancer in B-cells inhibitor-like 2
4820	NKTR	natural killer-tumor recognition sequence
4828	NMB	neuromedin B
4837	NNMT	nicotinamide N-methyltransferase
4842	NOS1	nitric oxide synthase 1 (neuronal)
4863	NPAT	nuclear protein, ataxia-telangiectasia locus
4898	NRD1	nardilysin (N-arginine dibasic convertase)
4957	ODF2	outer dense fiber of sperm tails 2
4973	OLR1	oxidised low density lipoprotein (lectin-like) receptor 1
4998	ORC1L	origin recognition complex, subunit 1-like (yeast)
5096	PCCB	propionyl Coenzyme A carboxylase, beta polypeptide
5099	PCDH7	BH-protocadherin (brain-heart)
5111	PCNA	proliferating cell nuclear antigen
5154	PDGFA	platelet-derived growth factor alpha polypeptide
5293	PIK3CD	phosphoinositide-3-kinase, catalytic, delta polypeptide
5316	PKNOX1	PBX/knotted 1 homeobox 1
5347	PLK1	polo-like kinase 1 (Drosophila)
5393	EXOSC9	exosome component 9
5411	PNN	pinin, desmosome associated protein
5412	UBL3	ubiquitin-like 3
5514	PPP1R10	protein phosphatase 1, regulatory subunit 10
5515	PPP2CA	protein phosphatase 2 (formerly 2A), catalytic subunit, alpha isoform
5558	PRIM2A	primase, polypeptide 2A, 58kDa
5573	PRKAR1A	protein kinase, cAMP-dependent, regulatory, type I, alpha (tissue specific extinguisher 1)
5603	MAPK13	mitogen-activated protein kinase 13
5608	MAP2K6	mitogen-activated protein kinase kinase 6
5611	DNAJC3	DnaJ (Hsp40) homolog, subfamily C, member 3
5634	PRPS2	phosphoribosyl pyrophosphate synthetase 2
5635	PRPSAP1	phosphoribosyl pyrophosphate synthetase-associated protein 1
5663	PSEN1	presenilin 1 (Alzheimer disease 3)
5717	PSMD11	proteasome (prosome, macropain) 26S subunit, non-ATPase, 11
5780	PTPN9	protein tyrosine phosphatase, non-receptor type 9
5864	RAB3A	RAB3A, member RAS oncogene family
5885	RAD21	RAD21 homolog (S. pombe)
5888	RAD51	RAD51 homolog (RecA homolog, E. coli) (S. cerevisiae)
5889	RAD51C	RAD51 homolog C (S. cerevisiae)
5901	RAN	RAN, member RAS oncogene family
5905	RANGAP1	Ran GTPase activating protein 1
5932	RBBP8	retinoblastoma binding protein 8
5982	RFC2	replication factor C (activator 1) 2, 40kDa
5984	RFC4	replication factor C (activator 1) 4, 37kDa
5998	RGS3	regulator of G-protein signalling 3
6009	RHEB	Ras homolog enriched in brain
6118	RPA2	replication protein A2, 32kDa
6157	RPL27A	ribosomal protein L27a
6230	RPS25	ribosomal protein S25
6240	RRM1	ribonucleotide reductase M1 polypeptide
6241	RRM2	ribonucleotide reductase M2 polypeptide
6317	SERPINB3	serpin peptidase inhibitor, clade B (ovalbumin), member 3
6322	SCML1	sex comb on midleg-like 1 (Drosophila)
6382	SDC1	syndecan 1
6421	SFPQ	splicing factor proline/glutamine-rich (polypyrimidine tract binding protein associated)
6428	SFRS3	splicing factor, arginine/serine-rich 3
6430	SFRS5	splicing factor, arginine/serine-rich 5
6432	SFRS7	splicing factor, arginine/serine-rich 7, 35kDa
6444	SGCD	sarcoglycan, delta (35kDa dystrophin-associated glycoprotein)
6456	SH3GL2	SH3-domain GRB2-like 2
6464	SHC1	SHC (Src homology 2 domain containing) transforming protein 1
6491	STIL	SCL/TAL1 interrupting locus
6502	SKP2	S-phase kinase-associated protein 2 (p45)
6525	SMTN	smoothelin
6581	SLC22A3	solute carrier family 22 (extraneuronal monoamine transporter), member 3
6598	SMARCB1	SWI/SNF related, matrix associated, actin dependent regulator of chromatin, subfamily b, member 1
6602	SMARCD1	SWI/SNF related, matrix associated, actin dependent regulator of chromatin, subfamily d, member 1
6653	SORL1	sortilin-related receptor, L(DLR class) A repeats-containing
6667	SP1	Sp1 transcription factor
6711	SPTBN1	spectrin, beta, non-erythrocytic 1
6715	SRD5A1	steroid-5-alpha-reductase, alpha polypeptide 1 (3-oxo-5 alpha-steroid delta 4-dehydrogenase alpha 1)
6722	SRF	serum response factor (c-fos serum response element-binding transcription factor)
6747	SSR3	signal sequence receptor, gamma (translocon-associated protein gamma)
6748	SSR4	signal sequence receptor, delta (translocon-associated protein delta)
6772	STAT1	signal transducer and activator of transcription 1, 91kDa
6777	STAT5B	signal transducer and activator of transcription 5B
6782	STCH	stress 70 protein chaperone, microsome-associated, 60kDa
6790	STK6	serine/threonine kinase 6
6792	CDKL5	cyclin-dependent kinase-like 5
6880	TAF9	TAF9 RNA polymerase II, TATA box binding protein (TBP)-associated factor, 32kDa
6944	VPS72	vacuolar protein sorting 72 (yeast)
7020	TFAP2A	transcription factor AP-2 alpha (activating enhancer binding protein 2 alpha)
7033	TFF3	trefoil factor 3 (intestinal)
7076	TIMP1	TIMP metallopeptidase inhibitor 1
7090	TLE3	transducin-like enhancer of split 3 (E(sp1) homolog, Drosophila)
7095	TLOC1	translocation protein 1
7112	TMPO	thymopoietin
7150	TOP1	topoisomerase (DNA) I
7153	TOP2A	topoisomerase (DNA) II alpha 170kDa
7156	TOP3A	topoisomerase (DNA) III alpha
7205	TRIP6	thyroid hormone receptor interactor 6
7247	TSN	translin
7251	TSG101	tumor susceptibility gene 101
7272	TTK	TTK protein kinase
7277	TUBA1	tubulin, alpha 1 (testis specific)
7278	TUBA2	tubulin, alpha 2
7280	TUBB2A	tubulin, beta 2A
7296	TXNRD1	thioredoxin reductase 1
7298	TYMS	thymidylate synthetase
7323	UBE2D3	ubiquitin-conjugating enzyme E2D 3 (UBC4/5 homolog, yeast)
7374	UNG	uracil-DNA glycosylase
7398	USP1	ubiquitin specific peptidase 1
7412	VCAM1	vascular cell adhesion molecule 1
7414	VCL	vinculin
7424	VEGFC	vascular endothelial growth factor C
7431	VIM	vimentin
7528	YY1	YY1 transcription factor
7533	YWHAH	tyrosine 3-monooxygenase/tryptophan 5-monooxygenase activation protein, eta polypeptide
7543	ZFX	zinc finger protein, X-linked
7572	ZNF24	zinc finger protein 24 (KOX 17)
7593	ZNF42	zinc finger protein 42 (myeloid-specific retinoic acid-responsive)
7726	TRIM26	tripartite motif-containing 26
7756	ZNF207	zinc finger protein 207
7764	ZNF217	zinc finger protein 217
7803	PTP4A1	protein tyrosine phosphatase type IVA, member 1
7846	TUBA3	tubulin, alpha 3
7884	SLBP	stem-loop (histone) binding protein
8087	FXR1	fragile X mental retardation, autosomal homolog 1
8148	TAF15	TAF15 RNA polymerase II, TATA box binding protein (TBP)-associated factor, 68kDa
8202	NCOA3	nuclear receptor coactivator 3
8208	CHAF1B	chromatin assembly factor 1, subunit B (p60)
8317	CDC7	CDC7 cell division cycle 7 (S. cerevisiae)
8318	CDC45L	CDC45 cell division cycle 45-like (S. cerevisiae)
8334	HIST1H2AC	histone 1, H2ac
8336	HIST1H2AM	histone 1, H2am
8347	HIST1H2BC	histone 1, H2bc
8349	HIST2H2BE	histone 2, H2be
8361	HIST1H4F	histone 1, H4f
8365	HIST1H4H	histone 1, H4h
8366	HIST1H4B	histone 1, H4b
8370	HIST2H4	histone 2, H4
8395	PIP5K1B	phosphatidylinositol-4-phosphate 5-kinase, type I, beta
8438	RAD54L	RAD54-like (S. cerevisiae)
8458	TTF2	transcription termination factor, RNA polymerase II
8473	OGT	O-linked N-acetylglucosamine (GlcNAc) transferase (UDP-N-acetylglucosamine:polypeptide-N-acetylglucosaminyl transferase)
8543	LMO4	LIM domain only 4
8564	KMO	kynurenine 3-monooxygenase (kynurenine 3-hydroxylase)
8568	D21S2056E	DNA segment on chromosome 21 (unique) 2056 expressed sequence
8639	AOC3	amine oxidase, copper containing 3 (vascular adhesion protein 1)
8655	DYNLL1	dynein, light chain, LC8-type 1
8701	DNAH11	dynein, axonemal, heavy polypeptide 11
8772	FADD	Fas (TNFRSF6)-associated via death domain
8801	SUCLG2	succinate-CoA ligase, GDP-forming, beta subunit
8819	SAP30	sin3-associated polypeptide, 30kDa
8837	CFLAR	CASP8 and FADD-like apoptosis regulator
8840	WISP1	WNT1 inducible signaling pathway protein 1
8846	ALKBH	alkB, alkylation repair homolog (E. coli)
8848	TSC22D1	TSC22 domain family, member 1
8850	PCAF	p300/CBP-associated factor
8881	CDC16	CDC16 cell division cycle 16 homolog (S. cerevisiae)
8930	MBD4	methyl-CpG binding domain protein 4
8943	AP3D1	adaptor-related protein complex 3, delta 1 subunit
8975	USP13	ubiquitin specific peptidase 13 (isopeptidase T-3)
9055	PRC1	protein regulator of cytokinesis 1
9088	PKMYT1	protein kinase, membrane associated tyrosine/threonine 1
9133	CCNB2	cyclin B2
9134	CCNE2	cyclin E2
9156	EXO1	exonuclease 1
9184	BUB3	BUB3 budding uninhibited by benzimidazoles 3 homolog (yeast)
9212	AURKB	aurora kinase B
9232	PTTG1	pituitary tumor-transforming 1
9262	STK17B	serine/threonine kinase 17b (apoptosis-inducing)
9265	PSCD3	pleckstrin homology, Sec7 and coiled-coil domains 3
9266	PSCD2	pleckstrin homology, Sec7 and coiled-coil domains 2 (cytohesin-2)
9319	TRIP13	thyroid hormone receptor interactor 13
9329	GTF3C4	general transcription factor IIIC, polypeptide 4, 90kDa
9401	RECQL4	RecQ protein-like 4
9406	ZNF265	zinc finger protein 265
9444	QKI	quaking homolog, KH domain RNA binding (mouse)
9481	SLC25A27	solute carrier family 25, member 27
9493	KIF23	kinesin family member 23
9510	ADAMTS1	ADAM metallopeptidase with thrombospondin type 1 motif, 1
9518	GDF15	growth differentiation factor 15
9547	CXCL14	chemokine (C-X-C motif) ligand 14
9584	RNPC2	RNA-binding region (RNP1, RRM) containing 2
9585	MPHOSPH1	M-phase phosphoprotein 1
9643	MORF4L2	mortality factor 4 like 2
9646	SH2BP1	SH2 domain binding protein 1 (tetratricopeptide repeat containing)
9656	MDC1	mediator of DNA damage checkpoint 1
9666	DZIP3	zinc finger DAZ interacting protein 3
9682	JMJD2A	jumonji domain containing 2A
9700	ESPL1	extra spindle poles like 1 (S. cerevisiae)
9702	PIG8	translokin
9712	USP6NL	USP6 N-terminal like
9747	KIAA0738	KIAA0738 gene product
9768	KIAA0101	KIAA0101
9774	BCLAF1	BCL2-associated transcription factor 1
9786	KIAA0586	KIAA0586
9787	DLG7	discs, large homolog 7 (Drosophila)
9793	CKAP5	cytoskeleton associated protein 5
9801	MRPL19	mitochondrial ribosomal protein L19
9829	DNAJC6	DnaJ (Hsp40) homolog, subfamily C, member 6
9833	MELK	maternal embryonic leucine zipper kinase
9857	RP11-502H18.1	centrosome-associated protein 350
9883	POM121	POM121 membrane glycoprotein (rat)
9899	SV2B	synaptic vesicle glycoprotein 2B
9928	KIF14	kinesin family member 14
9939	RBM8A	RNA binding motif protein 8A
9941	ENDOGL1	endonuclease G-like 1
9967	THRAP3	thyroid hormone receptor associated protein 3
9988	DMTF1	cyclin D binding myb-like transcription factor 1
9994	CASP8AP2	CASP8 associated protein 2
10024	TROAP	trophinin associated protein (tastin)
10036	CHAF1A	chromatin assembly factor 1, subunit A (p150)
10049	DNAJB6	DnaJ (Hsp40) homolog, subfamily B, member 6
10051	SMC4L1	SMC4 structural maintenance of chromosomes 4-like 1 (yeast)
10057	ABCC5	ATP-binding cassette, sub-family C (CFTR/MRP), member 5
10073	RNUT1	RNA, U transporter 1
10116	FEM1B	fem-1 homolog b (C. elegans)
10124	ARL4A	ADP-ribosylation factor-like 4A
10146	G3BP	Ras-GTPase-activating protein SH3-domain-binding protein
10148	EBI3	Epstein-Barr virus induced gene 3
10190	TXNDC9	thioredoxin domain containing 9
10207	INADL	InaD-like (Drosophila)
10226	M6PRBP1	mannose-6-phosphate receptor binding protein 1
10234	LRRC17	leucine rich repeat containing 17
10238	WDR68	WD repeat domain 68
10246	SLC17A2	solute carrier family 17 (sodium phosphate), member 2
10247	HRSP12	heat-responsive protein 12
10293	TRIP	TRAF interacting protein
10347	ABCA7	ATP-binding cassette, sub-family A (ABC1), member 7
10362	HMG20B	high-mobility group 20B
10383	TUBB2C	tubulin, beta 2C
10403	KNTC2	kinetochore associated 2
10458	BAIAP2	BAI1-associated protein 2
10460	TACC3	transforming, acidic coiled-coil containing protein 3
10482	NXF1	nuclear RNA export factor 1
10492	SYNCRIP	synaptotagmin binding, cytoplasmic RNA interacting protein
10541	ANP32B	acidic (leucine-rich) nuclear phosphoprotein 32 family, member B
10600	USP16	ubiquitin specific peptidase 16
10615	SPAG5	sperm associated antigen 5
10625	IVNS1ABP	influenza virus NS1A binding protein
10635	RAD51AP1	RAD51 associated protein 1
10664	CTCF	CCCTC-binding factor (zinc finger protein)
10671	DCTN6	dynactin 6
10712	C1orf2	chromosome 1 open reading frame 2
10714	POLD3	polymerase (DNA-directed), delta 3, accessory subunit
10717	AP4B1	adaptor-related protein complex 4, beta 1 subunit
10721	POLQ	polymerase (DNA directed), theta
10745	PHTF1	putative homeodomain transcription factor 1
10746	MAP3K2	mitogen-activated protein kinase kinase kinase 2
10765	JARID1B	Jumonji, AT rich interactive domain 1B (RBP2-like)
10766	TOB2	transducer of ERBB2, 2
10769	PLK2	polo-like kinase 2 (Drosophila)
10772	FUSIP1	FUS interacting protein (serine/arginine-rich) 1
10818	FRS2	fibroblast growth factor receptor substrate 2
10866	HCP5	HLA complex P5
10873	ME3	malic enzyme 3, NADP(+)-dependent, mitochondrial
10902	BRD8	bromodomain containing 8
10905	MAN1A2	mannosidase, alpha, class 1A, member 2
10915	TCERG1	transcription elongation regulator 1
10921	RNPS1	RNA binding protein S1, serine-rich domain
10947	AP3M2	adaptor-related protein complex 3, mu 2 subunit
10953	TOMM34	translocase of outer mitochondrial membrane 34
11004	KIF2C	kinesin family member 2C
11055	ZPBP	zona pellucida binding protein
11065	UBE2C	ubiquitin-conjugating enzyme E2C
11073	TOPBP1	topoisomerase (DNA) II binding protein 1
11080	DNAJB4	DnaJ (Hsp40) homolog, subfamily B, member 4
11104	KATNA1	katanin p60 (ATPase-containing) subunit A 1
11113	CIT	citron (rho-interacting, serine/threonine kinase 21)
11130	ZWINT	ZW10 interactor
11135	CDC42EP1	CDC42 effector protein (Rho GTPase binding) 1
11137	PWP1	PWP1 homolog (S. cerevisiae)
11200	CHEK2	CHK2 checkpoint homolog (S. pombe)
11214	AKAP13	A kinase (PRKA) anchor protein 13
11277	TREX1	three prime repair exonuclease 1
11335	CBX3	chromobox homolog 3 (HP1 gamma homolog, Drosophila)
22794	CASC3	cancer susceptibility candidate 3
22836	RHOBTB3	Rho-related BTB domain containing 3
22894	KIAA1008	KIAA1008
22903	BTBD3	BTB (POZ) domain containing 3
22909	KIAA1018	KIAA1018
22929	SEPHS1	selenophosphate synthetase 1
22974	TPX2	TPX2, microtubule-associated, homolog (Xenopus laevis)
23015	GOLGA8A	golgi autoantigen, golgin subfamily a, 8A
23023	TMCC1	transmembrane and coiled-coil domain family 1
23077	MYCBP2	MYC binding protein 2
23118	MAP3K7IP2	mitogen-activated protein kinase kinase kinase 7 interacting protein 2
23178	PASK	PAS domain containing serine/threonine kinase
23199	KIAA0182	KIAA0182 protein
23204	ARL6IP	ADP-ribosylation factor-like 6 interacting protein
23255	KIAA0802	KIAA0802
23279	NUP160	nucleoporin 160kDa
23286	KIBRA	KIBRA protein
23310	hCAP-D3	KIAA0056 protein
23312	DMXL2	Dmx-like 2
23338	PHF15	PHD finger protein 15
23354	KIAA0841	KIAA0841
23367	LARP1	La ribonucleoprotein domain family, member 1
23397	BRRN1	barren homolog 1 (Drosophila)
23461	ABCA5	ATP-binding cassette, sub-family A (ABC1), member 5
23473	CAPN7	calpain 7
23510	KCTD2	potassium channel tetramerisation domain containing 2
23521	RPL13A	ribosomal protein L13a
23528	ZNF281	zinc finger protein 281
23552	CCRK	cell cycle related kinase
23560	GTPBP4	GTP binding protein 4
23580	CDC42EP4	CDC42 effector protein (Rho GTPase binding) 4
23595	ORC3L	origin recognition complex, subunit 3-like (yeast)
23596	OPN3	opsin 3 (encephalopsin, panopsin)
23705	IGSF4	immunoglobulin superfamily, member 4
23779	ARHGAP8	Rho GTPase activating protein 8
25781	KIAA0889	KIAA0889 protein
25836	NIPBL	Nipped-B homolog (Drosophila)
25886	WDR51A	WD repeat domain 51A
25896	C1orf73	chromosome 1 open reading frame 73
25925	ZNF521	zinc finger protein 521
25948	KBTBD2	kelch repeat and BTB (POZ) domain containing 2
25959	ANKRD25	ankyrin repeat domain 25
25961	NUDT13	nudix (nucleoside diphosphate linked moiety X)-type motif 13
25987	LRRC54	leucine rich repeat containing 54
26118	WSB1	WD repeat and SOCS box-containing 1
26353	HSPB8	heat shock 22kDa protein 8
26586	CKAP2	cytoskeleton associated protein 2
27301	APEX2	APEX nuclease (apurinic/apyrimidinic endonuclease) 2
27338	UBE2S	ubiquitin-conjugating enzyme E2S
28955	DEXI	dexamethasone-induced transcript
28973	MRPS18B	mitochondrial ribosomal protein S18B
28996	HIPK2	homeodomain interacting protein kinase 2
29005	PRO1073	PRO1073 protein
29028	ATAD2	ATPase family, AAA domain containing 2
29089	UBE2T	ubiquitin-conjugating enzyme E2T (putative)
29092	HSPC157	HSPC157 protein
29097	CNIH4	cornichon homolog 4 (Drosophila)
29115	HCNGP	transcriptional regulator protein
29128	UHRF1	ubiquitin-like, containing PHD and RING finger domains, 1
29896	TRA2A	transformer-2 alpha
29899	GPSM2	G-protein signalling modulator 2 (AGS3-like, C. elegans)
29978	UBQLN2	ubiquilin 2
29980	DONSON	downstream neighbor of SON
29990	PILRB	paired immunoglobin-like type 2 receptor beta
30000	TNPO2	transportin 2 (importin 3, karyopherin beta 2b)
50809	HP1BP3	heterochromatin protein 1, binding protein 3
50862	RNF141	ring finger protein 141
51003	MED31	mediator of RNA polymerase II transcription, subunit 31 homolog (yeast)
51004	COQ6	coenzyme Q6 homolog (yeast)
51042	ZNF593	zinc finger protein 593
51053	GMNN	geminin, DNA replication inhibitor
51109	RDH11	retinol dehydrogenase 11 (all-trans and 9-cis)
51111	SUV420H1	suppressor of variegation 4-20 homolog 1 (Drosophila)
51116	MRPS2	mitochondrial ribosomal protein S2
51141	INSIG2	insulin induced gene 2
51155	HN1	hematological and neurological expressed 1
51170	DHRS8	dehydrogenase/reductase (SDR family) member 8
51174	TUBD1	tubulin, delta 1
51203	NUSAP1	nucleolar and spindle associated protein 1
51334	LOC51334	mesenchymal stem cell protein DSC54
51341	ZBTB7A	zinc finger and BTB domain containing 7A
51343	FZR1	fizzy/cell division cycle 20 related 1 (Drosophila)
51503	HSPC148	hypothetical protein HSPC148
51512	GTSE1	G-2 and S-phase expressed 1
51514	DTL	denticleless homolog (Drosophila)
51524	HSPC196	hypothetical protein HSPC196
51526	C20orf111	chromosome 20 open reading frame 111
51530	ZC3HC1	zinc finger, C3HC-type containing 1
51534	C6orf55	chromosome 6 open reading frame 55
51574	HDCMA18P	HDCMA18P protein
51585	PCF11	PCF11, cleavage and polyadenylation factor subunit, homolog (S. cerevisiae)
51659	Pfs2	DNA replication complex GINS protein PSF2
51700	CYB5R2	cytochrome b5 reductase 2
51715	RAB23	RAB23, member RAS oncogene family
51747	CROP	cisplatin resistance-associated overexpressed protein
51763	SKIP	skeletal muscle and kidney enriched inositol phosphatase
53616	ADAM22	ADAM metallopeptidase domain 22
54407	SLC38A2	solute carrier family 38, member 2
54443	ANLN	anillin, actin binding protein (scraps homolog, Drosophila)
54478	FAM64A	family with sequence similarity 64, member A
54491	FLJ11127	hypothetical protein FLJ11127
54532	USP53	ubiquitin specific peptidase 53
54793	KCTD9	potassium channel tetramerisation domain containing 9
54819	ZCCHC10	zinc finger, CCHC domain containing 10
54820	NDE1	nudE nuclear distribution gene E homolog 1 (A. nidulans)
54841	BIVM	basic, immunoglobulin-like variable motif containing
54870	FLJ20259	FLJ20259 protein
54876	FLJ20280	hypothetical protein FLJ20280
54962	FLJ20516	timeless-interacting protein
55003	PAK1IP1	PAK1 interacting protein 1
55020	FLJ20699	hypothetical protein FLJ20699
55048	VPS37C	vacuolar protein sorting 37C (yeast)
55070	DET1	de-etiolated homolog 1 (Arabidopsis)
55075	UACA	uveal autoantigen with coiled-coil domains and ankyrin repeats
55082	FLJ10154	hypothetical protein FLJ10154
55122	C6orf166	chromosome 6 open reading frame 166
55140	ELP3	elongation protein 3 homolog (S. cerevisiae)
55143	CDCA8	cell division cycle associated 8
55148	C14orf130	chromosome 14 open reading frame 130
55156	ARMC1	armadillo repeat containing 1
55165	CEP55	centrosomal protein 55kDa
55166	C6orf139	chromosome 6 open reading frame 139
55186	SLC25A36	solute carrier family 25, member 36
55215	KIAA1794	KIAA1794
55247	NEIL3	nei endonuclease VIII-like 3 (E. coli)
55291	SAPS3	SAPS domain family, member 3
55320	C14orf106	chromosome 14 open reading frame 106
55344	PLCXD1	phosphatidylinositol-specific phospholipase C, X domain containing 1
55347	ABHD10	abhydrolase domain containing 10
55355	DKFZp762E1312	hypothetical protein DKFZp762E1312
55599	RNPC3	RNA-binding region (RNP1, RRM) containing 3
55602	CARF	collaborates/cooperates with ARF (alternate reading frame) protein
55608	ANKRD10	ankyrin repeat domain 10
55632	KIAA1333	KIAA1333
55635	DEPDC1	DEP domain containing 1
55646	LYAR	hypothetical protein FLJ20425
55655	NALP2	NACHT, leucine rich repeat and PYD containing 2
55656	C8orf52	chromosome 8 open reading frame 52
55658	RNF126	ring finger protein 126
55690	PACS1	phosphofurin acidic cluster sorting protein 1
55719	C10orf6	chromosome 10 open reading frame 6
55723	ASF1B	ASF1 anti-silencing function 1 homolog B (S. cerevisiae)
55729	ATF7IP	activating transcription factor 7 interacting protein
55771	FLJ11029	hypothetical protein FLJ11029
55790	ChGn	chondroitin beta1,4 N-acetylgalactosaminyltransferase
55791	C1orf103	chromosome 1 open reading frame 103
55872	PBK	PDZ binding kinase
56204	KIAA1370	KIAA1370
56257	BCDIN3	bin3, bicoid-interacting 3, homolog (Drosophila)
56852	RAD18	RAD18 homolog (S. cerevisiae)
56890	MDM1	Mdm4, transformed 3T3 cell double minute 1, p53 binding protein (mouse)
56894	AGPAT3	1-acylglycerol-3-phosphate O-acyltransferase 3
56995	TULP4	tubby like protein 4
57035	C1orf63	chromosome 1 open reading frame 63
57153	SLC44A2	solute carrier family 44, member 2
57157	PHTF2	putative homeodomain transcription factor 2
57168	CTB-1048E9.3	similar to aspartate beta hydroxylase (ASPH)
57169	KIAA1404	KIAA1404 protein
57181	SLC39A10	solute carrier family 39 (zinc transporter), member 10
57189	LCHN	LCHN protein
57211	GPR126	G protein-coupled receptor 126
57532	182-FIP	82-kD FMRP Interacting Protein
57650	KIAA1524	KIAA1524
57691	KIAA1586	KIAA1586
57698	KIAA1598	KIAA1598
57727	NCOA5	nuclear receptor coactivator 5
58486	LOC58486	transposon-derived Buster1 transposase-like protein gene
58487	ZF	HCF-binding transcription factor Zhangfei
58516	FAM60A	family with sequence similarity 60, member A
60312	AFAP	actin filament associated protein
63899	NSUN3	NOL1/NOP2/Sun domain family, member 3
63967	CLSPN	claspin homolog (Xenopus laevis)
64224	FLJ22313	hypothetical protein FLJ22313
64225	ARL6IP2	ADP-ribosylation factor-like 6 interacting protein 2
64403	CDH24	cadherin-like 24
64427	FLJ12788	hypothetical protein FLJ12788
64710	NUCKS1	nuclear casein kinase and cyclin-dependent kinase substrate 1
64770	CCDC14	coiled-coil domain containing 14
64773	C20orf81	chromosome 20 open reading frame 81
64785	FLJ13912	hypothetical protein FLJ13912
64942	#N/A	#N/A
65055	C2orf23	chromosome 2 open reading frame 23
65057	ACD	adrenocortical dysplasia homolog (mouse)
65117	FLJ11021	similar to splicing factor, arginine/serine-rich 4
65250	FLJ13231	hypothetical protein FLJ13231
79019	C22orf18	chromosome 22 open reading frame 18
79023	NUP37	nucleoporin 37kDa
79070	KDELC1	KDEL (Lys-Asp-Glu-Leu) containing 1
79075	DCC1	defective in sister chromatid cohesion homolog 1 (S. cerevisiae)
79149	ZSCAN5	zinc finger and SCAN domain containing 5
79650	FLJ13154	hypothetical protein FLJ13154
79682	MLF1IP	MLF1 interacting protein
79733	E2F8	E2F transcription factor 8
79739	TTLL7	tubulin tyrosine ligase-like family, member 7
79768	C15orf29	chromosome 15 open reading frame 29
79801	SHCBP1	SHC SH2-domain binding protein 1
79827	ASAM	adipocyte-specific adhesion molecule
79830	ZMYM1	zinc finger, MYM-type 1
79866	FLJ22624	FLJ22624 protein
80025	PANK2	pantothenate kinase 2 (Hallervorden-Spatz syndrome)
80263	TRIM45	tripartite motif-containing 45
80273	GRPEL1	GrpE-like 1, mitochondrial (E. coli)
80308	FLAD1	Fad1, flavin adenine dinucleotide synthetase, homolog (yeast)
80321	Cep70	p10-binding protein
80817	KIAA1712	KIAA1712
81610	C20orf129	chromosome 20 open reading frame 129
81611	ANP32E	acidic (leucine-rich) nuclear phosphoprotein 32 family, member E
81621	KAZALD1	Kazal-type serine peptidase inhibitor domain 1
81671	TMEM49	transmembrane protein 49
81839	VANGL1	vang-like 1 (van gogh, Drosophila)
83461	CDCA3	cell division cycle associated 3
83540	CDCA1	cell division cycle associated 1
83541	C20orf55	chromosome 20 open reading frame 55
83695	MGC13204	hypothetical protein MGC13204
83879	CDCA7	cell division cycle associated 7
83939	eIF2A	eukaryotic translation initiation factor (eIF) 2A
83990	BRIP1	BRCA1 interacting protein C-terminal helicase 1
84057	GAJ	GAJ protein
84168	ANTXR1	anthrax toxin receptor 1
84213	#N/A	#N/A
84245	MGC3207	hypothetical protein MGC3207
84262	MGC10911	hypothetical protein MGC10911
84305	WIBG	within bgcn homolog (Drosophila)
84313	VPS25	vacuolar protein sorting 25 (yeast)
84330	ZNF414	zinc finger protein 414
84515	MCM8	MCM8 minichromosome maintenance deficient 8 (S. cerevisiae)
84520	C14orf142	chromosome 14 open reading frame 142
84722	PSRC1	proline/serine-rich coiled-coil 1
84904	C9orf100	chromosome 9 open reading frame 100
84914	ZNF587	zinc finger protein 587
84930	MASTL	microtubule associated serine/threonine kinase-like
84961	FBXL20	F-box and leucine-rich repeat protein 20
84986	ARHGAP19	Rho GTPase activating protein 19
89781	HPS4	Hermansky-Pudlak syndrome 4
89958	C9orf140	chromosome 9 open reading frame 140
89987	#N/A	#N/A
90268	LOC90268	hypothetical protein BC007706
90417	C15orf23	chromosome 15 open reading frame 23
90624	LOC90624	hypothetical protein LOC90624
90956	ADCK2	aarF domain containing kinase 2
91369	ANKRD40	ankyrin repeat domain 40
91433	RCCD1	RCC1 domain containing 1
91531	DKFZp434P055	hypothetical protein DKFZp434P055
91544	UBXD5	UBX domain containing 5
91614	LOC91614	novel 58.3 KDA protein
91687	C1orf155	chromosome 1 open reading frame 155
92815	HIST3H2A	histone 3, H2a
93323	NY-SAR-48	sarcoma antigen NY-SAR-48
113130	CDCA5	cell division cycle associated 5
113510	HEL308	DNA helicase HEL308
114043	C21orf90	chromosome 21 open reading frame 90
114327	EFHC1	EF-hand domain (C-terminal) containing 1
114822	RHPN1	rhophilin, Rho GTPase binding protein 1
114880	OSBPL6	oxysterol binding protein-like 6
115273	RAB42	RAB42, member RAS homolog family
116028	MGC24665	hypothetical protein MGC24665
116225	ZMYND19	zinc finger, MYND-type containing 19
116840	LIP8	LYST-interacting protein LIP8
116983	CENTB5	centaurin, beta 5
123811	FLJ31153	hypothetical protein FLJ31153
126282	TNFAIP8L1	tumor necrosis factor, alpha-induced protein 8-like 1
126731	C1orf96	chromosome 1 open reading frame 96
126823	KARCA1	kelch/ankyrin repeat containing cyclin A1 interacting protein
128239	IQGAP3	IQ motif containing GTPase activating protein 3
129401	NUP35	nucleoporin 35kDa
134121	LOC134121	hypothetical protein LOC134121
134492	NUDCD2	NudC domain containing 2
134728	IRAK1BP1	interleukin-1 receptor-associated kinase 1 binding protein 1
135114	HINT3	histidine triad nucleotide binding protein 3
136319	MTPN	myotrophin
137682	C8orf38	chromosome 8 open reading frame 38
139886	RP11-93B10.1	hypothetical protein LOC139886
144402	CPNE8	copine VIII
147179	WIRE	WIRE protein
147184	MGC21518	hypothetical protein MGC21518
150468	FLJ40629	hypothetical protein FLJ40629
151188	ARL6IP6	ADP-ribosylation-like factor 6 interacting protein 6
151230	KLHL23	kelch-like 23 (Drosophila)
151246	SGOL2	shugoshin-like 2 (S. pombe)
151613	TTC14	tetratricopeptide repeat domain 14
153222	LOC153222	adult retina protein
153579	BTNL9	butyrophilin-like 9
154141	OACT1	O-acyltransferase (membrane bound) domain containing 1
157313	CDCA2	cell division cycle associated 2
157570	ESCO2	establishment of cohesion 1 homolog 2 (S. cerevisiae)
169981	SPIN3	spindlin family, member 3
170392	OIT3	oncoprotein induced transcript 3
171023	ASXL1	additional sex combs like 1 (Drosophila)
195828	ZNF367	zinc finger protein 367
199800	LOC199800	hypothetical protein LOC199800
200879	LIPH	lipase, member H
200895	DHFRL1	dihydrofolate reductase-like 1
203068	TUBB	tubulin, beta
205327	FLJ38973	hypothetical protein FLJ38973
219743	TYSND1	trypsin domain containing 1
220042	FLJ25416	hypothetical protein FLJ25416
221002	RASGEF1A	RasGEF domain family, member 1A
221037	JMJD1C	jumonji domain containing 1C
221150	C13orf3	chromosome 13 open reading frame 3
221294	NT5C2L1	5'-nucleotidase, cytosolic II-like 1
221955	LOC221955	KCCR13L
222166	Ells1	hypothetical protein Ells1
222643	UNC5CL	unc-5 homolog C (C. elegans)-like
253650	FLJ35740	FLJ35740 protein
253782	LASS6	LAG1 longevity assurance homolog 6 (S. cerevisiae)
255104	TMCO4	transmembrane and coiled-coil domains 4
258010	DKFZp313A2432	hypothetical protein DKFZp313A2432
260294	WBSCR20C	Williams Beuren syndrome chromosome region 20C
283431	GAS2L3	growth arrest-specific 2 like 3
283643	C14orf80	chromosome 14 open reading frame 80
283650	MGC27165	hypothetical protein MGC27165
286222	#N/A	#N/A
286827	TRIM59	tripartite motif-containing 59
338657	DLNB14	similar to DLNB14
342371	BOAT	brother of ataxin-1
348801	LOC348801	hypothetical protein LOC348801
348995	NUP43	nucleoporin 43kDa
353376	TICAM2	toll-like receptor adaptor molecule 2
374393	CANP	cancer-associated nucleoprotein
375248	ANKRD36	ankyrin repeat domain 36
375341	FLJ43654	FLJ43654 protein
375743	PTAR1	protein prenyltransferase alpha subunit repeat containing 1
376745	#N/A	#N/A
387893	SET8	PR/SET domain containing protein 8
388114	LOC388114	hypothetical LOC388114
388154	LOC388154	similar to FLJ40113 protein
388226	#N/A	#N/A
388400	#N/A	#N/A
389835	FAM72A	family with sequence similarity 72, member A
390568	#N/A	#N/A
391156	#N/A	#N/A
399930	#N/A	#N/A
400342	#N/A	#N/A
400368	#N/A	#N/A
400879	LOC400879	hypothetical gene supported by AK096951
400986	LOC400986	protein immuno-reactive with anti-PTH polyclonal antibodies

## Sheet: androgen_up_Deprimo
Entrez_ID	Symbol	Title
31	ACACA	acetyl-Coenzyme A carboxylase alpha
164	AP1G1	adaptor-related protein complex 1, gamma 1 subunit
262	AMD1	adenosylmethionine decarboxylase 1
347	APOD	apolipoprotein D
375	ARF1	ADP-ribosylation factor 1
388	RHOB	ras homolog gene family, member B
463	ATBF1	AT-binding transcription factor 1
493	ATP2B4	ATPase, Ca++ transporting, plasma membrane 4
533	ATP6V0B	ATPase, H+ transporting, lysosomal 21kDa, V0 subunit c''
622	BDH1	3-hydroxybutyrate dehydrogenase, type 1
694	BTG1	B-cell translocation gene 1, anti-proliferative
720	C4A	complement component 4A
1159	CKMT1B	creatine kinase, mitochondrial 1B
1191	CLU	clusterin (complement lysis inhibitor, SP-40,40, sulfated glycoprotein 2, testosterone-repressed prostate message 2, apolipoprotein J)
1672	DEFB1	defensin, beta 1
1718	DHCR24	24-dehydrocholesterol reductase
1845	DUSP3	dual specificity phosphatase 3 (vaccinia virus phosphatase VH1-related)
1956	EGFR	epidermal growth factor receptor (erythroblastic leukemia viral (v-erb-b) oncogene homolog, avian)
1965	EIF2S1	eukaryotic translation initiation factor 2, subunit 1 alpha, 35kDa
2135	EXTL2	exostoses (multiple)-like 2
2181	ACSL3	acyl-CoA synthetase long-chain family member 3
2289	FKBP5	FK506 binding protein 5
2653	GCSH	glycine cleavage system protein H (aminomethyl carrier)
2690	GHR	growth hormone receptor
2739	GLO1	glyoxalase I
2746	GLUD1	glutamate dehydrogenase 1
2768	GNA12	guanine nucleotide binding protein (G protein) alpha 12
2935	GSPT1	G1 to S phase transition 1
2936	GSR	glutathione reductase
2961	GTF2E2	general transcription factor IIE, polypeptide 2, beta 34kDa
2967	GTF2H3	general transcription factor IIH, polypeptide 3, 34kDa
3156	HMGCR	3-hydroxy-3-methylglutaryl-Coenzyme A reductase
3295	HSD17B4	hydroxysteroid (17-beta) dehydrogenase 4
3482	IGF2R	insulin-like growth factor 2 receptor
3781	KCNN2	potassium intermediate/small conductance calcium-activated channel, subfamily N, member 2
3909	LAMA3	laminin, alpha 3
3977	LIFR	leukemia inhibitory factor receptor
3998	LMAN1	lectin, mannose-binding, 1
4089	SMAD4	SMAD, mothers against DPP homolog 4 (Drosophila)
4189	DNAJB9	DnaJ (Hsp40) homolog, subfamily B, member 9
4247	MGAT2	mannosyl (alpha-1,6-)-glycoprotein beta-1,2-N-acetylglucosaminyltransferase
4289	MKLN1	muskelin 1, intracellular mediator containing kelch motifs
4487	MSX1	msh homeo box homolog 1 (Drosophila)
4595	MUTYH	mutY homolog (E. coli)
4781	NFIB	nuclear factor I/B
4792	NFKBIA	nuclear factor of kappa light polypeptide gene enhancer in B-cells inhibitor, alpha
4824	NKX3-1	NK3 transcription factor related, locus 1 (Drosophila)
4952	OCRL	oculocerebrorenal syndrome of Lowe
4953	ODC1	ornithine decarboxylase 1
5007	OSBP	oxysterol binding protein
5222	PGA5	pepsinogen 5, group I (pepsinogen A)
5238	PGM3	phosphoglucomutase 3
5500	PPP1CB	protein phosphatase 1, catalytic subunit, beta isoform
5570	PKIB	protein kinase (cAMP-dependent, catalytic) inhibitor beta
5597	MAPK6	mitogen-activated protein kinase 6
5611	DNAJC3	DnaJ (Hsp40) homolog, subfamily C, member 3
5780	PTPN9	protein tyrosine phosphatase, non-receptor type 9
5797	PTPRM	protein tyrosine phosphatase, receptor type, M
5867	RAB4A	RAB4A, member RAS oncogene family
5909	RAP1GA1	RAP1, GTPase activating protein 1
5935	RBM3	RNA binding motif (RNP1, RRM) protein 3
6196	RPS6KA2	ribosomal protein S6 kinase, 90kDa, polypeptide 2
6303	SAT	spermidine/spermine N1-acetyltransferase
6414	SEPP1	selenoprotein P, plasma, 1
6581	SLC22A3	solute carrier family 22 (extraneuronal monoamine transporter), member 3
6606	SMN1	survival of motor neuron 1, telomeric
6611	SMS	spermine synthase
6616	SNAP25	synaptosomal-associated protein, 25kDa
6645	SNTB2	syntrophin, beta 2 (dystrophin-associated protein A1, 59kDa, basic component 2)
6646	SOAT1	sterol O-acyltransferase (acyl-Coenzyme A: cholesterol acyltransferase) 1
6675	UAP1	UDP-N-acteylglucosamine pyrophosphorylase 1
6728	SRP19	signal recognition particle 19kDa
6747	SSR3	signal sequence receptor, gamma (translocon-associated protein gamma)
6782	STCH	stress 70 protein chaperone, microsome-associated, 60kDa
6811	STX5A	syntaxin 5A
6815	STYX	serine/threonine/tyrosine interacting protein
6897	TARS	threonyl-tRNA synthetase
6907	TBL1X	transducin (beta)-like 1X-linked
7082	TJP1	tight junction protein 1 (zona occludens 1)
7159	TP53BP2	tumor protein p53 binding protein, 2
7163	TPD52	tumor protein D52
7326	UBE2G1	ubiquitin-conjugating enzyme E2G 1 (UBC7 homolog, yeast)
7422	VEGF	vascular endothelial growth factor
7494	XBP1	X-box binding protein 1
7508	XPC	xeroderma pigmentosum, complementation group C
7511	XPNPEP1	X-prolyl aminopeptidase (aminopeptidase P) 1, soluble
7534	YWHAZ	tyrosine 3-monooxygenase/tryptophan 5-monooxygenase activation protein, zeta polypeptide
7873	ARMET	arginine-rich, mutated in early stage tumors
8165	AKAP1	A kinase (PRKA) anchor protein 1
8495	PPFIBP2	PTPRF interacting protein, binding protein 2 (liprin beta 2)
8501	SLC43A1	solute carrier family 43, member 1
8668	EIF3S2	eukaryotic translation initiation factor 3, subunit 2 beta, 36kDa
8717	TRADD	TNFRSF1A-associated via death domain
8729	GBF1	golgi-specific brefeldin A resistance factor 1
8754	ADAM9	ADAM metallopeptidase domain 9 (meltrin gamma)
8848	TSC22D1	TSC22 domain family, member 1
8916	HERC3	hect domain and RLD 3
9019	MPZL1	myelin protein zero-like 1
9044	BTAF1	BTAF1 RNA polymerase II, B-TFIID transcription factor-associated, 170kDa (Mot1 homolog, S. cerevisiae)
9057	SLC7A6	solute carrier family 7 (cationic amino acid transporter, y+ system), member 6
9100	USP10	ubiquitin specific peptidase 10
9197	SLC33A1	solute carrier family 33 (acetyl-CoA transporter), member 1
9262	STK17B	serine/threonine kinase 17b (apoptosis-inducing)
9314	KLF4	Kruppel-like factor 4 (gut)
9351	SLC9A3R2	solute carrier family 9 (sodium/hydrogen exchanger), member 3 regulator 2
9415	FADS2	fatty acid desaturase 2
9455	HOMER2	homer homolog 2 (Drosophila)
9510	ADAMTS1	ADAM metallopeptidase with thrombospondin type 1 motif, 1
9518	GDF15	growth differentiation factor 15
9527	GOSR1	golgi SNAP receptor complex member 1
9604	RNF14	ring finger protein 14
9682	JMJD2A	jumonji domain containing 2A
9724	UTP14C	UTP14, U3 small nucleolar ribonucleoprotein, homolog C (yeast)
9761	KIAA0152	KIAA0152
9789	SPCS2	signal peptidase complex subunit 2 homolog (S. cerevisiae)
9908	G3BP2	Ras-GTPase activating protein SH3 domain-binding protein 2
9967	THRAP3	thyroid hormone receptor associated protein 3
10059	DNM1L	dynamin 1-like
10193	RNF41	ring finger protein 41
10263	CDK2AP2	CDK2-associated protein 2
10294	DNAJA2	DnaJ (Hsp40) homolog, subfamily A, member 2
10302	SNAPC5	small nuclear RNA activating complex, polypeptide 5, 19kDa
10330	TMEM4	transmembrane protein 4
10397	NDRG1	N-myc downstream regulated gene 1
10513	APPBP2	amyloid beta precursor protein (cytoplasmic tail) binding protein 2
10519	CIB1	calcium and integrin binding 1 (calmyrin)
10531	PITRM1	pitrilysin metallopeptidase 1
10611	PDLIM5	PDZ and LIM domain 5
10788	IQGAP2	IQ motif containing GTPase activating protein 2
10802	SEC24A	SEC24 related gene family, member A (S. cerevisiae)
10972	TMED10	transmembrane emp24-like trafficking protein 10 (yeast)
11004	KIF2C	kinesin family member 2C
11014	KDELR2	KDEL (Lys-Asp-Glu-Leu) endoplasmic reticulum protein retention receptor 2
11057	ABHD2	abhydrolase domain containing 2
11059	WWP1	WW domain containing E3 ubiquitin protein ligase 1
11221	DUSP10	dual specificity phosphatase 10
11231	SEC63	SEC63-like (S. cerevisiae)
11252	PACSIN2	protein kinase C and casein kinase substrate in neurons 2
11261	CHP	calcium binding protein P22
22872	SEC31L1	SEC31-like 1 (S. cerevisiae)
22936	ELL2	elongation factor, RNA polymerase II, 2
23300	ASCIZ	ATM/ATR-Substrate Chk2-Interacting Zn2+-finger protein
23310	hCAP-D3	KIAA0056 protein
23328	SASH1	SAM and SH3 domain containing 1
23362	PSD3	pleckstrin and Sec7 domain containing 3
23384	KIAA0376	KIAA0376 protein
23461	ABCA5	ATP-binding cassette, sub-family A (ABC1), member 5
23566	EDG7	endothelial differentiation, lysophosphatidic acid G-protein-coupled receptor, 7
23576	DDAH1	dimethylarginine dimethylaminohydrolase 1
23578	#N/A	#N/A
23593	HEBP2	heme binding protein 2
23607	CD2AP	CD2-associated protein
25803	SPDEF	SAM pointed domain containing ets transcription factor
25816	TNFAIP8	tumor necrosis factor, alpha-induced protein 8
25874	BRP44	brain protein 44
25953	MR-1	myofibrillogenesis regulator 1
26018	LRIG1	leucine-rich repeats and immunoglobulin-like domains 1
26298	EHF	ets homologous factor
27095	TRAPPC3	trafficking protein particle complex 3
27125	AFF4	AF4/FMR2 family, member 4
27236	ARFIP1	ADP-ribosylation factor interacting protein 1 (arfaptin 1)
27347	STK39	serine threonine kinase 39 (STE20/SPS1 homolog, yeast)
29028	ATAD2	ATPase family, AAA domain containing 2
29035	PRO0149	PRO0149 protein
29087	THYN1	thymocyte nuclear protein 1
50813	COPS7A	COP9 constitutive photomorphogenic homolog subunit 7A (Arabidopsis)
51290	PTX1	PTX1 protein
51312	SLC25A37	solute carrier family 25, member 37
51465	UBE2J1	ubiquitin-conjugating enzyme E2, J1 (UBC6 homolog, yeast)
51566	ARMCX3	armadillo repeat containing, X-linked 3
51631	LUC7L2	LUC7-like 2 (S. cerevisiae)
53834	FGFRL1	fibroblast growth factor receptor-like 1
54491	FLJ11127	hypothetical protein FLJ11127
54602	NDFIP2	Nedd4 family interacting protein 2
54926	UBE2R2	ubiquitin-conjugating enzyme E2R 2
54977	FLJ20551	hypothetical protein FLJ20551
55003	PAK1IP1	PAK1 interacting protein 1
55041	PLEKHB2	pleckstrin homology domain containing, family B (evectins) member 2
55052	MRPL20	mitochondrial ribosomal protein L20
55174	C8orf35	chromosome 8 open reading frame 35
55205	ZNF532	zinc finger protein 532
55276	PGM2	phosphoglucomutase 2
55604	LRRC16	leucine rich repeat containing 16
55664	CDC37L1	CDC37 cell division cycle 37 homolog (S. cerevisiae)-like 1
55690	PACS1	phosphofurin acidic cluster sorting protein 1
55700	RPRC1	arginine/proline rich coiled-coil 1
55740	ENAH	enabled homolog (Drosophila)
55805	LRP2BP	LRP2 binding protein
55829	SELS	selenoprotein S
55930	MYO5C	myosin VC
56172	ANKH	ankylosis, progressive homolog (mouse)
56889	SMBP	SM-11044 binding protein
56937	TMEPAI	transmembrane, prostate androgen induced RNA
56985	NBLA03831	putative protein product of Nbla03831
56994	CHPT1	choline phosphotransferase 1
57085	AGTRAP	angiotensin II receptor-associated protein
57181	SLC39A10	solute carrier family 39 (zinc transporter), member 10
57184	C15orf17	chromosome 15 open reading frame 17
57606	KIAA1458	KIAA1458 protein
57704	GBA2	glucosidase, beta (bile acid) 2
57804	POLD4	polymerase (DNA-directed), delta 4
58515	SELK	selenoprotein K
59348	ZNF350	zinc finger protein 350
60481	ELOVL5	ELOVL family member 5, elongation of long chain fatty acids (FEN1/Elo2, SUR4/Elo3-like, yeast)
60559	SPCS3	signal peptidase complex subunit 3 homolog (S. cerevisiae)
60673	FLJ11773	hypothetical protein FLJ11773
60684	FLJ12716	FLJ12716 protein
64083	GOLPH3	golgi phosphoprotein 3 (coat-protein)
64087	MCCC2	methylcrotonoyl-Coenzyme A carboxylase 2 (beta)
64216	TFB2M	transcription factor B2, mitochondrial
64425	PRAF1	polymerase (RNA) I associated factor 1
64757	MOSC1	MOCO sulphurase C-terminal domain containing 1
64780	MICAL1	microtubule associated monoxygenase, calponin and LIM domain containing 1
64924	SLC30A5	solute carrier family 30 (zinc transporter), member 5
65986	ZBTB10	zinc finger and BTB domain containing 10
66036	MTMR9	myotubularin related protein 9
79109	MAPKAP1	mitogen-activated protein kinase associated protein 1
79670	ZCCHC6	zinc finger, CCHC domain containing 6
79882	FLJ11806	nuclear protein UKp68
79993	ELOVL7	ELOVL family member 7, elongation of long chain fatty acids (yeast)
80004	RBM35B	RNA binding motif protein 35B
80153	YJDC	yjeF domain containing (E.coli)
80219	FLJ13448	hypothetical protein FLJ13448
81563	C1orf21	chromosome 1 open reading frame 21
81689	HBLD2	HESB like domain containing 2
83640	FAM103A1	family with sequence similarity 103, member A1
83931	STK40	serine/threonine kinase 40
84079	ANKRD27	ankyrin repeat domain 27 (VPS9 domain)
84084	RAB6C	RAB6C, member RAS oncogene family
84159	ARID5B	AT rich interactive domain 5B (MRF1-like)
84275	MGC4399	mitochondrial carrier protein
84513	PPAPDC1B	phosphatidic acid phosphatase type 2 domain containing 1B
84640	USP38	ubiquitin specific peptidase 38
84897	TBRG1	transforming growth factor beta regulator 1
85440	DOCK7	dedicator of cytokinesis 7
85476	GFM1	G elongation factor, mitochondrial 1
90133	KRT8L2	keratin 8-like 2
91050	DKFZp761B107	hypothetical protein DKFZp761B107
91574	FLJ38663	hypothetical protein FLJ38663
112495	C6orf51	chromosome 6 open reading frame 51
117177	RAB3IP	RAB3A interacting protein (rabin3)
119587	CPXM2	carboxypeptidase X (M14 family), member 2
123920	CMTM3	CKLF-like MARVEL transmembrane domain containing 3
124583	CANT1	calcium activated nucleotidase 1
129642	OACT2	O-acyltransferase (membrane bound) domain containing 2
151579	LOC151579	similar to basic leucine zipper and W2 domains 1
170506	DHX36	DEAH (Asp-Glu-Ala-His) box polypeptide 36
195827	C9orf21	chromosome 9 open reading frame 21
203197	C9orf91	chromosome 9 open reading frame 91
221037	JMJD1C	jumonji domain containing 1C
253782	LASS6	LAG1 longevity assurance homolog 6 (S. cerevisiae)
283635	C14orf24	chromosome 14 open reading frame 24
283987	C17orf28	chromosome 17 open reading frame 28
353376	TICAM2	toll-like receptor adaptor molecule 2
387893	SET8	PR/SET domain containing protein 8
388677	NOTCH2NL	Notch homolog 2 (Drosophila) N-terminal like
388886	LOC388886	similar to hypothetical protein LOC192734
389039	LOC389039	similar to CDNA sequence BC043098
402464	#N/A	#N/A

## Sheet: androgen_down_Deprimo
Entrez_ID	Symbol	Title
136	ADORA2B	adenosine A2b receptor
871	SERPINH1	serpin peptidase inhibitor, clade H (heat shock protein 47), member 1, (collagen binding protein 1)
1487	CTBP1	C-terminal binding protein 1
1999	ELF3	E74-like factor 3 (ets domain transcription factor, epithelial-specific )
3198	HOXA1	homeo box A1
4121	MAN1A1	mannosidase, alpha, class 1A, member 1
4345	CD200	CD200 antigen
4664	NAB1	NGFI-A binding protein 1 (EGR1 binding protein 1)
4747	NEFL	neurofilament, light polypeptide 68kDa
5154	PDGFA	platelet-derived growth factor alpha polypeptide
5836	PYGL	phosphorylase, glycogen; liver (Hers disease, glycogen storage disease type VI)
8869	ST3GAL5	ST3 beta-galactoside alpha-2,3-sialyltransferase 5
9459	ARHGEF6	Rac/Cdc42 guanine nucleotide exchange factor (GEF) 6
10982	MAPRE2	microtubule-associated protein, RP/EB family, member 2
23252	OTUD3	OTU domain containing 3
23446	SLC44A1	solute carrier family 44, member 1
25813	SAMM50	sorting and assembly machinery component 50 homolog (S. cerevisiae)
55166	C6orf139	chromosome 6 open reading frame 139
55726	C12orf11	chromosome 12 open reading frame 11
57161	PELI2	pellino homolog 2 (Drosophila)
80139	ZNF703	zinc finger protein 703
89849	ATG16L2	ATG16 autophagy related 16-like 2 (S. cerevisiae)
254531	AYTL3	acyltransferase like 3

## Sheet: androgen_up_Chen
Entrez_ID	Symbol	Title
9	NAT1	N-acetyltransferase 1 (arylamine N-acetyltransferase)
31	ACACA	acetyl-Coenzyme A carboxylase alpha
39	ACAT2	acetyl-Coenzyme A acetyltransferase 2 (acetoacetyl Coenzyme A thiolase)
95	ACY1	aminoacylase 1
156	ADRBK1	adrenergic, beta, receptor kinase 1
202	AIM1	absent in melanoma 1
204	AK2	adenylate kinase 2
262	AMD1	adenosylmethionine decarboxylase 1
291	SLC25A4	solute carrier family 25 (mitochondrial carrier; adenine nucleotide translocator), member 4
302	ANXA2	annexin A2
307	ANXA4	annexin A4
334	APLP2	amyloid beta (A4) precursor-like protein 2
354	KLK3	kallikrein 3, (prostate specific antigen)
375	ARF1	ADP-ribosylation factor 1
392	ARHGAP1	Rho GTPase activating protein 1
563	AZGP1	alpha-2-glycoprotein 1, zinc
585	BBS4	Bardet-Biedl syndrome 4
657	BMPR1A	bone morphogenetic protein receptor, type IA
675	BRCA2	breast cancer 2, early onset
788	SLC25A20	solute carrier family 25 (carnitine/acylcarnitine translocase), member 20
813	CALU	calumenin
832	CAPZB	capping protein (actin filament) muscle Z-line, beta
891	CCNB1	cyclin B1
896	CCND3	cyclin D3
928	CD9	CD9 antigen (p24)
993	CDC25A	cell division cycle 25A
1017	CDK2	cyclin-dependent kinase 2
1018	CDK3	cyclin-dependent kinase 3
1033	CDKN3	cyclin-dependent kinase inhibitor 3 (CDK2-associated dual specificity phosphatase)
1119	CHKA	choline kinase alpha
1134	CHRNA1	cholinergic receptor, nicotinic, alpha polypeptide 1 (muscle)
1152	CKB	creatine kinase, brain
1163	CKS1B	CDC28 protein kinase regulatory subunit 1B
1175	AP2S1	adaptor-related protein complex 2, sigma 1 subunit
1211	CLTA	clathrin, light polypeptide (Lca)
1312	COMT	catechol-O-methyltransferase
1365	CLDN3	claudin 3
1399	CRKL	v-crk sarcoma virus CT10 oncogene homolog (avian)-like
1452	CSNK1A1	casein kinase 1, alpha 1
1496	CTNNA2	catenin (cadherin-associated protein), alpha 2
1528	CYB5	cytochrome b-5
1534	CYB561	cytochrome b-561
1612	DAPK1	death-associated protein kinase 1
1622	DBI	diazepam binding inhibitor (GABA receptor modulator, acyl-Coenzyme A binding protein)
1633	DCK	deoxycytidine kinase
1634	DCN	decorin
1717	DHCR7	7-dehydrocholesterol reductase
1718	DHCR24	24-dehydrocholesterol reductase
1723	DHODH	dihydroorotate dehydrogenase
1746	DLX2	distal-less homeo box 2
1836	SLC26A2	solute carrier family 26 (sulfate transporter), member 2
1861	TOR1A	torsin family 1, member A (torsin A)
1955	EGFL5	EGF-like-domain, multiple 5
1965	EIF2S1	eukaryotic translation initiation factor 2, subunit 1 alpha, 35kDa
1981	EIF4G1	eukaryotic translation initiation factor 4 gamma, 1
2005	ELK4	ELK4, ETS-domain protein (SRF accessory protein 1)
2009	EML1	echinoderm microtubule associated protein like 1
2013	EMP2	epithelial membrane protein 2
2055	CLN8	ceroid-lipofuscinosis, neuronal 8 (epilepsy, progressive with mental retardation)
2063	NR2F6	nuclear receptor subfamily 2, group F, member 6
2115	ETV1	ets variant gene 1
2130	EWSR1	Ewing sarcoma breakpoint region 1
2135	EXTL2	exostoses (multiple)-like 2
2166	FAAH	fatty acid amide hydrolase
2181	ACSL3	acyl-CoA synthetase long-chain family member 3
2194	FASN	fatty acid synthase
2222	FDFT1	farnesyl-diphosphate farnesyltransferase 1
2235	FECH	ferrochelatase (protoporphyria)
2237	FEN1	flap structure-specific endonuclease 1
2239	GPC4	glypican 4
2272	FHIT	fragile histidine triad gene
2289	FKBP5	FK506 binding protein 5
2650	GCNT1	glucosaminyl (N-acetyl) transferase 1, core 2 (beta-1,6-N-acetylglucosaminyltransferase)
2678	GGT1	gamma-glutamyltransferase 1
2746	GLUD1	glutamate dehydrogenase 1
2747	GLUD2	glutamate dehydrogenase 2
2803	GOLGA4	golgi autoantigen, golgin subfamily a, 4
2805	GOT1	glutamic-oxaloacetic transaminase 1, soluble (aspartate aminotransferase 1)
2935	GSPT1	G1 to S phase transition 1
2936	GSR	glutathione reductase
2953	GSTT2	glutathione S-transferase theta 2
2968	GTF2H4	general transcription factor IIH, polypeptide 4, 52kDa
2997	GYS1	glycogen synthase 1 (muscle)
3015	H2AFZ	H2A histone family, member Z
3081	HGD	homogentisate 1,2-dioxygenase (homogentisate oxidase)
3099	HK2	hexokinase 2
3148	HMGB2	high-mobility group box 2
3156	HMGCR	3-hydroxy-3-methylglutaryl-Coenzyme A reductase
3157	HMGCS1	3-hydroxy-3-methylglutaryl-Coenzyme A synthase 1 (soluble)
3163	HMOX2	heme oxygenase (decycling) 2
3169	FOXA1	forkhead box A1
3177	SLC29A2	solute carrier family 29 (nucleoside transporters), member 2
3248	HPGD	hydroxyprostaglandin dehydrogenase 15-(NAD)
3251	HPRT1	hypoxanthine phosphoribosyltransferase 1 (Lesch-Nyhan syndrome)
3364	HUS1	HUS1 checkpoint homolog (S. pombe)
3422	IDI1	isopentenyl-diphosphate delta isomerase 1
3479	IGF1	insulin-like growth factor 1 (somatomedin C)
3480	IGF1R	insulin-like growth factor 1 receptor
3482	IGF2R	insulin-like growth factor 2 receptor
3508	IGHMBP2	immunoglobulin mu binding protein 2
3554	IL1R1	interleukin 1 receptor, type I
3611	ILK	integrin-linked kinase
3638	INSIG1	insulin induced gene 1
3685	ITGAV	integrin, alpha V (vitronectin receptor, alpha polypeptide, antigen CD51)
3712	IVD	isovaleryl Coenzyme A dehydrogenase
3778	KCNMA1	potassium large conductance calcium-activated channel, subfamily M, alpha member 1
3781	KCNN2	potassium intermediate/small conductance calcium-activated channel, subfamily N, member 2
3812	KIR3DL2	killer cell immunoglobulin-like receptor, three domains, long cytoplasmic tail, 2
3817	KLK2	kallikrein 2, prostatic
3836	KPNA1	karyopherin alpha 1 (importin alpha 5)
3875	KRT18	keratin 18
3915	LAMC1	laminin, gamma 1 (formerly LAMB2)
3949	LDLR	low density lipoprotein receptor (familial hypercholesterolemia)
3977	LIFR	leukemia inhibitory factor receptor
3980	LIG3	ligase III, DNA, ATP-dependent
3992	FADS1	fatty acid desaturase 1
4034	LRCH4	leucine-rich repeats and calponin homology (CH) domain containing 4
4047	LSS	lanosterol synthase (2,3-oxidosqualene-lanosterol cyclase)
4055	LTBR	lymphotoxin beta receptor (TNFR superfamily, member 3)
4150	MAZ	MYC-associated zinc finger protein (purine-binding transcription factor)
4189	DNAJB9	DnaJ (Hsp40) homolog, subfamily B, member 9
4221	MEN1	multiple endocrine neoplasia I
4276	MICA	MHC class I polypeptide-related sequence A
4285	MIPEP	mitochondrial intermediate peptidase
4311	MME	membrane metallo-endopeptidase (neutral endopeptidase, enkephalinase, CALLA, CD10)
4363	ABCC1	ATP-binding cassette, sub-family C (CFTR/MRP), member 1
4494	MT1F	metallothionein 1F (functional)
4495	MT1G	metallothionein 1G
4496	MT1H	metallothionein 1H
4501	MT1X	metallothionein 1X
4502	MT2A	metallothionein 2A
4598	MVK	mevalonate kinase (mevalonic aciduria)
4603	MYBL1	v-myb myeloblastosis viral oncogene homolog (avian)-like 1
4604	MYBPC1	myosin binding protein C, slow type
4668	NAGA	N-acetylgalactosaminidase, alpha-
4681	NBL1	neuroblastoma, suppression of tumorigenicity 1
4781	NFIB	nuclear factor I/B
4824	NKX3-1	NK3 transcription factor related, locus 1 (Drosophila)
4837	NNMT	nicotinamide N-methyltransferase
4853	NOTCH2	Notch homolog 2 (Drosophila)
4928	NUP98	nucleoporin 98kDa
4952	OCRL	oculocerebrorenal syndrome of Lowe
4953	ODC1	ornithine decarboxylase 1
5001	ORC5L	origin recognition complex, subunit 5-like (yeast)
5004	ORM1	orosomucoid 1
5111	PCNA	proliferating cell nuclear antigen
5152	PDE9A	phosphodiesterase 9A
5187	PER1	period homolog 1 (Drosophila)
5189	PEX1	peroxisome biogenesis factor 1
5192	PEX10	peroxisome biogenesis factor 10
5208	PFKFB2	6-phosphofructo-2-kinase/fructose-2,6-biphosphatase 2
5225	PGC	progastricsin (pepsinogen C)
5238	PGM3	phosphoglucomutase 3
5275	SERPINB13	serpin peptidase inhibitor, clade B (ovalbumin), member 13
5322	PLA2G5	phospholipase A2, group V
5349	FXYD3	FXYD domain containing ion transport regulator 3
5365	PLXNB3	plexin B3
5479	PPIB	peptidylprolyl isomerase B (cyclophilin B)
5500	PPP1CB	protein phosphatase 1, catalytic subunit, beta isoform
5516	PPP2CB	protein phosphatase 2 (formerly 2A), catalytic subunit, beta isoform
5576	PRKAR2A	protein kinase, cAMP-dependent, regulatory, type II, alpha
5583	PRKCH	protein kinase C, eta
5598	MAPK7	mitogen-activated protein kinase 7
5604	MAP2K1	mitogen-activated protein kinase kinase 1
5631	PRPS1	phosphoribosyl pyrophosphate synthetase 1
5683	PSMA2	proteasome (prosome, macropain) subunit, alpha type, 2
5714	PSMD8	proteasome (prosome, macropain) 26S subunit, non-ATPase, 8
5734	PTGER4	prostaglandin E receptor 4 (subtype EP4)
5797	PTPRM	protein tyrosine phosphatase, receptor type, M
5817	PVR	poliovirus receptor
5865	RAB3B	RAB3B, member RAS oncogene family
5867	RAB4A	RAB4A, member RAS oncogene family
5873	RAB27A	RAB27A, member RAS oncogene family
5888	RAD51	RAD51 homolog (RecA homolog, E. coli) (S. cerevisiae)
5903	RANBP2	RAN binding protein 2
6013	RLN1	relaxin 1
6183	MRPS12	mitochondrial ribosomal protein S12
6197	RPS6KA3	ribosomal protein S6 kinase, 90kDa, polypeptide 3
6238	RRBP1	ribosome binding protein 1 homolog 180kDa (dog)
6248	RSC1A1	regulatory solute carrier protein, family 1, member 1
6249	RSN	restin (Reed-Steinberg cell-expressed intermediate filament-associated protein)
6282	S100A11	S100 calcium binding protein A11 (calgizzarin)
6296	ACSM3	acyl-CoA synthetase medium-chain family member 3
6309	SC5DL	sterol-C5-desaturase (ERG3 delta-5-desaturase homolog, fungal)-like
6414	SEPP1	selenoprotein P, plasma, 1
6427	SFRS2	splicing factor, arginine/serine-rich 2
6434	SFRS10	splicing factor, arginine/serine-rich 10 (transformer 2 homolog, Drosophila)
6565	SLC15A2	solute carrier family 15 (H+/peptide transporter), member 2
6591	SNAI2	snail homolog 2 (Drosophila)
6611	SMS	spermine synthase
6625	SNRP70	small nuclear ribonucleoprotein 70kDa polypeptide (RNP antigen)
6628	SNRPB	small nuclear ribonucleoprotein polypeptides B and B1
6652	SORD	sorbitol dehydrogenase
6675	UAP1	UDP-N-acteylglucosamine pyrophosphorylase 1
6713	SQLE	squalene epoxidase
6720	SREBF1	sterol regulatory element binding transcription factor 1
6721	SREBF2	sterol regulatory element binding transcription factor 2
6745	SSR1	signal sequence receptor, alpha (translocon-associated protein alpha)
6897	TARS	threonyl-tRNA synthetase
6936	C2orf3	chromosome 2 open reading frame 3
6945	MLX	MAX-like protein X
6965	TRG@	T cell receptor gamma locus
7016	TESK1	testis-specific kinase 1
7068	THRB	thyroid hormone receptor, beta (erythroblastic leukemia viral (v-erb-a) oncogene homolog 2, avian)
7113	TMPRSS2	transmembrane protease, serine 2
7163	TPD52	tumor protein D52
7249	TSC2	tuberous sclerosis 2
7270	TTF1	transcription termination factor, RNA polymerase I
7278	TUBA2	tubulin, alpha 2
7283	TUBG1	tubulin, gamma 1
7288	TULP2	tubby like protein 2
7326	UBE2G1	ubiquitin-conjugating enzyme E2G 1 (UBC7 homolog, yeast)
7334	UBE2N	ubiquitin-conjugating enzyme E2N (UBC13 homolog, yeast)
7371	UCK2	uridine-cytidine kinase 2
7416	VDAC1	voltage-dependent anion channel 1
7421	VDR	vitamin D (1,25- dihydroxyvitamin D3) receptor
7422	VEGF	vascular endothelial growth factor
7430	VIL2	villin 2 (ezrin)
7456	WASPIP	Wiskott-Aldrich syndrome protein interacting protein
7462	LAT2	linker for activation of T cells family, member 2
7464	CORO2A	coronin, actin binding protein, 2A
7477	WNT7B	wingless-type MMTV integration site family, member 7B
7520	XRCC5	X-ray repair complementing defective repair in Chinese hamster cells 5 (double-strand-break rejoining; Ku autoantigen, 80kDa)
7534	YWHAZ	tyrosine 3-monooxygenase/tryptophan 5-monooxygenase activation protein, zeta polypeptide
7704	ZBTB16	zinc finger and BTB domain containing 16
7803	PTP4A1	protein tyrosine phosphatase type IVA, member 1
7852	CXCR4	chemokine (C-X-C motif) receptor 4
7873	ARMET	arginine-rich, mutated in early stage tumors
7922	SLC39A7	solute carrier family 39 (zinc transporter), member 7
8030	CCDC6	coiled-coil domain containing 6
8034	SLC25A16	solute carrier family 25 (mitochondrial carrier; Graves disease autoantigen), member 16
8045	RASSF7	Ras association (RalGDS/AF-6) domain family 7
8165	AKAP1	A kinase (PRKA) anchor protein 1
8301	PICALM	phosphatidylinositol binding clathrin assembly protein
8310	ACOX3	acyl-Coenzyme A oxidase 3, pristanoyl
8317	CDC7	CDC7 cell division cycle 7 (S. cerevisiae)
8321	FZD1	frizzled homolog 1 (Drosophila)
8349	HIST2H2BE	histone 2, H2be
8439	NSMAF	neutral sphingomyelinase (N-SMase) activation associated factor
8479	HIRIP3	HIRA interacting protein 3
8501	SLC43A1	solute carrier family 43, member 1
8522	GAS7	growth arrest-specific 7
8555	CDC14B	CDC14 cell division cycle 14 homolog B (S. cerevisiae)
8611	PPAP2A	phosphatidic acid phosphatase type 2A
8650	NUMB	numb homolog (Drosophila)
8659	ALDH4A1	aldehyde dehydrogenase 4 family, member A1
8660	IRS2	insulin receptor substrate 2
8668	EIF3S2	eukaryotic translation initiation factor 3, subunit 2 beta, 36kDa
8682	PEA15	phosphoprotein enriched in astrocytes 15
8729	GBF1	golgi-specific brefeldin A resistance factor 1
8760	CDS2	CDP-diacylglycerol synthase (phosphatidate cytidylyltransferase) 2
8795	TNFRSF10B	tumor necrosis factor receptor superfamily, member 10b
8835	SOCS2	suppressor of cytokine signaling 2
8837	CFLAR	CASP8 and FADD-like apoptosis regulator
8867	SYNJ1	synaptojanin 1
8898	MTMR2	myotubularin related protein 2
8904	CPNE1	copine I
8916	HERC3	hect domain and RLD 3
8934	RAB7L1	RAB7, member RAS oncogene family-like 1
8971	H1FX	H1 histone family, member X
9015	TAF1A	TATA box binding protein (TBP)-associated factor, RNA polymerase I, A, 48kDa
9019	MPZL1	myelin protein zero-like 1
9055	PRC1	protein regulator of cytokinesis 1
9073	CLDN8	claudin 8
9120	SLC16A6	solute carrier family 16 (monocarboxylic acid transporters), member 6
9197	SLC33A1	solute carrier family 33 (acetyl-CoA transporter), member 1
9209	LRRFIP2	leucine rich repeat (in FLII) interacting protein 2
9240	PNMA1	paraneoplastic antigen MA1
9275	BCL7B	B-cell CLL/lymphoma 7B
9337	CNOT8	CCR4-NOT transcription complex, subunit 8
9409	PEX16	peroxisomal biogenesis factor 16
9413	C9orf61	chromosome 9 open reading frame 61
9455	HOMER2	homer homolog 2 (Drosophila)
9519	TBPL1	TBP-like 1
9537	TP53I11	tumor protein p53 inducible protein 11
9553	MRPL33	mitochondrial ribosomal protein L33
9604	RNF14	ring finger protein 14
9632	SEC24C	SEC24 related gene family, member C (S. cerevisiae)
9645	MICAL2	microtubule associated monoxygenase, calponin and LIM domain containing 2
9657	IQCB1	IQ motif containing B1
9668	ZNF432	zinc finger protein 432
9687	GREB1	GREB1 protein
9747	KIAA0738	KIAA0738 gene product
9761	KIAA0152	KIAA0152
9818	NUPL1	nucleoporin like 1
9841	ZBTB24	zinc finger and BTB domain containing 24
9882	TBC1D4	TBC1 domain family, member 4
9885	OSBPL2	oxysterol binding protein-like 2
9898	UBAP2L	ubiquitin associated protein 2-like
9908	G3BP2	Ras-GTPase activating protein SH3 domain-binding protein 2
9927	MFN2	mitofusin 2
9994	CASP8AP2	CASP8 associated protein 2
10051	SMC4L1	SMC4 structural maintenance of chromosomes 4-like 1 (yeast)
10052	GJA7	gap junction protein, alpha 7, 45kDa (connexin 45)
10059	DNM1L	dynamin 1-like
10113	PREB	prolactin regulatory element binding
10130	PDIA6	protein disulfide isomerase family A, member 6
10165	SLC25A13	solute carrier family 25, member 13 (citrin)
10188	TNK2	tyrosine kinase, non-receptor, 2
10193	RNF41	ring finger protein 41
10195	ALG3	asparagine-linked glycosylation 3 homolog (yeast, alpha-1,3-mannosyltransferase)
10197	PSME3	proteasome (prosome, macropain) activator subunit 3 (PA28 gamma; Ki)
10198	MPHOSPH9	M-phase phosphoprotein 9
10199	MPHOSPH10	M-phase phosphoprotein 10 (U3 small nucleolar ribonucleoprotein)
10206	RFP2	ret finger protein 2
10257	ABCC4	ATP-binding cassette, sub-family C (CFTR/MRP), member 4
10263	CDK2AP2	CDK2-associated protein 2
10282	BET1	BET1 homolog (S. cerevisiae)
10362	HMG20B	high-mobility group 20B
10397	NDRG1	N-myc downstream regulated gene 1
10432	RBM14	RNA binding motif protein 14
10455	PECI	peroxisomal D3,D2-enoyl-CoA isomerase
10458	BAIAP2	BAI1-associated protein 2
10461	MERTK	c-mer proto-oncogene tyrosine kinase
10466	COG5	component of oligomeric golgi complex 5
10492	SYNCRIP	synaptotagmin binding, cytoplasmic RNA interacting protein
10513	APPBP2	amyloid beta precursor protein (cytoplasmic tail) binding protein 2
10549	PRDX4	peroxiredoxin 4
10579	TACC2	transforming, acidic coiled-coil containing protein 2
10602	CDC42EP3	CDC42 effector protein (Rho GTPase binding) 3
10611	PDLIM5	PDZ and LIM domain 5
10615	SPAG5	sperm associated antigen 5
10638	SPHAR	S-phase response (cyclin-related)
10645	CAMKK2	calcium/calmodulin-dependent protein kinase kinase 2, beta
10682	EBP	emopamil binding protein (sterol isomerase)
10776	ARPP-19	cyclic AMP phosphoprotein, 19 kD
10892	MALT1	mucosa associated lymphoid tissue lymphoma translocation gene 1
10924	SMPDL3A	sphingomyelin phosphodiesterase, acid-like 3A
10928	RALBP1	ralA binding protein 1
10954	PDIA5	protein disulfide isomerase family A, member 5
10971	YWHAQ	tyrosine 3-monooxygenase/tryptophan 5-monooxygenase activation protein, theta polypeptide
11004	KIF2C	kinesin family member 2C
11010	GLIPR1	GLI pathogenesis-related 1 (glioma)
11013	TMSL8	thymosin-like 8
11014	KDELR2	KDEL (Lys-Asp-Glu-Leu) endoplasmic reticulum protein retention receptor 2
11057	ABHD2	abhydrolase domain containing 2
11065	UBE2C	ubiquitin-conjugating enzyme E2C
11086	ADAM29	ADAM metallopeptidase domain 29
11137	PWP1	PWP1 homolog (S. cerevisiae)
11138	TBC1D8	TBC1 domain family, member 8 (with GRAM domain)
11172	INSL6	insulin-like 6
11214	AKAP13	A kinase (PRKA) anchor protein 13
22884	WDR37	WD repeat domain 37
22890	ZBTB1	zinc finger and BTB domain containing 1
22905	EPN2	epsin 2
22936	ELL2	elongation factor, RNA polymerase II, 2
22937	SCAP	SREBP cleavage-activating protein
22993	KIAA0194	KIAA0194 protein
22998	KIAA1102	KIAA1102 protein
23024	PDZRN3	PDZ domain containing RING finger 3
23027	#N/A	#N/A
23030	JMJD2B	jumonji domain containing 2B
23032	USP33	ubiquitin specific peptidase 33
23047	APRIN	androgen-induced proliferation inhibitor
23052	KIAA0830	KIAA0830 protein
23133	PHF8	PHD finger protein 8
23178	PASK	PAS domain containing serine/threonine kinase
23185	LARP5	La ribonucleoprotein domain family, member 5
23199	KIAA0182	KIAA0182 protein
23216	TBC1D1	TBC1 (tre-2/USP6, BUB2, cdc16) domain family, member 1
23234	DNAJC9	DnaJ (Hsp40) homolog, subfamily C, member 9
23249	KIAA0960	KIAA0960 protein
23299	BICD2	bicaudal D homolog 2 (Drosophila)
23310	hCAP-D3	KIAA0056 protein
23327	NEDD4L	neural precursor cell expressed, developmentally down-regulated 4-like
23328	SASH1	SAM and SH3 domain containing 1
23351	KIAA0323	KIAA0323
23378	KIAA0409	KIAA0409
23384	KIAA0376	KIAA0376 protein
23464	GCAT	glycine C-acetyltransferase (2-amino-3-ketobutyrate coenzyme A ligase)
23471	TRAM1	translocation associated membrane protein 1
23560	GTPBP4	GTP binding protein 4
23566	EDG7	endothelial differentiation, lysophosphatidic acid G-protein-coupled receptor, 7
23590	TPRT	trans-prenyltransferase
23600	AMACR	alpha-methylacyl-CoA racemase
23613	PRKCBP1	protein kinase C binding protein 1
23647	ARFIP2	ADP-ribosylation factor interacting protein 2 (arfaptin 2)
23649	POLA2	polymerase (DNA directed), alpha 2 (70kD subunit)
23753	SDF2L1	stromal cell-derived factor 2-like 1
25788	RAD54B	RAD54 homolog B (S. cerevisiae)
25803	SPDEF	SAM pointed domain containing ets transcription factor
25816	TNFAIP8	tumor necrosis factor, alpha-induced protein 8
25874	BRP44	brain protein 44
25937	WWTR1	WW domain containing transcription regulator 1
25987	LRRC54	leucine rich repeat containing 54
26084	SGEF	Src homology 3 domain-containing guanine nucleotide exchange factor
26276	VPS33B	vacuolar protein sorting 33B (yeast)
26278	SACS	spastic ataxia of Charlevoix-Saguenay (sacsin)
26298	EHF	ets homologous factor
26469	PTPN18	protein tyrosine phosphatase, non-receptor type 18 (brain-derived)
27034	ACAD8	acyl-Coenzyme A dehydrogenase family, member 8
27125	AFF4	AF4/FMR2 family, member 4
27163	ASAHL	N-acylsphingosine amidohydrolase (acid ceramidase)-like
27232	GNMT	glycine N-methyltransferase
27338	UBE2S	ubiquitin-conjugating enzyme E2S
27347	STK39	serine threonine kinase 39 (STE20/SPS1 homolog, yeast)
28977	MRPL42	mitochondrial ribosomal protein L42
29028	ATAD2	ATPase family, AAA domain containing 2
29068	BTBD15	BTB (POZ) domain containing 15
29087	THYN1	thymocyte nuclear protein 1
29127	RACGAP1	Rac GTPase activating protein 1
29893	TBPIP	TBP-1 interacting protein
29907	SNX15	sorting nexin 15
29914	UBIAD1	UbiA prenyltransferase domain containing 1
50717	WDR42A	WD repeat domain 42A
51022	GLRX2	glutaredoxin 2
51026	GOLT1B	golgi transport 1 homolog B (S. cerevisiae)
51029	C1orf121	chromosome 1 open reading frame 121
51074	APIP	APAF1 interacting protein
51123	ZNF706	zinc finger protein 706
51133	KCTD3	potassium channel tetramerisation domain containing 3
51181	DCXR	dicarbonyl/L-xylulose reductase
51184	ATPBD1C	ATP binding domain 1 family, member C
51280	GOLPH2	golgi phosphoprotein 2
51287	CHCHD8	coiled-coil-helix-coiled-coil-helix domain containing 8
51324	SPG21	spastic paraplegia 21 (autosomal recessive, Mast syndrome)
51368	TEX264	testis expressed sequence 264
51377	UCHL5	ubiquitin carboxyl-terminal hydrolase L5
51379	CRLF3	cytokine receptor-like factor 3
51385	ZNF589	zinc finger protein 589
51398	PTD008	PTD008 protein
51444	RNF138	ring finger protein 138
51463	GPR89	G protein-coupled receptor 89
51465	UBE2J1	ubiquitin-conjugating enzyme E2, J1 (UBC6 homolog, yeast)
51540	SCLY	selenocysteine lyase
51559	TU12B1-TY	TU12B1-TY protein
51651	BIT1	Bcl-2 inhibitor of transcription
51659	Pfs2	DNA replication complex GINS protein PSF2
54148	MRPL39	mitochondrial ribosomal protein L39
54187	NANS	N-acetylneuraminic acid synthase (sialic acid synthase)
54431	DNAJC10	DnaJ (Hsp40) homolog, subfamily C, member 10
54432	YIPF1	Yip1 domain family, member 1
54455	FBXO42	F-box protein 42
54478	FAM64A	family with sequence similarity 64, member A
54537	FAM35A	family with sequence similarity 35, member A
54585	LZTFL1	leucine zipper transcription factor-like 1
54677	CROT	carnitine O-octanoyltransferase
54708	38416	membrane-associated ring finger (C3HC4) 5
54733	SLC35F2	solute carrier family 35, member F2
54793	KCTD9	potassium channel tetramerisation domain containing 9
54795	TRPM4	transient receptor potential cation channel, subfamily M, member 4
54873	PALMD	palmdelphin
54882	ANKHD1	ankyrin repeat and KH domain containing 1
54908	FLJ20364	hypothetical protein FLJ20364
54951	COMMD8	COMM domain containing 8
54973	CPSF3L	cleavage and polyadenylation specific factor 3-like
55003	PAK1IP1	PAK1 interacting protein 1
55093	C8orf32	chromosome 8 open reading frame 32
55101	FLJ10241	hypothetical protein FLJ10241
55135	WDR79	WD repeat domain 79
55148	C14orf130	chromosome 14 open reading frame 130
55161	TMEM33	transmembrane protein 33
55213	RCBTB1	regulator of chromosome condensation (RCC1) and BTB (POZ) domain containing protein 1
55336	FBXL8	F-box and leucine-rich repeat protein 8
55344	PLCXD1	phosphatidylinositol-specific phospholipase C, X domain containing 1
55454	GALNACT-2	chondroitin sulfate GalNAcT-2
55521	TRIM36	tripartite motif-containing 36
55526	DHTKD1	dehydrogenase E1 and transketolase domain containing 1
55554	KLK15	kallikrein 15
55604	LRRC16	leucine rich repeat containing 16
55617	TASP1	taspase, threonine aspartase, 1
55623	THUMPD1	THUMP domain containing 1
55635	DEPDC1	DEP domain containing 1
55647	RAB20	RAB20, member RAS oncogene family
55657	ZNF692	zinc finger protein 692
55669	MFN1	mitofusin 1
55680	RUFY2	RUN and FYVE domain containing 2
55690	PACS1	phosphofurin acidic cluster sorting protein 1
55700	RPRC1	arginine/proline rich coiled-coil 1
55706	TMEM48	transmembrane protein 48
55718	POLR3E	polymerase (RNA) III (DNA directed) polypeptide E (80kD)
55827	IQWD1	IQ motif and WD repeats 1
55839	BM039	uncharacterized bone marrow protein BM039
55840	EAF2	ELL associated factor 2
55842	#N/A	#N/A
55852	HT008	uncharacterized hypothalamus protein HT008
55975	KLHL7	kelch-like 7 (Drosophila)
56654	NPDC1	neural proliferation, differentiation and control, 1
56915	EXOSC5	exosome component 5
56937	TMEPAI	transmembrane, prostate androgen induced RNA
56942	DC13	DC13 protein
56985	NBLA03831	putative protein product of Nbla03831
56994	CHPT1	choline phosphotransferase 1
57175	CORO1B	coronin, actin binding protein, 1B
57192	MCOLN1	mucolipin 1
58488	PCTP	phosphatidylcholine transfer protein
58511	DNASE2B	deoxyribonuclease II beta
59348	ZNF350	zinc finger protein 350
60481	ELOVL5	ELOVL family member 5, elongation of long chain fatty acids (FEN1/Elo2, SUR4/Elo3-like, yeast)
60494	FLJ23514	hypothetical protein FLJ23514
63875	MRPL17	mitochondrial ribosomal protein L17
63935	C20orf67	chromosome 20 open reading frame 67
64091	POPDC2	popeye domain containing 2
64218	SEMA4A	sema domain, immunoglobulin domain (Ig), transmembrane domain (TM) and short cytoplasmic domain, (semaphorin) 4A
64710	NUCKS1	nuclear casein kinase and cyclin-dependent kinase substrate 1
64764	CREB3L2	cAMP responsive element binding protein 3-like 2
64780	MICAL1	microtubule associated monoxygenase, calponin and LIM domain containing 1
64834	ELOVL1	elongation of very long chain fatty acids (FEN1/Elo2, SUR4/Elo3, yeast)-like 1
65005	MRPL9	mitochondrial ribosomal protein L9
65220	NADK	NAD kinase
65263	PYCRL	pyrroline-5-carboxylate reductase-like
65986	ZBTB10	zinc finger and BTB domain containing 10
65995	#N/A	#N/A
66036	MTMR9	myotubularin related protein 9
78992	YIPF2	Yip1 domain family, member 2
79026	AHNAK	AHNAK nucleoprotein (desmoyokin)
79053	ALG8	asparagine-linked glycosylation 8 homolog (yeast, alpha-1,3-glucosyltransferase)
79073	MGC5508	hypothetical protein MGC5508
79083	MLPH	melanophilin
79097	TRIM48	tripartite motif-containing 48
79098	C1orf116	chromosome 1 open reading frame 116
79170	MGC11242	hypothetical protein MGC11242
79447	C16orf53	chromosome 16 open reading frame 53
79573	TTC13	tetratricopeptide repeat domain 13
79581	GPR172A	G protein-coupled receptor 172A
79620	#N/A	#N/A
79646	PANK3	pantothenate kinase 3
79670	ZCCHC6	zinc finger, CCHC domain containing 6
79710	MORC4	MORC family CW-type zinc finger 4
79720	VPS37B	vacuolar protein sorting 37B (yeast)
79729	C1orf113	chromosome 1 open reading frame 113
79744	ZNF419	zinc finger protein 419
79869	FLJ12529	pre-mRNA cleavage factor I, 59 kDa subunit
79872	CBLL1	Cas-Br-M (murine) ecotropic retroviral transforming sequence-like 1
79874	RABEP2	rabaptin, RAB GTPase binding effector protein 2
79957	PAQR6	progestin and adipoQ receptor family member VI
79977	GRHL2	grainyhead-like 2 (Drosophila)
80025	PANK2	pantothenate kinase 2 (Hallervorden-Spatz syndrome)
80153	YJDC	yjeF domain containing (E.coli)
80267	C1orf22	chromosome 1 open reading frame 22
80273	GRPEL1	GrpE-like 1, mitochondrial (E. coli)
80279	CDK5RAP3	CDK5 regulatory subunit associated protein 3
80301	pp9099	PH domain-containing protein
81561	C2orf31	chromosome 2 open reading frame 31
81563	C1orf21	chromosome 1 open reading frame 21
81567	TXNDC5	thioredoxin domain containing 5
81671	TMEM49	transmembrane protein 49
81689	HBLD2	HESB like domain containing 2
81691	LOC81691	exonuclease NEF-sp
83440	ADPGK	ADP-dependent glucokinase
83443	SF3B5	splicing factor 3b, subunit 5, 10kDa
84079	ANKRD27	ankyrin repeat domain 27 (VPS9 domain)
84220	BS-63	sperm membrane protein BS-63
84656	N-PAC	cytokine-like nuclear factor n-pac
89944	LOC89944	hypothetical protein BC008326
90861	C16orf34	chromosome 16 open reading frame 34
91966	CXorf40A	chromosome X open reading frame 40A
92086	GGTLA4	gamma-glutamyltransferase-like activity 4
113177	C19orf36	chromosome 19 open reading frame 36
124583	CANT1	calcium activated nucleotidase 1
129642	OACT2	O-acyltransferase (membrane bound) domain containing 2
144195	SLC2A14	solute carrier family 2 (facilitated glucose transporter), member 14
201254	STRA13	stimulated by retinoic acid 13 homolog (mouse)
201562	PTPLB	protein tyrosine phosphatase-like (proline instead of catalytic arginine), member b
203197	C9orf91	chromosome 9 open reading frame 91
256364	EML3	echinoderm microtubule associated protein like 3
283820	NOMO2	NODAL modulator 2
283849	LOC283849	hypothetical protein LOC283849
286451	YIPF6	Yip1 domain family, member 6

## Sheet: androgen_down_Chen
Entrez_ID	Symbol	Title
19	ABCA1	ATP-binding cassette, sub-family A (ABC1), member 1
26	ABP1	amiloride binding protein 1 (amine oxidase (copper-containing))
38	ACAT1	acetyl-Coenzyme A acetyltransferase 1 (acetoacetyl Coenzyme A thiolase)
98	ACYP2	acylphosphatase 2, muscle type
120	ADD3	adducin 3 (gamma)
128	ADH5	alcohol dehydrogenase 5 (class III), chi polypeptide
133	ADM	adrenomedullin
136	ADORA2B	adenosine A2b receptor
143	PARP4	poly (ADP-ribose) polymerase family, member 4
175	AGA	aspartylglucosaminidase
203	AK1	adenylate kinase 1
214	ALCAM	activated leukocyte cell adhesion molecule
217	ALDH2	aldehyde dehydrogenase 2 family (mitochondrial)
285	ANGPT2	angiopoietin 2
288	ANK3	ankyrin 3, node of Ranvier (ankyrin G)
293	SLC25A6	solute carrier family 25 (mitochondrial carrier; adenine nucleotide translocator), member 6
330	BIRC3	baculoviral IAP repeat-containing 3
403	ARL3	ADP-ribosylation factor-like 3
445	ASS	argininosuccinate synthetase
467	ATF3	activating transcription factor 3
471	ATIC	5-aminoimidazole-4-carboxamide ribonucleotide formyltransferase/IMP cyclohydrolase
472	ATM	ataxia telangiectasia mutated (includes complementation groups A, C and D)
481	ATP1B1	ATPase, Na+/K+ transporting, beta 1 polypeptide
483	ATP1B3	ATPase, Na+/K+ transporting, beta 3 polypeptide
490	ATP2B1	ATPase, Ca++ transporting, plasma membrane 1
546	ATRX	alpha thalassemia/mental retardation syndrome X-linked (RAD54 homolog, S. cerevisiae)
573	BAG1	BCL2-associated athanogene
590	BCHE	butyrylcholinesterase
677	ZFP36L1	zinc finger protein 36, C3H type-like 1
686	BTD	biotinidase
738	C11orf2	chromosome 11 open reading frame2
771	CA12	carbonic anhydrase XII
800	CALD1	caldesmon 1
801	CALM1	calmodulin 1 (phosphorylase kinase, delta)
818	CAMK2G	calcium/calmodulin-dependent protein kinase (CaM kinase) II gamma
819	CAMLG	calcium modulating ligand
830	CAPZA2	capping protein (actin filament) muscle Z-line, alpha 2
847	CAT	catalase
868	CBLB	Cas-Br-M (murine) ecotropic retroviral transforming sequence b
874	CBR3	carbonyl reductase 3
934	CD24	CD24 antigen (small cell lung carcinoma cluster 4 antigen)
965	CD58	CD58 antigen, (lymphocyte function-associated antigen 3)
966	CD59	CD59 antigen p18-20 (antigen identified by monoclonal antibodies 16.3A5, EJ16, EJ30, EL32 and G344)
987	LRBA	LPS-responsive vesicle trafficking, beach and anchor containing
999	CDH1	cadherin 1, type 1, E-cadherin (epithelial)
1000	CDH2	cadherin 2, type 1, N-cadherin (neuronal)
1024	CDK8	cyclin-dependent kinase 8
1026	CDKN1A	cyclin-dependent kinase inhibitor 1A (p21, Cip1)
1029	CDKN2A	cyclin-dependent kinase inhibitor 2A (melanoma, p16, inhibits CDK4)
1108	CHD4	chromodomain helicase DNA binding protein 4
1112	CHES1	checkpoint suppressor 1
1117	CHI3L2	chitinase 3-like 2
1123	CHN1	chimerin (chimaerin) 1
1130	LYST	lysosomal trafficking regulator
1182	CLCN3	chloride channel 3
1191	CLU	clusterin (complement lysis inhibitor, SP-40,40, sulfated glycoprotein 2, testosterone-repressed prostate message 2, apolipoprotein J)
1281	COL3A1	collagen, type III, alpha 1 (Ehlers-Danlos syndrome type IV, autosomal dominant)
1290	COL5A2	collagen, type V, alpha 2
1307	COL16A1	collagen, type XVI, alpha 1
1327	COX4I1	cytochrome c oxidase subunit IV isoform 1
1347	COX7A2	cytochrome c oxidase subunit VIIa polypeptide 2 (liver)
1362	CPD	carboxypeptidase D
1389	CREBL2	cAMP responsive element binding protein-like 2
1454	CSNK1E	casein kinase 1, epsilon
1487	CTBP1	C-terminal binding protein 1
1488	CTBP2	C-terminal binding protein 2
1512	CTSH	cathepsin H
1523	CUTL1	cut-like 1, CCAAT displacement protein (Drosophila)
1644	DDC	dopa decarboxylase (aromatic L-amino acid decarboxylase)
1645	AKR1C1	aldo-keto reductase family 1, member C1 (dihydrodiol dehydrogenase 1; 20-alpha (3-alpha)-hydroxysteroid dehydrogenase)
1646	AKR1C2	aldo-keto reductase family 1, member C2 (dihydrodiol dehydrogenase 2; bile acid binding protein; 3-alpha hydroxysteroid dehydrogenase, type III)
1659	DHX8	DEAH (Asp-Glu-Ala-His) box polypeptide 8
1662	DDX10	DEAD (Asp-Glu-Ala-Asp) box polypeptide 10
1728	NQO1	NAD(P)H dehydrogenase, quinone 1
1735	DIO3	deiodinase, iodothyronine, type III
1736	DKC1	dyskeratosis congenita 1, dyskerin
1739	DLG1	discs, large homolog 1 (Drosophila)
1780	DYNC1I1	dynein, cytoplasmic 1, intermediate chain 1
1808	DPYSL2	dihydropyrimidinase-like 2
1839	HBEGF	heparin-binding EGF-like growth factor
1917	EEF1A2	eukaryotic translation elongation factor 1 alpha 2
1933	EEF1B2	eukaryotic translation elongation factor 1 beta 2
1949	EFNB3	ephrin-B3
1983	EIF5	eukaryotic translation initiation factor 5
1999	ELF3	E74-like factor 3 (ets domain transcription factor, epithelial-specific )
2026	ENO2	enolase 2 (gamma, neuronal)
2029	ENSA	endosulfine alpha
2042	EPHA3	EPH receptor A3
2058	EPRS	glutamyl-prolyl-tRNA synthetase
2059	EPS8	epidermal growth factor receptor pathway substrate 8
2067	ERCC1	excision repair cross-complementing rodent repair deficiency, complementation group 1 (includes overlapping antisense sequence)
2104	ESRRG	estrogen-related receptor gamma
2109	ETFB	electron-transfer-flavoprotein, beta polypeptide
2157	F8	coagulation factor VIII, procoagulant component (hemophilia A)
2172	FABP6	fatty acid binding protein 6, ileal (gastrotropin)
2230	FDX1	ferredoxin 1
2258	FGF13	fibroblast growth factor 13
2297	FOXD1	forkhead box D1
2346	FOLH1	folate hydrolase (prostate-specific membrane antigen) 1
2495	FTH1	ferritin, heavy polypeptide 1
2512	FTL	ferritin, light polypeptide
2515	ADAM2	ADAM metallopeptidase domain 2 (fertilin beta)
2530	FUT8	fucosyltransferase 8 (alpha (1,6) fucosyltransferase)
2537	G1P3	interferon, alpha-inducible protein (clone IFI-6-16)
2576	GAGE4	G antigen 4
2587	GALR1	galanin receptor 1
2591	GALNT3	UDP-N-acetyl-alpha-D-galactosamine:polypeptide N-acetylgalactosaminyltransferase 3 (GalNAc-T3)
2621	GAS6	growth arrest-specific 6
2634	GBP2	guanylate binding protein 2, interferon-inducible
2669	GEM	GTP binding protein overexpressed in skeletal muscle
2744	GLS	glutaminase
2852	GPR30	G protein-coupled receptor 30
2879	GPX4	glutathione peroxidase 4 (phospholipid hydroperoxidase)
2885	GRB2	growth factor receptor-bound protein 2
2887	GRB10	growth factor receptor-bound protein 10
2897	GRIK1	glutamate receptor, ionotropic, kainate 1
2908	NR3C1	nuclear receptor subfamily 3, group C, member 1 (glucocorticoid receptor)
2920	CXCL2	chemokine (C-X-C motif) ligand 2
2939	GSTA2	glutathione S-transferase A2
2941	GSTA4	glutathione S-transferase A4
2965	GTF2H1	general transcription factor IIH, polypeptide 1, 62kDa
2977	GUCY1A2	guanylate cyclase 1, soluble, alpha 2
2983	GUCY1B3	guanylate cyclase 1, soluble, beta 3
2990	GUSB	glucuronidase, beta
3032	HADHB	hydroxyacyl-Coenzyme A dehydrogenase/3-ketoacyl-Coenzyme A thiolase/enoyl-Coenzyme A hydratase (trifunctional protein), beta subunit
3064	HD	huntingtin (Huntington disease)
3073	HEXA	hexosaminidase A (alpha polypeptide)
3074	HEXB	hexosaminidase B (beta polypeptide)
3105	HLA-A	major histocompatibility complex, class I, A
3106	HLA-B	major histocompatibility complex, class I, B
3107	HLA-C	major histocompatibility complex, class I, C
3133	HLA-E	major histocompatibility complex, class I, E
3134	HLA-F	major histocompatibility complex, class I, F
3135	HLA-G	HLA-G histocompatibility antigen, class I, G
3202	HOXA5	homeo box A5
3205	HOXA9	homeo box A9
3206	HOXA10	homeo box A10
3229	HOXC13	homeo box C13
3305	HSPA1L	heat shock 70kDa protein 1-like
3315	HSPB1	heat shock 27kDa protein 1
3397	ID1	inhibitor of DNA binding 1, dominant negative helix-loop-helix protein
3399	ID3	inhibitor of DNA binding 3, dominant negative helix-loop-helix protein
3486	IGFBP3	insulin-like growth factor binding protein 3
3557	IL1RN	interleukin 1 receptor antagonist
3570	IL6R	interleukin 6 receptor
3572	IL6ST	interleukin 6 signal transducer (gp130, oncostatin M receptor)
3664	IRF6	interferon regulatory factor 6
3688	ITGB1	integrin, beta 1 (fibronectin receptor, beta polypeptide, antigen CD29 includes MDF2, MSK12)
3691	ITGB4	integrin, beta 4
3708	ITPR1	inositol 1,4,5-triphosphate receptor, type 1
3720	JARID2	Jumonji, AT rich interactive domain 2
3726	JUNB	jun B proto-oncogene
3755	KCNG1	potassium voltage-gated channel, subfamily G, member 1
3784	KCNQ1	potassium voltage-gated channel, KQT-like subfamily, member 1
3790	KCNS3	potassium voltage-gated channel, delayed-rectifier, subfamily S, member 3
3797	KIF3C	kinesin family member 3C
3799	KIF5B	kinesin family member 5B
3920	LAMP2	lysosomal-associated membrane protein 2
3930	LBR	lamin B receptor
3953	LEPR	leptin receptor
3959	LGALS3BP	lectin, galactoside-binding, soluble, 3 binding protein
3964	LGALS8	lectin, galactoside-binding, soluble, 8 (galectin 8)
3983	ABLIM1	actin binding LIM protein 1
4013	LOH11CR2A	loss of heterozygosity, 11, chromosomal region 2, gene A
4048	LTA4H	leukotriene A4 hydrolase
4060	LUM	lumican
4067	LYN	v-yes-1 Yamaguchi sarcoma viral related oncogene homolog
4086	SMAD1	SMAD, mothers against DPP homolog 1 (Drosophila)
4097	MAFG	v-maf musculoaponeurotic fibrosarcoma oncogene homolog G (avian)
4121	MAN1A1	mannosidase, alpha, class 1A, member 1
4131	MAP1B	microtubule-associated protein 1B
4147	MATN2	matrilin 2
4200	ME2	malic enzyme 2, NAD(+)-dependent, mitochondrial
4213	MEIS4	Meis1, myeloid ecotropic viral integration site 1 homolog 4 (mouse)
4281	MID1	midline 1 (Opitz/BBB syndrome)
4319	MMP10	matrix metallopeptidase 10 (stromelysin 2)
4325	MMP16	matrix metallopeptidase 16 (membrane-inserted)
4345	CD200	CD200 antigen
4358	MPV17	MpV17 transgene, murine homolog, glomerulosclerosis
4515	MTCP1	mature T-cell proliferation 1
4594	MUT	methylmalonyl Coenzyme A mutase
4601	MXI1	MAX interactor 1
4602	MYB	v-myb myeloblastosis viral oncogene homolog (avian)
4628	MYH10	myosin, heavy polypeptide 10, non-muscle
4638	MYLK	myosin, light polypeptide kinase
4646	MYO6	myosin VI
4659	PPP1R12A	protein phosphatase 1, regulatory (inhibitor) subunit 12A
4661	MYT1	myelin transcription factor 1
4664	NAB1	NGFI-A binding protein 1 (EGR1 binding protein 1)
4677	NARS	asparaginyl-tRNA synthetase
4685	NCAM2	neural cell adhesion molecule 2
4710	NDUFB4	NADH dehydrogenase (ubiquinone) 1 beta subcomplex, 4, 15kDa
4714	NDUFB8	NADH dehydrogenase (ubiquinone) 1 beta subcomplex, 8, 19kDa
4736	RPL10A	ribosomal protein L10a
4744	NEFH	neurofilament, heavy polypeptide 200kDa
4750	NEK1	NIMA (never in mitosis gene a)-related kinase 1
4772	NFATC1	nuclear factor of activated T-cells, cytoplasmic, calcineurin-dependent 1
4783	NFIL3	nuclear factor, interleukin 3 regulated
4790	NFKB1	nuclear factor of kappa light polypeptide gene enhancer in B-cells 1 (p105)
4848	CNOT2	CCR4-NOT transcription complex, subunit 2
4856	NOV	nephroblastoma overexpressed gene
4922	NTS	neurotensin
4929	NR4A2	nuclear receptor subfamily 4, group A, member 2
4946	OAZ1	ornithine decarboxylase antizyme 1
4950	OCLN	occludin
4986	OPRK1	opioid receptor, kappa 1
5037	PBP	prostatic binding protein
5046	PCSK6	proprotein convertase subtilisin/kexin type 6
5048	PAFAH1B1	platelet-activating factor acetylhydrolase, isoform Ib, alpha subunit 45kDa
5050	PAFAH1B3	platelet-activating factor acetylhydrolase, isoform Ib, gamma subunit 29kDa
5062	PAK2	p21 (CDKN1A)-activated kinase 2
5087	PBX1	pre-B-cell leukemia transcription factor 1
5108	PCM1	pericentriolar material 1
5178	PEG3	paternally expressed 3
5217	PFN2	profilin 2
5257	PHKB	phosphorylase kinase, beta
5264	PHYH	phytanoyl-CoA hydroxylase
5268	SERPINB5	serpin peptidase inhibitor, clade B (ovalbumin), member 5
5274	SERPINI1	serpin peptidase inhibitor, clade I (neuroserpin), member 1
5292	PIM1	pim-1 oncogene
5294	PIK3CG	phosphoinositide-3-kinase, catalytic, gamma polypeptide
5304	PIP	prolactin-induced protein
5307	PITX1	paired-like homeodomain transcription factor 1
5316	PKNOX1	PBX/knotted 1 homeobox 1
5320	PLA2G2A	phospholipase A2, group IIA (platelets, synovial fluid)
5332	PLCB4	phospholipase C, beta 4
5337	PLD1	phospholipase D1, phophatidylcholine-specific
5358	PLS3	plastin 3 (T isoform)
5383	PMS2L5	postmeiotic segregation increased 2-like 5
5395	PMS2	PMS2 postmeiotic segregation increased 2 (S. cerevisiae)
5451	POU2F1	POU domain, class 2, transcription factor 1
5519	PPP2R1B	protein phosphatase 2 (formerly 2A), regulatory subunit A (PR 65), beta isoform
5520	PPP2R2A	protein phosphatase 2 (formerly 2A), regulatory subunit B (PR 52), alpha isoform
5527	PPP2R5C	protein phosphatase 2, regulatory subunit B (B56), gamma isoform
5587	PRKD1	protein kinase D1
5636	PRPSAP2	phosphoribosyl pyrophosphate synthetase-associated protein 2
5660	PSAP	prosaposin (variant Gaucher disease and variant metachromatic leukodystrophy)
5699	PSMB10	proteasome (prosome, macropain) subunit, beta type, 10
5701	PSMC2	proteasome (prosome, macropain) 26S subunit, ATPase, 2
5710	PSMD4	proteasome (prosome, macropain) 26S subunit, non-ATPase, 4
5721	PSME2	proteasome (prosome, macropain) activator subunit 2 (PA28 beta)
5733	PTGER3	prostaglandin E receptor 3 (subtype EP3)
5744	PTHLH	parathyroid hormone-like hormone
5768	QSCN6	quiescin Q6
5787	PTPRB	protein tyrosine phosphatase, receptor type, B
5796	PTPRK	protein tyrosine phosphatase, receptor type, K
5801	PTPRR	protein tyrosine phosphatase, receptor type, R
5813	PURA	purine-rich element binding protein A
5827	PXMP2	peroxisomal membrane protein 2, 22kDa
5870	RAB6A	RAB6A, member RAS oncogene family
5874	RAB27B	RAB27B, member RAS oncogene family
5879	RAC1	ras-related C3 botulinum toxin substrate 1 (rho family, small GTP binding protein Rac1)
5899	RALB	v-ral simian leukemia viral oncogene homolog B (ras related; GTP binding protein)
5908	RAP1B	RAP1B, member of RAS oncogene family
5910	RAP1GDS1	RAP1, GTP-GDP dissociation stimulator 1
5920	RARRES3	retinoic acid receptor responder (tazarotene induced) 3
5930	RBBP6	retinoblastoma binding protein 6
5934	RBL2	retinoblastoma-like 2 (p130)
5966	REL	v-rel reticuloendotheliosis viral oncogene homolog (avian)
6049	RNF6	ring finger protein (C3H2C3 type) 6
6093	ROCK1	Rho-associated, coiled-coil containing protein kinase 1
6143	RPL19	ribosomal protein L19
6146	RPL22	ribosomal protein L22
6160	RPL31	ribosomal protein L31
6167	RPL37	ribosomal protein L37
6181	RPLP2	ribosomal protein, large, P2
6203	RPS9	ribosomal protein S9
6205	RPS11	ribosomal protein S11
6227	RPS21	ribosomal protein S21
6342	SCP2	sterol carrier protein 2
6364	CCL20	chemokine (C-C motif) ligand 20
6383	SDC2	syndecan 2 (heparan sulfate proteoglycan 1, cell surface-associated, fibroglycan)
6385	SDC4	syndecan 4 (amphiglycan, ryudocan)
6418	SET	SET translocation (myeloid leukemia-associated)
6432	SFRS7	splicing factor, arginine/serine-rich 7, 35kDa
6476	SI	sucrase-isomaltase (alpha-glucosidase)
6477	SIAH1	seven in absentia homolog 1 (Drosophila)
6482	ST3GAL1	ST3 beta-galactoside alpha-2,3-sialyltransferase 1
6500	SKP1A	S-phase kinase-associated protein 1A (p19A)
6505	SLC1A1	solute carrier family 1 (neuronal/epithelial high affinity glutamate transporter, system Xag), member 1
6520	SLC3A2	solute carrier family 3 (activators of dibasic and neutral amino acid transport), member 2
6550	SLC9A3	solute carrier family 9 (sodium/hydrogen exchanger), member 3
6571	SLC18A2	solute carrier family 18 (vesicular monoamine), member 2
6601	SMARCC2	SWI/SNF related, matrix associated, actin dependent regulator of chromatin, subfamily c, member 2
6604	SMARCD3	SWI/SNF related, matrix associated, actin dependent regulator of chromatin, subfamily d, member 3
6605	SMARCE1	SWI/SNF related, matrix associated, actin dependent regulator of chromatin, subfamily e, member 1
6653	SORL1	sortilin-related receptor, L(DLR class) A repeats-containing
6659	SOX4	SRY (sex determining region Y)-box 4
6672	SP100	SP100 nuclear antigen
6698	SPRR1A	small proline-rich protein 1A
6744	SSFA2	sperm specific antigen 2
6764	ST5	suppression of tumorigenicity 5
6769	STAC	SH3 and cysteine rich domain
6788	STK3	serine/threonine kinase 3 (STE20 homolog, yeast)
6840	SVIL	supervillin
6857	SYT1	synaptotagmin I
6879	TAF7	TAF7 RNA polymerase II, TATA box binding protein (TBP)-associated factor, 55kDa
6892	TAPBP	TAP binding protein (tapasin)
6904	TBCD	tubulin-specific chaperone d
6917	TCEA1	transcription elongation factor A (SII), 1
6919	TCEA2	transcription elongation factor A (SII), 2
6925	TCF4	transcription factor 4
6929	TCF3	transcription factor 3 (E2A immunoglobulin enhancer binding factors E12/E47)
6993	DYNLT1	dynein, light chain, Tctex-type 1
7009	TEGT	testis enhanced gene transcript (BAX inhibitor 1)
7014	TERF2	telomeric repeat binding factor 2
7031	TFF1	trefoil factor 1 (breast cancer, estrogen-inducible sequence expressed in)
7088	TLE1	transducin-like enhancer of split 1 (E(sp1) homolog, Drosophila)
7090	TLE3	transducin-like enhancer of split 3 (E(sp1) homolog, Drosophila)
7103	TSPAN8	tetraspanin 8
7107	TM7SF1	transmembrane 7 superfamily member 1 (upregulated in kidney)
7108	TM7SF2	transmembrane 7 superfamily member 2
7111	TMOD1	tropomodulin 1
7126	TNFAIP1	tumor necrosis factor, alpha-induced protein 1 (endothelial)
7150	TOP1	topoisomerase (DNA) I
7174	TPP2	tripeptidyl peptidase II
7227	TRPS1	trichorhinophalangeal syndrome I
7262	PHLDA2	pleckstrin homology-like domain, family A, member 2
7267	TTC3	tetratricopeptide repeat domain 3
7329	UBE2I	ubiquitin-conjugating enzyme E2I (UBC9 homolog, yeast)
7342	UBP1	upstream binding protein 1 (LBP-1a)
7357	UGCG	UDP-glucose ceramide glucosyltransferase
7366	UGT2B15	UDP glucuronosyltransferase 2 family, polypeptide B15
7367	UGT2B17	UDP glucuronosyltransferase 2 family, polypeptide B17
7380	UPK3A	uroplakin 3A
7403	UTX	ubiquitously transcribed tetratricopeptide repeat, X chromosome
7411	VBP1	von Hippel-Lindau binding protein 1
7431	VIM	vimentin
7507	XPA	xeroderma pigmentosum, complementation group A
7529	YWHAB	tyrosine 3-monooxygenase/tryptophan 5-monooxygenase activation protein, beta polypeptide
7718	ZNF165	zinc finger protein 165
7832	BTG2	BTG family, member 2
7846	TUBA3	tubulin, alpha 3
7879	RAB7	RAB7, member RAS oncogene family
7957	EPM2A	epilepsy, progressive myoclonus type 2A, Lafora disease (laforin)
7976	FZD3	frizzled homolog 3 (Drosophila)
7982	ST7	suppression of tumorigenicity 7
7988	ZNF212	zinc finger protein 212
8036	SHOC2	soc-2 suppressor of clear homolog (C. elegans)
8106	PABPN1	poly(A) binding protein, nuclear 1
8202	NCOA3	nuclear receptor coactivator 3
8237	USP11	ubiquitin specific peptidase 11
8416	ANXA9	annexin A9
8452	CUL3	cullin 3
8470	SORBS2	sorbin and SH3 domain containing 2
8480	RAE1	RAE1 RNA export 1 homolog (S. pombe)
8502	PKP4	plakophilin 4
8503	PIK3R3	phosphoinositide-3-kinase, regulatory subunit 3 (p55, gamma)
8537	BCAS1	breast carcinoma amplified sequence 1
8543	LMO4	LIM domain only 4
8573	CASK	calcium/calmodulin-dependent serine protein kinase (MAGUK family)
8612	PPAP2C	phosphatidic acid phosphatase type 2C
8629	JRK	jerky homolog (mouse)
8644	AKR1C3	aldo-keto reductase family 1, member C3 (3-alpha hydroxysteroid dehydrogenase, type II)
8658	TNKS	tankyrase, TRF1-interacting ankyrin-related ADP-ribose polymerase
8661	EIF3S10	eukaryotic translation initiation factor 3, subunit 10 theta, 150/170kDa
8666	EIF3S4	eukaryotic translation initiation factor 3, subunit 4 delta, 44kDa
8667	EIF3S3	eukaryotic translation initiation factor 3, subunit 3 gamma, 40kDa
8710	SERPINB7	serpin peptidase inhibitor, clade B (ovalbumin), member 7
8722	CTSF	cathepsin F
8853	DDEF2	development and differentiation enhancing factor 2
8878	SQSTM1	sequestosome 1
8879	SGPL1	sphingosine-1-phosphate lyase 1
8887	TAX1BP1	Tax1 (human T-cell leukemia virus type I) binding protein 1
8908	GYG2	glycogenin 2
8925	HERC1	hect (homologous to the E6-AP (UBE3A) carboxyl terminus) domain and RCC1 (CHC1)-like domain (RLD) 1
8935	SCAP2	src family associated phosphoprotein 2
8942	KYNU	kynureninase (L-kynurenine hydrolase)
8987	GENX-3414	genethonin 1
8991	SELENBP1	selenium binding protein 1
9039	UBE1C	ubiquitin-activating enzyme E1C (UBA3 homolog, yeast)
9126	CSPG6	chondroitin sulfate proteoglycan 6 (bamacan)
9128	PRPF4	PRP4 pre-mRNA processing factor 4 homolog (yeast)
9129	PRPF3	PRP3 pre-mRNA processing factor 3 homolog (yeast)
9169	SFRS2IP	splicing factor, arginine/serine-rich 2, interacting protein
9175	MAP3K13	mitogen-activated protein kinase kinase kinase 13
9202	ZNF262	zinc finger protein 262
9244	CRLF1	cytokine receptor-like factor 1
9252	RPS6KA5	ribosomal protein S6 kinase, 90kDa, polypeptide 5
9261	MAPKAPK2	mitogen-activated protein kinase-activated protein kinase 2
9315	C5orf13	chromosome 5 open reading frame 13
9334	B4GALT5	UDP-Gal:betaGlcNAc beta 1,4- galactosyltransferase, polypeptide 5
9360	PPIG	peptidyl-prolyl isomerase G (cyclophilin G)
9378	NRXN1	neurexin 1
9411	ARHGAP29	Rho GTPase activating protein 29
9467	SH3BP5	SH3-domain binding protein 5 (BTK-associated)
9474	ATG5	ATG5 autophagy related 5 homolog (S. cerevisiae)
9475	ROCK2	Rho-associated, coiled-coil containing protein kinase 2
9520	NPEPPS	aminopeptidase puromycin sensitive
9528	TMEM59	transmembrane protein 59
9555	H2AFY	H2A histone family, member Y
9581	PREPL	prolyl endopeptidase-like
9584	RNPC2	RNA-binding region (RNP1, RRM) containing 2
9619	ABCG1	ATP-binding cassette, sub-family G (WHITE), member 1
9636	G1P2	interferon, alpha-inducible protein (clone IFI-15K)
9638	FEZ1	fasciculation and elongation protein zeta 1 (zygin I)
9649	RALGPS1	Ral GEF with PH domain and SH3 binding motif 1
9665	LKAP	limkain b1
9686	VGLL4	vestigial like 4 (Drosophila)
9736	USP34	ubiquitin specific peptidase 34
9741	LAPTM4A	lysosomal-associated protein transmembrane 4 alpha
9779	TBC1D5	TBC1 domain family, member 5
9783	RIMS3	regulating synaptic membrane exocytosis 3
9821	RB1CC1	RB1-inducible coiled-coil 1
9842	PLEKHM1	pleckstrin homology domain containing, family M (with RUN domain) member 1
9891	NUAK1	NUAK family, SNF1-like kinase, 1
9903	KLHL21	kelch-like 21 (Drosophila)
9910	RABGAP1L	RAB GTPase activating protein 1-like
9926	LPGAT1	lysophosphatidylglycerol acyltransferase 1
9960	USP3	ubiquitin specific peptidase 3
9966	TNFSF15	tumor necrosis factor (ligand) superfamily, member 15
9969	THRAP1	thyroid hormone receptor associated protein 1
9990	SLC12A6	solute carrier family 12 (potassium/chloride transporters), member 6
10003	NAALAD2	N-acetylated alpha-linked acidic dipeptidase 2
10098	TSPAN5	tetraspanin 5
10099	TSPAN3	tetraspanin 3
10129	RP11-37E23.6	hypothetical protein CG003
10133	OPTN	optineurin
10135	PBEF1	pre-B-cell colony enhancing factor 1
10150	MBNL2	muscleblind-like 2 (Drosophila)
10158	PDZK1IP1	PDZK1 interacting protein 1
10161	P2RY5	purinergic receptor P2Y, G-protein coupled, 5
10184	LHFPL2	lipoma HMGIC fusion partner-like 2
10209	EIF1	eukaryotic translation initiation factor 1
10217	CTDSPL	CTD (carboxy-terminal domain, RNA polymerase II, polypeptide A) small phosphatase-like
10221	TRIB1	tribbles homolog 1 (Drosophila)
10231	DSCR1L1	Down syndrome critical region gene 1-like 1
10243	GPHN	gephyrin
10244	RABEPK	Rab9 effector protein with kelch motifs
10247	HRSP12	heat-responsive protein 12
10265	IRX5	iroquois homeobox protein 5
10267	RAMP1	receptor (calcitonin) activity modifying protein 1
10276	NET1	neuroepithelial cell transforming gene 1
10284	SAP18	sin3-associated polypeptide, 18kDa
10289	GC20	translation factor sui1 homolog
10318	TNIP1	TNFAIP3 interacting protein 1
10384	BTN3A3	butyrophilin, subfamily 3, member A3
10385	BTN2A2	butyrophilin, subfamily 2, member A2
10412	TINP1	TGF beta-inducible nuclear protein 1
10495	COVA1	cytosolic ovarian carcinoma antigen 1
10498	CARM1	coactivator-associated arginine methyltransferase 1
10499	NCOA2	nuclear receptor coactivator 2
10537	UBD	ubiquitin D
10550	ARL6IP5	ADP-ribosylation-like factor 6 interacting protein 5
10558	SPTLC1	serine palmitoyltransferase, long chain base subunit 1
10570	DPYSL4	dihydropyrimidinase-like 4
10571	SMA3	SMA3
10623	POLR3C	polymerase (RNA) III (DNA directed) polypeptide C (62kD)
10626	TRIM16	tripartite motif-containing 16
10628	TXNIP	thioredoxin interacting protein
10653	SPINT2	serine peptidase inhibitor, Kunitz type, 2
10656	KHDRBS3	KH domain containing, RNA binding, signal transduction associated 3
10658	CUGBP1	CUG triplet repeat, RNA binding protein 1
10681	GNB5	guanine nucleotide binding protein (G protein), beta 5
10687	PNMA2	paraneoplastic antigen MA2
10724	MGEA5	meningioma expressed antigen 5 (hyaluronidase)
10732	TCFL5	transcription factor-like 5 (basic helix-loop-helix)
10735	STAG2	stromal antigen 2
10765	JARID1B	Jumonji, AT rich interactive domain 1B (RBP2-like)
10768	AHCYL1	S-adenosylhomocysteine hydrolase-like 1
10771	ZMYND11	zinc finger, MYND domain containing 11
10778	ZNF271	zinc finger protein 271
10893	MMP24	matrix metallopeptidase 24 (membrane-inserted)
10905	MAN1A2	mannosidase, alpha, class 1A, member 2
10919	EHMT2	euchromatic histone-lysine N-methyltransferase 2
10938	EHD1	EH-domain containing 1
10955	SERINC3	serine incorporator 3
10982	MAPRE2	microtubule-associated protein, RP/EB family, member 2
10983	CCNI	cyclin I
11030	RBPMS	RNA binding protein with multiple splicing
11059	WWP1	WW domain containing E3 ubiquitin protein ligase 1
11060	WWP2	WW domain containing E3 ubiquitin protein ligase 2
11067	C10orf10	chromosome 10 open reading frame 10
11118	BTN3A2	butyrophilin, subfamily 3, member A2
11163	NUDT4	nudix (nucleoside diphosphate linked moiety X)-type motif 4
11179	ZNF277	zinc finger protein 277
11214	AKAP13	A kinase (PRKA) anchor protein 13
11279	KLF8	Kruppel-like factor 8
11328	FKBP9	FK506 binding protein 9, 63 kDa
11343	MGLL	monoglyceride lipase
22796	COG2	component of oligomeric golgi complex 2
22844	FRMPD1	FERM and PDZ domain containing 1
22865	SLITRK3	SLIT and NTRK-like family, member 3
22871	NLGN1	neuroligin 1
22883	CLSTN1	calsyntenin 1
22889	KIAA0907	KIAA0907
22891	ZNF365	zinc finger protein 365
22902	RUFY3	RUN and FYVE domain containing 3
22921	MSRB2	methionine sulfoxide reductase B2
22930	RAB3GAP1	RAB3 GTPase activating protein subunit 1 (catalytic)
22999	RIMS1	regulating synaptic membrane exocytosis 1
23036	ZNF292	zinc finger protein 292
23043	TNIK	TRAF2 and NCK interacting kinase
23059	CLUAP1	clusterin associated protein 1
23075	SWAP70	SWAP-70 protein
23081	JMJD2C	jumonji domain containing 2C
23085	RAB6IP2	RAB6 interacting protein 2
23086	EXPH5	exophilin 5
23099	ZNF297B	zinc finger protein 297B
23107	MRPS27	mitochondrial ribosomal protein S27
23137	SMC5L1	SMC5 structural maintenance of chromosomes 5-like 1 (yeast)
23157	38601	septin 6
23177	CEP68	centrosomal protein 68kDa
23179	RGL1	ral guanine nucleotide dissociation stimulator-like 1
23190	UBXD2	UBX domain containing 2
23198	PSME4	proteasome (prosome, macropain) activator subunit 4
23215	BAT2D1	BAT2 domain containing 1
23227	MAST4	microtubule associated serine/threonine kinase family member 4
23231	KIAA0746	KIAA0746 protein
23242	COBL	cordon-bleu homolog (mouse)
23243	ANKRD28	ankyrin repeat domain 28
23253	ANKRD12	ankyrin repeat domain 12
23271	CAMSAP1L1	calmodulin regulated spectrin-associated protein 1-like 1
23280	#N/A	#N/A
23293	C17orf31	chromosome 17 open reading frame 31
23325	KIAA1033	KIAA1033
23331	RP3-477H23.1	KIAA1043 protein
23355	KIAA0804	KIAA0804
23376	KIAA0776	KIAA0776
23408	SIRT5	sirtuin (silent mating type information regulation 2 homolog) 5 (S. cerevisiae)
23432	GPR161	G protein-coupled receptor 161
23515	MORC3	MORC family CW-type zinc finger 3
23528	ZNF281	zinc finger protein 281
23534	TNPO3	transportin 3
23543	RBM9	RNA binding motif protein 9
23586	DDX58	DEAD (Asp-Glu-Ala-Asp) box polypeptide 58
23598	ZNF278	zinc finger protein 278
23604	DAPK2	death-associated protein kinase 2
23635	SSBP2	single-stranded DNA binding protein 2
23639	LRRC6	leucine rich repeat containing 6
23643	LY96	lymphocyte antigen 96
24138	IFIT5	interferon-induced protein with tetratricopeptide repeats 5
24144	TFIP11	tuftelin interacting protein 11
24148	C20orf14	chromosome 20 open reading frame 14
25771	TBC1D22A	TBC1 domain family, member 22A
25782	RAB3GAP2	RAB3 GTPase activating protein subunit 2 (non-catalytic)
25793	FBXO7	F-box protein 7
25813	SAMM50	sorting and assembly machinery component 50 homolog (S. cerevisiae)
25864	ABHD14A	abhydrolase domain containing 14A
25897	RNF19	ring finger protein 19
25924	MYRIP	myosin VIIA and Rab interacting protein
25941	C18orf10	chromosome 18 open reading frame 10
25949	SYF2	SYF2 homolog, RNA splicing factor (S. cerevisiae)
25957	C6orf111	chromosome 6 open reading frame 111
25996	REXO2	REX2, RNA exonuclease 2 homolog (S. cerevisiae)
26010	DNAPTP6	DNA polymerase-transactivated protein 6
26046	ZNF294	zinc finger protein 294
26053	AUTS2	autism susceptibility candidate 2
26064	RAI14	retinoic acid induced 14
26065	FAM61A	family with sequence similarity 61, member A
26092	TOR1AIP1	torsin A interacting protein 1
26112	DKFZP434C171	DKFZP434C171 protein
26118	WSB1	WD repeat and SOCS box-containing 1
26137	ZBTB20	zinc finger and BTB domain containing 20
26154	ABCA12	ATP-binding cassette, sub-family A (ABC1), member 12
26227	PHGDH	phosphoglycerate dehydrogenase
26232	FBXO2	F-box protein 2
26268	FBXO9	F-box protein 9
26353	HSPB8	heat shock 22kDa protein 8
26355	E2IG5	growth and transformation-dependent protein
26575	RGS17	regulator of G-protein signalling 17
26999	CYFIP2	cytoplasmic FMR1 interacting protein 2
27035	NOX1	NADPH oxidase 1
27068	PPA2	pyrophosphatase (inorganic) 2
27090	ST6GALNAC4	ST6 (alpha-N-acetyl-neuraminyl-2,3-beta-galactosyl-1,3)-N-acetylgalactosaminide alpha-2,6-sialyltransferase 4
27098	CLUL1	clusterin-like 1 (retinal)
27131	SNX5	sorting nexin 5
27175	TUBG2	tubulin, gamma 2
27241	PTHB1	parathyroid hormone-responsive B1
27242	TNFRSF21	tumor necrosis factor receptor superfamily, member 21
27247	HIRIP5	HIRA interacting protein 5
27252	KLHL20	kelch-like 20 (Drosophila)
27291	C10orf28	chromosome 10 open reading frame 28
27292	HSA9761	dimethyladenosine transferase
27324	TNRC9	trinucleotide repeat containing 9
27328	PCDH11X	protocadherin 11 X-linked
27335	EIF3S12	eukaryotic translation initiation factor 3, subunit 12
28973	MRPS18B	mitochondrial ribosomal protein S18B
29078	C6orf66	chromosome 6 open reading frame 66
29116	MYLIP	myosin regulatory light chain interacting protein
29922	NME7	non-metastatic cells 7, protein expressed in (nucleoside-diphosphate kinase)
30850	CDR2L	cerebellar degeneration-related protein 2-like
49855	ZNF291	zinc finger protein 291
50650	ARHGEF3	Rho guanine nucleotide exchange factor (GEF) 3
50854	C6orf48	chromosome 6 open reading frame 48
50865	HEBP1	heme binding protein 1
51064	#N/A	#N/A
51141	INSIG2	insulin induced gene 2
51185	CRBN	cereblon
51202	DDX47	DEAD (Asp-Glu-Ala-Asp) box polypeptide 47
51271	UBAP1	ubiquitin associated protein 1
51306	C5orf5	chromosome 5 open reading frame 5
51310	SLC22A17	solute carrier family 22 (organic cation transporter), member 17
51313	DKFZp434L142	hypothetical protein DKFZp434L142
51319	RSRC1	arginine/serine-rich coiled-coil 1
51322	WAC	WW domain containing adaptor with coiled-coil
51330	TNFRSF12A	tumor necrosis factor receptor superfamily, member 12A
51371	C13orf12	chromosome 13 open reading frame 12
51374	C2orf28	chromosome 2 open reading frame 28
51375	SNX7	sorting nexin 7
51421	AMOTL2	angiomotin like 2
51474	EPLIN	epithelial protein lost in neoplasm beta
51575	C20orf6	chromosome 20 open reading frame 6
51596	C6orf82	chromosome 6 open reading frame 82
51604	PIGT	phosphatidylinositol glycan, class T
51606	ATP6V1H	ATPase, H+ transporting, lysosomal 50/57kDa, V1 subunit H
51614	C20orf47	chromosome 20 open reading frame 47
51652	VPS24	vacuolar protein sorting 24 (yeast)
51700	CYB5R2	cytochrome b5 reductase 2
51719	CAB39	calcium binding protein 39
53339	BTBD1	BTB (POZ) domain containing 1
53616	ADAM22	ADAM metallopeptidase domain 22
54103	LOC54103	hypothetical protein LOC54103
54165	DCUN1D1	DCN1, defective in cullin neddylation 1, domain containing 1 (S. cerevisiae)
54463	FLJ20152	hypothetical protein FLJ20152
54474	KRT20	keratin 20
54494	FLJ20010	hypothetical protein FLJ20010
54530	FLJ20054	hypothetical protein FLJ20054
54541	DDIT4	DNA-damage-inducible transcript 4
54543	TOMM7	translocase of outer mitochondrial membrane 7 homolog (yeast)
54704	PPM2C	protein phosphatase 2C, magnesium-dependent, catalytic subunit
54762	GRAMD1C	GRAM domain containing 1C
54764	ZRANB1	zinc finger, RAN-binding domain containing 1
54775	#N/A	#N/A
54800	KLHL24	kelch-like 24 (Drosophila)
54806	AHI1	Abelson helper integration site
54812	AFTIPHILIN	aftiphilin protein
54839	LRRC49	leucine rich repeat containing 49
54861	SNRK	SNF related kinase
54878	DPP8	dipeptidylpeptidase 8
54906	C10orf18	chromosome 10 open reading frame 18
54918	CMTM6	CKLF-like MARVEL transmembrane domain containing 6
55005	C6orf96	chromosome 6 open reading frame 96
55080	TAPBPL	TAP binding protein-like
55084	FLJ10159	hypothetical protein FLJ10159
55092	TMEM51	transmembrane protein 51
55127	HEATR1	HEAT repeat containing 1
55129	TMEM16K	transmembrane protein 16K
55193	PB1	polybromo 1
55238	FLJ10815	amino acid transporter
55259	CASC1	cancer susceptibility candidate 1
55281	FLJ11000	hypothetical protein FLJ11000
55294	FBXW7	F-box and WD-40 domain protein 7 (archipelago homolog, Drosophila)
55347	ABHD10	abhydrolase domain containing 10
55353	LAPTM4B	lysosomal associated protein transmembrane 4 beta
55450	CAMK2N1	calcium/calmodulin-dependent protein kinase II inhibitor 1
55568	GALNT10	UDP-N-acetyl-alpha-D-galactosamine:polypeptide N-acetylgalactosaminyltransferase 10 (GalNAc-T10)
55619	DOCK10	dedicator of cytokinesis 10
55638	FLJ20366	hypothetical protein FLJ20366
55656	C8orf52	chromosome 8 open reading frame 52
55701	FLJ10357	hypothetical protein FLJ10357
55715	DOK4	docking protein 4
55745	C14orf108	chromosome 14 open reading frame 108
55752	38606	septin 11
55802	DCP1A	decapping enzyme
55856	THEM2	thioesterase superfamily member 2
55906	KIAA1166	KIAA1166
55924	C1orf183	chromosome 1 open reading frame 183
56521	DNAJC12	DnaJ (Hsp40) homolog, subfamily C, member 12
56892	C8orf4	chromosome 8 open reading frame 4
56967	C14orf132	chromosome 14 open reading frame 132
56995	TULP4	tubby like protein 4
57007	CMKOR1	chemokine orphan receptor 1
57016	AKR1B10	aldo-keto reductase family 1, member B10 (aldose reductase)
57107	C6orf210	chromosome 6 open reading frame 210
57128	C6orf149	chromosome 6 open reading frame 149
57142	RTN4	reticulon 4
57147	SCYL3	SCY1-like 3 (S. cerevisiae)
57211	GPR126	G protein-coupled receptor 126
57446	NDRG3	NDRG family member 3
57556	SEMA6A	sema domain, transmembrane domain (TM), and cytoplasmic domain, (semaphorin) 6A
57612	KIAA1466	KIAA1466 gene
57820	CCNB1IP1	cyclin B1 interacting protein 1
58472	SQRDL	sulfide quinone reductase-like (yeast)
59342	SCPEP1	serine carboxypeptidase 1
60560	MAK10	MAK10 homolog, amino-acid N-acetyltransferase subunit, (S. cerevisiae)
63904	DUSP21	dual specificity phosphatase 21
63933	C6orf79	chromosome 6 open reading frame 79
64081	MAWBP	MAWD binding protein
64121	RRAGC	Ras-related GTP binding C
64236	PDLIM2	PDZ and LIM domain 2 (mystique)
64288	ZNF323	zinc finger protein 323
64400	FTS	fused toes homolog (mouse)
64422	ATG3	ATG3 autophagy related 3 homolog (S. cerevisiae)
64754	SMYD3	SET and MYND domain containing 3
64781	CERK	ceramide kinase
64784	CRTC3	CREB regulated transcription coactivator 3
64798	DEPDC6	DEP domain containing 6
64847	SPATA20	spermatogenesis associated 20
65018	PINK1	PTEN induced putative kinase 1
65055	C2orf23	chromosome 2 open reading frame 23
65124	C2orf26	chromosome 2 open reading frame 26
66035	SLC2A11	solute carrier family 2 (facilitated glucose transporter), member 11
79006	METRN	meteorin, glial cell differentiation regulator
79068	FTO	fatso
79095	C9orf16	chromosome 9 open reading frame 16
79140	CCDC28B	coiled-coil domain containing 28B
79158	GNPTAB	N-acetylglucosamine-1-phosphate transferase, alpha and beta subunits
79269	WDR32	WD repeat domain 32
79618	FLJ21616	hypothetical protein FLJ21616
79644	SRD5A2L	steroid 5 alpha-reductase 2-like
79686	C14orf139	chromosome 14 open reading frame 139
79694	MANEA	mannosidase, endo-alpha
79740	FLJ23049	hypothetical protein FLJ23049
79776	ZFHX4	zinc finger homeodomain 4
79871	C1orf82	chromosome 1 open reading frame 82
79991	OBFC1	oligonucleotide/oligosaccharide-binding fold containing 1
80135	BXDC5	brix domain containing 5
80187	#N/A	#N/A
80196	RNF34	ring finger protein 34
80258	EFHC2	EF-hand domain (C-terminal) containing 2
80263	TRIM45	tripartite motif-containing 45
80345	ZNF435	zinc finger protein 435
80781	COL18A1	collagen, type XVIII, alpha 1
80823	BHLHB9	basic helix-loop-helix domain containing, class B, 9
81035	COLEC12	collectin sub-family member 12
81488	GRINL1A	glutamate receptor, ionotropic, N-methyl D-aspartate-like 1A
81491	GPR63	G protein-coupled receptor 63
81550	TDRD3	tudor domain containing 3
81552	ECOP	EGFR-coamplified and overexpressed protein
81555	YIPF5	Yip1 domain family, member 5
81618	ITM2C	integral membrane protein 2C
81849	ST6GALNAC5	ST6 (alpha-N-acetyl-neuraminyl-2,3-beta-galactosyl-1,3)-N-acetylgalactosaminide alpha-2,6-sialyltransferase 5
81855	SFXN3	sideroflexin 3
83259	PCDH11Y	protocadherin 11 Y-linked
83637	DKFZp761I2123	hypothetical protein DKFZp761I2123
83989	DKFZP564D172	hypothetical protein DKFZp564D172
84263	HSDL2	hydroxysteroid dehydrogenase like 2
84900	FLJ14627	hypothetical protein FLJ14627
85458	DIXDC1	DIX domain containing 1
88455	ANKRD13	ankyrin repeat domain 13
89927	C16orf45	chromosome 16 open reading frame 45
90141	C14orf143	chromosome 14 open reading frame 143
90355	LOC90355	hypothetical gene supported by AF038182; BC009203
91298	DKFZp434N2030	hypothetical protein DKFZp434N2030
91543	RSAD2	radical S-adenosyl methionine domain containing 2
92140	MTDH	metadherin
92211	PCDH21	protocadherin 21
92689	LOC92689	hypothetical protein BC001096
93487	C14orf32	chromosome 14 open reading frame 32
113791	MGC17330	HGFL gene
116039	OSR2	odd-skipped related 2 (Drosophila)
140465	MLC1SA	myosin light chain 1 slow a
140609	NEK7	NIMA (never in mitosis gene a)-related kinase 7
154084	#N/A	#N/A
160518	MGC24039	hypothetical protein MGC24039
219595	PSMAL	prostate-specific membrane antigen-like
221061	C10orf38	chromosome 10 open reading frame 38
221362	LOC221362	hypothetical protein LOC221362
221443	C6orf130	chromosome 6 open reading frame 130
253725	FAM21C	family with sequence similarity 21, member C
254531	AYTL3	acyltransferase like 3
259230	TMEM23	transmembrane protein 23
284021	LOC284021	hypothetical protein LOC284021
284106	LOC284106	hypothetical protein LOC284106
285282	RABL3	RAB, member of RAS oncogene family-like 3
286527	MGC39900	hypothetical protein MGC39900
340111	#N/A	#N/A
347499	#N/A	#N/A
347902	AMIGO2	adhesion molecule with Ig-like domain 2
350855	#N/A	#N/A

## Sheet: Myc_up_Coller
Entrez_ID	Symbol	Title
14	AAMP	angio-associated, migratory cell protein
34	ACADM	acyl-Coenzyme A dehydrogenase, C-4 to C-12 straight chain
38	ACAT1	acetyl-Coenzyme A acetyltransferase 1 (acetoacetyl Coenzyme A thiolase)
48	ACO1	aconitase 1, soluble
124	ADH1A	alcohol dehydrogenase 1A (class I), alpha polypeptide
127	ADH4	alcohol dehydrogenase 4 (class II), pi polypeptide
191	AHCY	S-adenosylhomocysteine hydrolase
196	AHR	aryl hydrocarbon receptor
205	AK3L1	adenylate kinase 3-like 1
207	AKT1	v-akt murine thymoma viral oncogene homolog 1
231	AKR1B1	aldo-keto reductase family 1, member B1 (aldose reductase)
262	AMD1	adenosylmethionine decarboxylase 1
291	SLC25A4	solute carrier family 25 (mitochondrial carrier; adenine nucleotide translocator), member 4
293	SLC25A6	solute carrier family 25 (mitochondrial carrier; adenine nucleotide translocator), member 6
345	APOC3	apolipoprotein C-III
353	APRT	adenine phosphoribosyltransferase
375	ARF1	ADP-ribosylation factor 1
445	ASS	argininosuccinate synthetase
478	ATP1A3	ATPase, Na+/K+ transporting, alpha 3 polypeptide
479	ATP12A	ATPase, H+/K+ transporting, nongastric, alpha polypeptide
488	ATP2A2	ATPase, Ca++ transporting, cardiac muscle, slow twitch 2
498	ATP5A1	ATP synthase, H+ transporting, mitochondrial F1 complex, alpha subunit, isoform 1, cardiac muscle
522	ATP5J	ATP synthase, H+ transporting, mitochondrial F0 complex, subunit F6
539	ATP5O	ATP synthase, H+ transporting, mitochondrial F1 complex, O subunit (oligomycin sensitivity conferring protein)
593	BCKDHA	branched chain keto acid dehydrogenase E1, alpha polypeptide
596	BCL2	B-cell CLL/lymphoma 2
613	BCR	breakpoint cluster region
634	CEACAM1	carcinoembryonic antigen-related cell adhesion molecule 1 (biliary glycoprotein)
682	BSG	basigin (OK blood group)
689	BTF3	basic transcription factor 3
730	C7	complement component 7
811	CALR	calreticulin
873	CBR1	carbonyl reductase 1
908	CCT6A	chaperonin containing TCP1, subunit 6A (zeta 1)
912	CD1D	CD1D antigen, d polypeptide
1029	CDKN2A	cyclin-dependent kinase inhibitor 2A (melanoma, p16, inhibits CDK4)
1054	CEBPG	CCAAT/enhancer binding protein (C/EBP), gamma
1109	AKR1C4	aldo-keto reductase family 1, member C4 (chlordecone reductase; 3-alpha hydroxysteroid dehydrogenase, type I; dihydrodiol dehydrogenase 4)
1164	CKS2	CDC28 protein kinase regulatory subunit 2
1183	CLCN4	chloride channel 4
1232	CCR3	chemokine (C-C motif) receptor 3
1268	CNR1	cannabinoid receptor 1 (brain)
1349	COX7B	cytochrome c oxidase subunit VIIb
1358	CPA2	carboxypeptidase A2 (pancreatic)
1434	CSE1L	CSE1 chromosome segregation 1-like (yeast)
1445	CSK	c-src tyrosine kinase
1453	CSNK1D	casein kinase 1, delta
1549	CYP2A7	cytochrome P450, family 2, subfamily A, polypeptide 7
1604	DAF	decay accelerating factor for complement (CD55, Cromer blood group system)
1720	DHFRP1	dihydrofolate reductase pseudogene 1
1791	DNTT	deoxynucleotidyltransferase, terminal
1806	DPYD	dihydropyrimidine dehydrogenase
1844	DUSP2	dual specificity phosphatase 2
1915	EEF1A1	eukaryotic translation elongation factor 1 alpha 1
1937	EEF1G	eukaryotic translation elongation factor 1 gamma
1965	EIF2S1	eukaryotic translation initiation factor 2, subunit 1 alpha, 35kDa
1981	EIF4G1	eukaryotic translation initiation factor 4 gamma, 1
1984	EIF5A	eukaryotic translation initiation factor 5A
2050	EPHB4	EPH receptor B4
2060	EPS15	epidermal growth factor receptor pathway substrate 15
2067	ERCC1	excision repair cross-complementing rodent repair deficiency, complementation group 1 (includes overlapping antisense sequence)
2091	FBL	fibrillarin
2107	ETF1	eukaryotic translation termination factor 1
2108	ETFA	electron-transfer-flavoprotein, alpha polypeptide (glutaric aciduria II)
2153	F5	coagulation factor V (proaccelerin, labile factor)
2260	FGFR1	fibroblast growth factor receptor 1 (fms-related tyrosine kinase 2, Pfeiffer syndrome)
2263	FGFR2	fibroblast growth factor receptor 2 (bacteria-expressed kinase, keratinocyte growth factor receptor, craniofacial dysostosis 1, Crouzon syndrome, Pfeiffer syndrome, Jackson-Weiss syndrome)
2280	FKBP1A	FK506 binding protein 1A, 12kDa
2288	FKBP4	FK506 binding protein 4, 59kDa
2339	FNTA	farnesyltransferase, CAAX box, alpha
2357	FPR1	formyl peptide receptor 1
2570	GABRR2	gamma-aminobutyric acid (GABA) receptor, rho 2
2597	GAPDH	glyceraldehyde-3-phosphate dehydrogenase
2617	GARS	glycyl-tRNA synthetase
2618	GART	phosphoribosylglycinamide formyltransferase, phosphoribosylglycinamide synthetase, phosphoribosylaminoimidazole synthetase
2737	GLI3	GLI-Kruppel family member GLI3 (Greig cephalopolysyndactyly syndrome)
2739	GLO1	glyoxalase I
2740	GLP1R	glucagon-like peptide 1 receptor
2752	GLUL	glutamate-ammonia ligase (glutamine synthetase)
2806	GOT2	glutamic-oxaloacetic transaminase 2, mitochondrial (aspartate aminotransferase 2)
2821	GPI	glucose phosphate isomerase
2828	GPR4	G protein-coupled receptor 4
2908	NR3C1	nuclear receptor subfamily 3, group C, member 1 (glucocorticoid receptor)
2911	GRM1	glutamate receptor, metabotropic 1
2925	GRPR	gastrin-releasing peptide receptor
2960	GTF2E1	general transcription factor IIE, polypeptide 1, alpha 56kDa
2971	GTF3A	general transcription factor IIIA
3068	HDGF	hepatoma-derived growth factor (high-mobility group protein 1-like)
3123	HLA-DRB1	major histocompatibility complex, class II, DR beta 1
3126	HLA-DRB4	major histocompatibility complex, class II, DR beta 4
3157	HMGCS1	3-hydroxy-3-methylglutaryl-Coenzyme A synthase 1 (soluble)
3159	HMGA1	high mobility group AT-hook 1
3181	HNRPA2B1	heterogeneous nuclear ribonucleoprotein A2/B1
3182	HNRPAB	heterogeneous nuclear ribonucleoprotein A/B
3185	HNRPF	heterogeneous nuclear ribonucleoprotein F
3308	HSPA4	heat shock 70kDa protein 4
3313	HSPA9B	heat shock 70kDa protein 9B (mortalin-2)
3329	HSPD1	heat shock 60kDa protein 1 (chaperonin)
3376	IARS	isoleucine-tRNA synthetase
3419	IDH3A	isocitrate dehydrogenase 3 (NAD+) alpha
3446	IFNA10	interferon, alpha 10
3480	IGF1R	insulin-like growth factor 1 receptor
3482	IGF2R	insulin-like growth factor 2 receptor
3485	IGFBP2	insulin-like growth factor binding protein 2, 36kDa
3502	IGHG3	immunoglobulin heavy constant gamma 3 (G3m marker)
3508	IGHMBP2	immunoglobulin mu binding protein 2
3553	IL1B	interleukin 1, beta
3607	FOXK2	forkhead box K2
3615	IMPDH2	IMP (inosine monophosphate) dehydrogenase 2
3628	INPP1	inositol polyphosphate-1-phosphatase
3688	ITGB1	integrin, beta 1 (fibronectin receptor, beta polypeptide, antigen CD29 includes MDF2, MSK12)
3707	ITPKB	inositol 1,4,5-trisphosphate 3-kinase B
3712	IVD	isovaleryl Coenzyme A dehydrogenase
3866	KRT15	keratin 15
3875	KRT18	keratin 18
3884	KRTHA3B	keratin, hair, acidic, 3B
3921	RPSA	ribosomal protein SA
3956	LGALS1	lectin, galactoside-binding, soluble, 1 (galectin 1)
3988	LIPA	lipase A, lysosomal acid, cholesterol esterase (Wolman disease)
4048	LTA4H	leukotriene A4 hydrolase
4052	LTBP1	latent transforming growth factor beta binding protein 1
4067	LYN	v-yes-1 Yamaguchi sarcoma viral related oncogene homolog
4074	M6PR	mannose-6-phosphate receptor (cation dependent)
4129	MAOB	monoamine oxidase B
4172	MCM3	MCM3 minichromosome maintenance deficient 3 (S. cerevisiae)
4223	MEOX2	mesenchyme homeo box 2 (growth arrest-specific homeo box)
4236	MFAP1	microfibrillar-associated protein 1
4282	MIF	macrophage migration inhibitory factor (glycosylation-inhibiting factor)
4283	CXCL9	chemokine (C-X-C motif) ligand 9
4288	MKI67	antigen identified by monoclonal antibody Ki-67
4321	MMP12	matrix metallopeptidase 12 (macrophage elastase)
4351	MPI	mannose phosphate isomerase
4625	MYH7	myosin, heavy polypeptide 7, cardiac muscle, beta
4627	MYH9	myosin, heavy polypeptide 9, non-muscle
4644	MYO5A	myosin VA (heavy polypeptide 12, myoxin)
4665	NAB2	NGFI-A binding protein 2 (EGR1 binding protein 2)
4682	NUBP1	nucleotide binding protein 1 (MinD homolog, E. coli)
4830	NME1	non-metastatic cells 1, protein (NM23A) expressed in
4883	NPR3	natriuretic peptide receptor C/guanylate cyclase C (atrionatriuretic peptide receptor C)
4935	GPR143	G protein-coupled receptor 143
4940	OAS3	2'-5'-oligoadenylate synthetase 3, 100kDa
4953	ODC1	ornithine decarboxylase 1
5069	PAPPA	pregnancy-associated plasma protein A, pappalysin 1
5092	PCBD1	6-pyruvoyl-tetrahydropterin synthase/dimerization cofactor of hepatocyte nuclear factor 1 alpha (TCF1)
5111	PCNA	proliferating cell nuclear antigen
5126	PCSK2	proprotein convertase subtilisin/kexin type 2
5155	PDGFB	platelet-derived growth factor beta polypeptide (simian sarcoma viral (v-sis) oncogene homolog)
5160	PDHA1	pyruvate dehydrogenase (lipoamide) alpha 1
5223	PGAM1	phosphoglycerate mutase 1 (brain)
5230	PGK1	phosphoglycerate kinase 1
5250	SLC25A3	solute carrier family 25 (mitochondrial carrier; phosphate carrier), member 3
5341	PLEK	pleckstrin
5395	PMS2	PMS2 postmeiotic segregation increased 2 (S. cerevisiae)
5452	POU2F2	POU domain, class 2, transcription factor 2
5465	PPARA	peroxisome proliferative activated receptor, alpha
5473	PPBP	pro-platelet basic protein (chemokine (C-X-C motif) ligand 7)
5591	PRKDC	protein kinase, DNA-activated, catalytic polypeptide
5606	MAP2K3	mitogen-activated protein kinase kinase 3
5627	PROS1	protein S (alpha)
5693	PSMB5	proteasome (prosome, macropain) subunit, beta type, 5
5742	PTGS1	prostaglandin-endoperoxide synthase 1 (prostaglandin G/H synthase and cyclooxygenase)
5757	PTMA	prothymosin, alpha (gene sequence 28)
5804	PTPRZ2	protein tyrosine phosphatase, receptor-type, Z polypeptide 2
5949	RBP3	retinol binding protein 3, interstitial
5979	RET	ret proto-oncogene (multiple endocrine neoplasia and medullary thyroid carcinoma 1, Hirschsprung disease)
5991	RFX3	regulatory factor X, 3 (influences HLA class II expression)
6117	RPA1	replication protein A1, 70kDa
6124	RPL4	ribosomal protein L4
6130	RPL7A	ribosomal protein L7a
6133	RPL9	ribosomal protein L9
6139	RPL17	ribosomal protein L17
6155	RPL27	ribosomal protein L27
6175	RPLP0	ribosomal protein, large, P0
6176	RPLP1	ribosomal protein, large, P1
6181	RPLP2	ribosomal protein, large, P2
6193	RPS5	ribosomal protein S5
6205	RPS11	ribosomal protein S11
6217	RPS16	ribosomal protein S16
6281	S100A10	S100 calcium binding protein A10 (annexin II ligand, calpactin I, light polypeptide (p11))
6291	SAA4	serum amyloid A4, constitutive
6403	SELP	selectin P (granule membrane protein 140kDa, antigen CD62)
6418	SET	SET translocation (myeloid leukemia-associated)
6421	SFPQ	splicing factor proline/glutamine-rich (polypyrimidine tract binding protein associated)
6426	SFRS1	splicing factor, arginine/serine-rich 1 (splicing factor 2, alternate splicing factor)
6435	SFTPA1	surfactant, pulmonary-associated protein A1
6497	SKI	v-ski sarcoma viral oncogene homolog (avian)
6505	SLC1A1	solute carrier family 1 (neuronal/epithelial high affinity glutamate transporter, system Xag), member 1
6508	SLC4A3	solute carrier family 4, anion exchanger, member 3
6566	SLC16A1	solute carrier family 16 (monocarboxylic acid transporters), member 1
6628	SNRPB	small nuclear ribonucleoprotein polypeptides B and B1
6632	SNRPD1	small nuclear ribonucleoprotein D1 polypeptide 16kDa
6648	SOD2	superoxide dismutase 2, mitochondrial
6652	SORD	sorbitol dehydrogenase
6668	SP2	Sp2 transcription factor
6741	SSB	Sjogren syndrome antigen B (autoantigen La)
6749	SSRP1	structure specific recognition protein 1
6783	SULT1E1	sulfotransferase family 1E, estrogen-preferring, member 1
6855	SYP	synaptophysin
6869	TACR1	tachykinin receptor 1
6872	TAF1	TAF1 RNA polymerase II, TATA box binding protein (TBP)-associated factor, 250kDa
7018	TF	transferrin
7019	TFAM	transcription factor A, mitochondrial
7027	TFDP1	transcription factor Dp-1
7037	TFRC	transferrin receptor (p90, CD71)
7157	TP53	tumor protein p53 (Li-Fraumeni syndrome)
7263	TST	thiosulfate sulfurtransferase (rhodanese)
7295	TXN	thioredoxin
7296	TXNRD1	thioredoxin reductase 1
7372	UMPS	uridine monophosphate synthetase (orotate phosphoribosyl transferase and orotidine-5'-decarboxylase)
7373	COL14A1	collagen, type XIV, alpha 1 (undulin)
7416	VDAC1	voltage-dependent anion channel 1
7444	VRK2	vaccinia related kinase 2
8013	NR4A3	nuclear receptor subfamily 4, group A, member 3
8140	SLC7A5	solute carrier family 7 (cationic amino acid transporter, y+ system), member 5
8531	CSDA	cold shock domain protein A
9101	USP8	ubiquitin specific peptidase 8
9112	MTA1	metastasis associated 1
9221	NOLC1	nucleolar and coiled-body phosphoprotein 1
9255	SCYE1	small inducible cytokine subfamily E, member 1 (endothelial monocyte-activating)
9355	LHX2	LIM homeobox 2
9361	PRSS15	protease, serine, 15
9688	NUP93	nucleoporin 93kDa
9690	UBE3C	ubiquitin protein ligase E3C
9801	MRPL19	mitochondrial ribosomal protein L19
9972	NUP153	nucleoporin 153kDa
10007	GNPDA1	glucosamine-6-phosphate deaminase 1
10135	PBEF1	pre-B-cell colony enhancing factor 1
10153	CEBPZ	CCAAT/enhancer binding protein zeta
10578	GNLY	granulysin
10694	CCT8	chaperonin containing TCP1, subunit 8 (theta)
10769	PLK2	polo-like kinase 2 (Drosophila)
10963	STIP1	stress-induced-phosphoprotein 1 (Hsp70/Hsp90-organizing protein)
11010	GLIPR1	GLI pathogenesis-related 1 (glioma)
11135	CDC42EP1	CDC42 effector protein (Rho GTPase binding) 1
22796	COG2	component of oligomeric golgi complex 2
22915	MMRN1	multimerin 1
22916	NCBP2	nuclear cap binding protein subunit 2, 20kDa
23016	EXOSC7	exosome component 7
23203	PMPCA	peptidase (mitochondrial processing) alpha
23212	RRS1	RRS1 ribosome biogenesis regulator homolog (S. cerevisiae)
23450	SF3B3	splicing factor 3b, subunit 3, 130kDa
23516	SLC39A14	solute carrier family 39 (zinc transporter), member 14
23517	SKIV2L2	superkiller viralicidic activity 2-like 2 (S. cerevisiae)
26999	CYFIP2	cytoplasmic FMR1 interacting protein 2
27316	RBMX	RNA binding motif protein, X-linked
27338	UBE2S	ubiquitin-conjugating enzyme E2S
51083	GAL	galanin
51761	ATP8A2	ATPase, aminophospholipid transporter-like, Class I, type 8A, member 2
57819	LSM2	LSM2 homolog, U6 small nuclear RNA associated (S. cerevisiae)
58517	RBM25	RNA binding motif protein 25
80273	GRPEL1	GrpE-like 1, mitochondrial (E. coli)
134266	GRPEL2	GrpE-like 2, mitochondrial (E. coli)

## Sheet: Myc_down_Coller
Entrez_ID	Symbol	Title
2	A2M	alpha-2-macroglobulin
25	ABL1	v-abl Abelson murine leukemia viral oncogene homolog 1
125	ADH1B	alcohol dehydrogenase IB (class I), beta polypeptide
133	ADM	adrenomedullin
147	ADRA1B	adrenergic, alpha-1B-, receptor
163	AP2B1	adaptor-related protein complex 2, beta 1 subunit
166	AES	amino-terminal enhancer of split
212	ALAS2	aminolevulinate, delta-, synthase 2 (sideroblastic/hypochromic anemia)
214	ALCAM	activated leukocyte cell adhesion molecule
221	ALDH3B1	aldehyde dehydrogenase 3 family, member B1
267	AMFR	autocrine motility factor receptor
309	ANXA6	annexin A6
334	APLP2	amyloid beta (A4) precursor-like protein 2
344	APOC2	apolipoprotein C-II
347	APOD	apolipoprotein D
381	ARF5	ADP-ribosylation factor 5
394	ARHGAP5	Rho GTPase activating protein 5
463	ATBF1	AT-binding transcription factor 1
477	ATP1A2	ATPase, Na+/K+ transporting, alpha 2 (+) polypeptide
537	ATP6AP1	ATPase, H+ transporting, lysosomal accessory protein 1
598	BCL2L1	BCL2-like 1
604	BCL6	B-cell CLL/lymphoma 6 (zinc finger protein 51)
627	BDNF	brain-derived neurotrophic factor
652	BMP4	bone morphogenetic protein 4
683	BST1	bone marrow stromal cell antigen 1
694	BTG1	B-cell translocation gene 1, anti-proliferative
716	C1S	complement component 1, s subcomponent
720	C4A	complement component 4A
727	C5	complement component 5
780	DDR1	discoidin domain receptor family, member 1
800	CALD1	caldesmon 1
837	CASP4	caspase 4, apoptosis-related cysteine peptidase
839	CASP6	caspase 6, apoptosis-related cysteine peptidase
942	CD86	CD86 antigen (CD28 antigen ligand 2, B7-2 antigen)
950	SCARB2	scavenger receptor class B, member 2
958	CD40	CD40 antigen (TNF receptor superfamily member 5)
961	CD47	CD47 antigen (Rh-related antigen, integrin-associated signal transducer)
966	CD59	CD59 antigen p18-20 (antigen identified by monoclonal antibodies 16.3A5, EJ16, EJ30, EL32 and G344)
1003	CDH5	cadherin 5, type 2, VE-cadherin (vascular epithelium)
1009	CDH11	cadherin 11, type 2, OB-cadherin (osteoblast)
1021	CDK6	cyclin-dependent kinase 6
1026	CDKN1A	cyclin-dependent kinase inhibitor 1A (p21, Cip1)
1032	CDKN2D	cyclin-dependent kinase inhibitor 2D (p19, inhibits CDK4)
1036	CDO1	cysteine dioxygenase, type I
1039	CDR2	cerebellar degeneration-related protein 2, 62kDa
1069	CETN2	centrin, EF-hand protein, 2
1153	CIRBP	cold inducible RNA binding protein
1191	CLU	clusterin (complement lysis inhibitor, SP-40,40, sulfated glycoprotein 2, testosterone-repressed prostate message 2, apolipoprotein J)
1277	COL1A1	collagen, type I, alpha 1
1278	COL1A2	collagen, type I, alpha 2
1281	COL3A1	collagen, type III, alpha 1 (Ehlers-Danlos syndrome type IV, autosomal dominant)
1290	COL5A2	collagen, type V, alpha 2
1345	COX6C	cytochrome c oxidase subunit VIc
1363	CPE	carboxypeptidase E
1410	CRYAB	crystallin, alpha B
1437	CSF2	colony stimulating factor 2 (granulocyte-macrophage)
1452	CSNK1A1	casein kinase 1, alpha 1
1465	CSRP1	cysteine and glycine-rich protein 1
1490	CTGF	connective tissue growth factor
1512	CTSH	cathepsin H
1603	DAD1	defender against cell death 1
1627	DBN1	drebrin 1
1634	DCN	decorin
1944	EFNA3	ephrin-A3
1956	EGFR	epidermal growth factor receptor (erythroblastic leukemia viral (v-erb-b) oncogene homolog, avian)
1993	ELAVL2	ELAV (embryonic lethal, abnormal vision, Drosophila)-like 2 (Hu antigen B)
1996	ELAVL4	ELAV (embryonic lethal, abnormal vision, Drosophila)-like 4 (Hu antigen D)
2149	F2R	coagulation factor II (thrombin) receptor
2152	F3	coagulation factor III (thromboplastin, tissue factor)
2201	FBN2	fibrillin 2 (congenital contractural arachnodactyly)
2202	EFEMP1	EGF-containing fibulin-like extracellular matrix protein 1
2217	FCGRT	Fc fragment of IgG, receptor, transporter, alpha
2252	FGF7	fibroblast growth factor 7 (keratinocyte growth factor)
2260	FGFR1	fibroblast growth factor receptor 1 (fms-related tyrosine kinase 2, Pfeiffer syndrome)
2287	FKBP3	FK506 binding protein 3, 25kDa
2316	FLNA	filamin A, alpha (actin binding protein 280)
2324	FLT4	fms-related tyrosine kinase 4
2348	FOLR1	folate receptor 1 (adult)
2619	GAS1	growth arrest-specific 1
2633	GBP1	guanylate binding protein 1, interferon-inducible, 67kDa
2669	GEM	GTP binding protein overexpressed in skeletal muscle
2752	GLUL	glutamate-ammonia ligase (glutamine synthetase)
2760	GM2A	GM2 ganglioside activator
2771	GNAI2	guanine nucleotide binding protein (G protein), alpha inhibiting activity polypeptide 2
2791	GNG11	guanine nucleotide binding protein (G protein), gamma 11
2868	GRK4	G protein-coupled receptor kinase 4
2911	GRM1	glutamate receptor, metabotropic 1
2948	GSTM4	glutathione S-transferase M4
3045	HBD	hemoglobin, delta
3054	HCFC1	host cell factor C1 (VP16-accessory protein)
3078	CFHL1	complement factor H-related 1
3105	HLA-A	major histocompatibility complex, class I, A
3107	HLA-C	major histocompatibility complex, class I, C
3115	HLA-DPB1	major histocompatibility complex, class II, DP beta 1
3133	HLA-E	major histocompatibility complex, class I, E
3148	HMGB2	high-mobility group box 2
3294	HSD17B2	hydroxysteroid (17-beta) dehydrogenase 2
3298	HSF2	heat shock transcription factor 2
3303	HSPA1A	heat shock 70kDa protein 1A
3398	ID2	inhibitor of DNA binding 2, dominant negative helix-loop-helix protein
3448	IFNA14	interferon, alpha 14
3481	IGF2	insulin-like growth factor 2 (somatomedin A)
3547	IGSF1	immunoglobulin superfamily, member 1
3554	IL1R1	interleukin 1 receptor, type I
3572	IL6ST	interleukin 6 signal transducer (gp130, oncostatin M receptor)
3575	IL7R	interleukin 7 receptor
3589	IL11	interleukin 11
3604	TNFRSF9	tumor necrosis factor receptor superfamily, member 9
3624	INHBA	inhibin, beta A (activin A, activin AB alpha polypeptide)
3659	IRF1	interferon regulatory factor 1
3688	ITGB1	integrin, beta 1 (fibronectin receptor, beta polypeptide, antigen CD29 includes MDF2, MSK12)
3693	ITGB5	integrin, beta 5
3694	ITGB6	integrin, beta 6
3707	ITPKB	inositol 1,4,5-trisphosphate 3-kinase B
3718	JAK3	Janus kinase 3 (a protein tyrosine kinase, leukocyte)
3741	KCNA5	potassium voltage-gated channel, shaker-related subfamily, member 5
3831	KNS2	kinesin 2
3925	STMN1	stathmin 1/oncoprotein 18
3927	LASP1	LIM and SH3 protein 1
3931	LCAT	lecithin-cholesterol acyltransferase
3956	LGALS1	lectin, galactoside-binding, soluble, 1 (galectin 1)
3976	LIF	leukemia inhibitory factor (cholinergic differentiation factor)
4046	LSP1	lymphocyte-specific protein 1
4051	CYP4F3	cytochrome P450, family 4, subfamily F, polypeptide 3
4082	MARCKS	myristoylated alanine-rich protein kinase C substrate
4124	MAN2A1	mannosidase, alpha, class 2A, member 1
4157	MC1R	melanocortin 1 receptor (alpha melanocyte stimulating hormone receptor)
4173	MCM4	MCM4 minichromosome maintenance deficient 4 (S. cerevisiae)
4192	MDK	midkine (neurite growth-promoting factor 2)
4245	MGAT1	mannosyl (alpha-1,3-)-glycoprotein beta-1,2-N-acetylglucosaminyltransferase
4267	CD99	CD99 antigen
4313	MMP2	matrix metallopeptidase 2 (gelatinase A, 72kDa gelatinase, 72kDa type IV collagenase)
4323	MMP14	matrix metallopeptidase 14 (membrane-inserted)
4361	MRE11A	MRE11 meiotic recombination 11 homolog A (S. cerevisiae)
4598	MVK	mevalonate kinase (mevalonic aciduria)
4681	NBL1	neuroblastoma, suppression of tumorigenicity 1
4763	NF1	neurofibromin 1 (neurofibromatosis, von Recklinghausen disease, Watson disease)
4988	OPRM1	opioid receptor, mu 1
5029	P2RY2	purinergic receptor P2Y, G-protein coupled, 2
5054	SERPINE1	serpin peptidase inhibitor, clade E (nexin, plasminogen activator inhibitor type 1), member 1
5094	PCBP2	poly(rC) binding protein 2
5098	PCDHGC3	protocadherin gamma subfamily C, 3
5105	PCK1	phosphoenolpyruvate carboxykinase 1 (soluble)
5118	PCOLCE	procollagen C-endopeptidase enhancer
5156	PDGFRA	platelet-derived growth factor receptor, alpha polypeptide
5290	PIK3CA	phosphoinositide-3-kinase, catalytic, alpha polypeptide
5327	PLAT	plasminogen activator, tissue
5376	PMP22	peripheral myelin protein 22
5532	PPP3CB	protein phosphatase 3 (formerly 2B), catalytic subunit, beta isoform (calcineurin A beta)
5566	PRKACA	protein kinase, cAMP-dependent, catalytic, alpha
5573	PRKAR1A	protein kinase, cAMP-dependent, regulatory, type I, alpha (tissue specific extinguisher 1)
5579	PRKCB1	protein kinase C, beta 1
5584	PRKCI	protein kinase C, iota
5621	PRNP	prion protein (p27-30) (Creutzfeld-Jakob disease, Gerstmann-Strausler-Scheinker syndrome, fatal familial insomnia)
5624	PROC	protein C (inactivator of coagulation factors Va and VIIIa)
5680	PSG11	pregnancy specific beta-1-glycoprotein 11
5697	PYY	peptide YY
5729	PTGDR	prostaglandin D2 receptor (DP)
5764	PTN	pleiotrophin (heparin binding growth factor 8, neurite growth-promoting factor 1)
5775	PTPN4	protein tyrosine phosphatase, non-receptor type 4 (megakaryocyte)
5780	PTPN9	protein tyrosine phosphatase, non-receptor type 9
5782	PTPN12	protein tyrosine phosphatase, non-receptor type 12
5806	PTX3	pentraxin-related gene, rapidly induced by IL-1 beta
5887	RAD23B	RAD23 homolog B (S. cerevisiae)
5893	RAD52	RAD52 homolog (S. cerevisiae)
5914	RARA	retinoic acid receptor, alpha
5925	RB1	retinoblastoma 1 (including osteosarcoma)
5955	RCN2	reticulocalbin 2, EF-hand calcium binding domain
5961	RDS	retinal degeneration, slow
5995	RGR	retinal G protein coupled receptor
6050	RNH1	ribonuclease/angiogenin inhibitor 1
6161	RPL32	ribosomal protein L32
6181	RPLP2	ribosomal protein, large, P2
6188	RPS3	ribosomal protein S3
6240	RRM1	ribonucleotide reductase M1 polypeptide
6276	S100A5	S100 calcium binding protein A5
6445	SGCG	sarcoglycan, gamma (35kDa dystrophin-associated glycoprotein)
6506	SLC1A2	solute carrier family 1 (glial high affinity glutamate transporter), member 2
6595	SMARCA2	SWI/SNF related, matrix associated, actin dependent regulator of chromatin, subfamily a, member 2
6609	SMPD1	sphingomyelin phosphodiesterase 1, acid lysosomal (acid sphingomyelinase)
6678	SPARC	secreted protein, acidic, cysteine-rich (osteonectin)
6709	SPTAN1	spectrin, alpha, non-erythrocytic 1 (alpha-fodrin)
6722	SRF	serum response factor (c-fos serum response element-binding transcription factor)
6726	SRP9	signal recognition particle 9kDa
6746	SSR2	signal sequence receptor, beta (translocon-associated protein beta)
6779	STATH	statherin
6783	SULT1E1	sulfotransferase family 1E, estrogen-preferring, member 1
6876	TAGLN	transgelin
6890	TAP1	transporter 1, ATP-binding cassette, sub-family B (MDR/TAP)
6900	CNTN2	contactin 2 (axonal)
6938	TCF12	transcription factor 12 (HTF4, helix-loop-helix transcription factors 4)
6955	TRA@	T cell receptor alpha locus
7051	TGM1	transglutaminase 1 (K polypeptide epidermal type I, protein-glutamine-gamma-glutamyltransferase)
7052	TGM2	transglutaminase 2 (C polypeptide, protein-glutamine-gamma-glutamyltransferase)
7057	THBS1	thrombospondin 1
7075	TIE1	tyrosine kinase with immunoglobulin-like and EGF-like domains 1
7078	TIMP3	TIMP metallopeptidase inhibitor 3 (Sorsby fundus dystrophy, pseudoinflammatory)
7128	TNFAIP3	tumor necrosis factor, alpha-induced protein 3
7162	TPBG	trophoblast glycoprotein
7168	TPM1	tropomyosin 1 (alpha)
7171	TPM4	tropomyosin 4
7298	TYMS	thymidylate synthetase
7301	TYRO3	TYRO3 protein tyrosine kinase
7378	UPP1	uridine phosphorylase 1
7408	VASP	vasodilator-stimulated phosphoprotein
7414	VCL	vinculin
7472	WNT2	wingless-type MMTV integration site family member 2
7498	XDH	xanthine dehydrogenase
7586	ZKSCAN1	zinc finger with KRAB and SCAN domains 1
7691	ZNF132	zinc finger protein 132 (clone pHZ-12)
7716	ZNF161	zinc finger protein 161
8204	NRIP1	nuclear receptor interacting protein 1
8555	CDC14B	CDC14 cell division cycle 14 homolog B (S. cerevisiae)
8678	BECN1	beclin 1 (coiled-coil, myosin-like BCL2 interacting protein)
8682	PEA15	phosphoprotein enriched in astrocytes 15
8736	MYOM1	myomesin 1 (skelemin) 185kDa
9135	RABEP1	rabaptin, RAB GTPase binding effector protein 1
9308	CD83	CD83 antigen (activated B lymphocytes, immunoglobulin superfamily)
9315	C5orf13	chromosome 5 open reading frame 13
9324	HMGN3	high mobility group nucleosomal binding domain 3
9684	LRRC14	leucine rich repeat containing 14
9697	TRAM2	translocation associated membrane protein 2
9784	SNX17	sorting nexin 17
10197	PSME3	proteasome (prosome, macropain) activator subunit 3 (PA28 gamma; Ki)
10346	TRIM22	tripartite motif-containing 22
10398	MYL9	myosin, light polypeptide 9, regulatory
10449	ACAA2	acetyl-Coenzyme A acyltransferase 2 (mitochondrial 3-oxoacyl-Coenzyme A thiolase)
10472	ZNF238	zinc finger protein 238
10581	IFITM2	interferon induced transmembrane protein 2 (1-8D)
10960	LMAN2	lectin, mannose-binding 2
11167	FSTL1	follistatin-like 1
23204	ARL6IP	ADP-ribosylation factor-like 6 interacting protein
23493	HEY2	hairy/enhancer-of-split related with YRPW motif 2
29124	LGALS13	lectin, galactoside-binding, soluble, 13 (galectin 13)
50717	WDR42A	WD repeat domain 42A
57062	DDX24	DEAD (Asp-Glu-Ala-Asp) box polypeptide 24
85406	DNAJC14	DnaJ (Hsp40) homolog, subfamily C, member 14
222962	SLC29A4	solute carrier family 29 (nucleoside transporters), member 4

## Sheet: Myc_up_Bild
Entrez_ID	Symbol	Title
23	ABCF1	ATP-binding cassette, sub-family F (GCN20), member 1
31	ACACA	acetyl-Coenzyme A carboxylase alpha
38	ACAT1	acetyl-Coenzyme A acetyltransferase 1 (acetoacetyl Coenzyme A thiolase)
95	ACY1	aminoacylase 1
109	ADCY3	adenylate cyclase 3
158	ADSL	adenylosuccinate lyase
191	AHCY	S-adenosylhomocysteine hydrolase
204	AK2	adenylate kinase 2
219	ALDH1B1	aldehyde dehydrogenase 1 family, member B1
271	AMPD2	adenosine monophosphate deaminase 2 (isoform L)
287	ANK2	ankyrin 2, neuronal
328	APEX1	APEX nuclease (multifunctional DNA repair enzyme) 1
353	APRT	adenine phosphoribosyltransferase
445	ASS	argininosuccinate synthetase
471	ATIC	5-aminoimidazole-4-carboxamide ribonucleotide formyltransferase/IMP cyclohydrolase
516	ATP5G1	ATP synthase, H+ transporting, mitochondrial F0 complex, subunit c (subunit 9), isoform 1
533	ATP6V0B	ATPase, H+ transporting, lysosomal 21kDa, V0 subunit c''
545	ATR	ataxia telangiectasia and Rad3 related
550	AUP1	ancient ubiquitous protein 1
586	BCAT1	branched chain aminotransferase 1, cytosolic
617	BCS1L	BCS1-like (yeast)
633	BGN	biglycan
637	BID	BH3 interacting domain death agonist
705	BYSL	bystin-like
708	C1QBP	complement component 1, q subcomponent binding protein
755	C21orf2	chromosome 21 open reading frame 2
770	CA11	carbonic anhydrase XI
790	CAD	carbamoyl-phosphate synthetase 2, aspartate transcarbamylase, and dihydroorotase
864	RUNX3	runt-related transcription factor 3
908	CCT6A	chaperonin containing TCP1, subunit 6A (zeta 1)
949	SCARB1	scavenger receptor class B, member 1
953	ENTPD1	ectonucleoside triphosphate diphosphohydrolase 1
976	CD97	CD97 antigen
1019	CDK4	cyclin-dependent kinase 4
1050	CEBPA	CCAAT/enhancer binding protein (C/EBP), alpha
1104	RCC1	regulator of chromosome condensation 1
1183	CLCN4	chloride channel 4
1186	CLCN7	chloride channel 7
1207	CLNS1A	chloride channel, nucleotide-sensitive, 1A
1445	CSK	c-src tyrosine kinase
1468	SLC25A10	solute carrier family 25 (mitochondrial carrier; dicarboxylate transporter), member 10
1503	CTPS	CTP synthase
1537	CYC1	cytochrome c-1
1595	CYP51A1	cytochrome P450, family 51, subfamily A, polypeptide 1
1604	DAF	decay accelerating factor for complement (CD55, Cromer blood group system)
1615	DARS	aspartyl-tRNA synthetase
1662	DDX10	DEAD (Asp-Glu-Ala-Asp) box polypeptide 10
1663	DDX11	DEAD/H (Asp-Glu-Ala-Asp/His) box polypeptide 11 (CHL1-like helicase homolog, S. cerevisiae)
1676	DFFA	DNA fragmentation factor, 45kDa, alpha polypeptide
1723	DHODH	dihydroorotate dehydrogenase
1736	DKC1	dyskeratosis congenita 1, dyskerin
1746	DLX2	distal-less homeo box 2
1802	DPH2	DPH2 homolog (S. cerevisiae)
1844	DUSP2	dual specificity phosphatase 2
1909	EDNRA	endothelin receptor type A
1917	EEF1A2	eukaryotic translation elongation factor 1 alpha 2
1938	EEF2	eukaryotic translation elongation factor 2
1958	EGR1	early growth response 1
1965	EIF2S1	eukaryotic translation initiation factor 2, subunit 1 alpha, 35kDa
1978	EIF4EBP1	eukaryotic translation initiation factor 4E binding protein 1
2023	ENO1	enolase 1, (alpha)
2030	SLC29A1	solute carrier family 29 (nucleoside transporters), member 1
2040	STOM	stomatin
2042	EPHA3	EPH receptor A3
2184	FAH	fumarylacetoacetate hydrolase (fumarylacetoacetase)
2193	FARSLA	phenylalanine-tRNA synthetase-like, alpha subunit
2261	FGFR3	fibroblast growth factor receptor 3 (achondroplasia, thanatophoric dwarfism)
2288	FKBP4	FK506 binding protein 4, 59kDa
2395	FXN	frataxin
2519	FUCA2	fucosidase, alpha-L- 2, plasma
2618	GART	phosphoribosylglycinamide formyltransferase, phosphoribosylglycinamide synthetase, phosphoribosylaminoimidazole synthetase
2762	GMDS	GDP-mannose 4,6-dehydratase
2850	GPR27	G protein-coupled receptor 27
2935	GSPT1	G1 to S phase transition 1
2965	GTF2H1	general transcription factor IIH, polypeptide 1, 62kDa
2971	GTF3A	general transcription factor IIIA
2976	GTF3C2	general transcription factor IIIC, polypeptide 2, beta 110kDa
3028	HADH2	hydroxyacyl-Coenzyme A dehydrogenase, type II
3099	HK2	hexokinase 2
3131	HLF	hepatic leukemia factor
3145	HMBS	hydroxymethylbilane synthase
3177	SLC29A2	solute carrier family 29 (nucleoside transporters), member 2
3182	HNRPAB	heterogeneous nuclear ribonucleoprotein A/B
3185	HNRPF	heterogeneous nuclear ribonucleoprotein F
3224	HOXC8	homeo box C8
3276	HRMT1L2	HMT1 hnRNP methyltransferase-like 2 (S. cerevisiae)
3303	HSPA1A	heat shock 70kDa protein 1A
3304	HSPA1B	heat shock 70kDa protein 1B
3310	HSPA6	heat shock 70kDa protein 6 (HSP70B')
3312	HSPA8	heat shock 70kDa protein 8
3313	HSPA9B	heat shock 70kDa protein 9B (mortalin-2)
3326	HSPCB	heat shock 90kDa protein 1, beta
3329	HSPD1	heat shock 60kDa protein 1 (chaperonin)
3336	HSPE1	heat shock 10kDa protein 1 (chaperonin 10)
3337	DNAJB1	DnaJ (Hsp40) homolog, subfamily B, member 1
3425	IDUA	iduronidase, alpha-L-
3488	IGFBP5	insulin-like growth factor binding protein 5
3601	IL15RA	interleukin 15 receptor, alpha
3609	ILF3	interleukin enhancer binding factor 3, 90kDa
3676	ITGA4	integrin, alpha 4 (antigen CD49D, alpha 4 subunit of VLA-4 receptor)
3704	ITPA	inosine triphosphatase (nucleoside triphosphate pyrophosphatase)
3735	KARS	lysyl-tRNA synthetase
3843	RANBP5	RAN binding protein 5
3945	LDHB	lactate dehydrogenase B
3964	LGALS8	lectin, galactoside-binding, soluble, 8 (galectin 8)
4023	LPL	lipoprotein lipase
4043	LRPAP1	low density lipoprotein receptor-related protein associated protein 1
4172	MCM3	MCM3 minichromosome maintenance deficient 3 (S. cerevisiae)
4234	METTL1	methyltransferase like 1
4335	MNT	MAX binding protein
4361	MRE11A	MRE11 meiotic recombination 11 homolog A (S. cerevisiae)
4439	MSH5	mutS homolog 5 (E. coli)
4522	MTHFD1	methylenetetrahydrofolate dehydrogenase (NADP+ dependent) 1, methenyltetrahydrofolate cyclohydrolase, formyltetrahydrofolate synthetase
4601	MXI1	MAX interactor 1
4609	MYC	v-myc myelocytomatosis viral oncogene homolog (avian)
4678	NASP	nuclear autoantigenic sperm protein (histone-binding)
4691	NCL	nucleolin
4719	NDUFS1	NADH dehydrogenase (ubiquinone) Fe-S protein 1, 75kDa (NADH-coenzyme Q reductase)
4733	DRG1	developmentally regulated GTP binding protein 1
4744	NEFH	neurofilament, heavy polypeptide 200kDa
4774	NFIA	nuclear factor I/A
4809	NHP2L1	NHP2 non-histone chromosome protein 2-like 1 (S. cerevisiae)
4830	NME1	non-metastatic cells 1, protein (NM23A) expressed in
4833	NME4	non-metastatic cells 4, protein expressed in
4839	NOL1	nucleolar protein 1, 120kDa
4856	NOV	nephroblastoma overexpressed gene
4869	NPM1	nucleophosmin (nucleolar phosphoprotein B23, numatrin)
4921	DDR2	discoidin domain receptor family, member 2
4976	OPA1	optic atrophy 1 (autosomal dominant)
5001	ORC5L	origin recognition complex, subunit 5-like (yeast)
5010	CLDN11	claudin 11 (oligodendrocyte transmembrane protein)
5026	P2RX5	purinergic receptor P2X, ligand-gated ion channel, 5
5036	PA2G4	proliferation-associated 2G4, 38kDa
5046	PCSK6	proprotein convertase subtilisin/kexin type 6
5163	PDK1	pyruvate dehydrogenase kinase, isozyme 1
5169	ENPP3	ectonucleotide pyrophosphatase/phosphodiesterase 3
5178	PEG3	paternally expressed 3
5202	PFDN2	prefoldin 2
5213	PFKM	phosphofructokinase, muscle
5245	PHB	prohibitin
5255	PHKA1	phosphorylase kinase, alpha 1 (muscle)
5283	PIGH	phosphatidylinositol glycan, class H
5321	PLA2G4A	phospholipase A2, group IVA (cytosolic, calcium-dependent)
5360	PLTP	phospholipid transfer protein
5373	PMM2	phosphomannomutase 2
5378	PMS1	PMS1 postmeiotic segregation increased 1 (S. cerevisiae)
5383	PMS2L5	postmeiotic segregation increased 2-like 5
5395	PMS2	PMS2 postmeiotic segregation increased 2 (S. cerevisiae)
5425	POLD2	polymerase (DNA directed), delta 2, regulatory subunit 50kDa
5433	POLR2D	polymerase (RNA) II (DNA directed) polypeptide D
5435	POLR2F	polymerase (RNA) II (DNA directed) polypeptide F
5442	POLRMT	polymerase (RNA) mitochondrial (DNA directed)
5471	PPAT	phosphoribosyl pyrophosphate amidotransferase
5479	PPIB	peptidylprolyl isomerase B (cyclophilin B)
5538	PPT1	palmitoyl-protein thioesterase 1 (ceroid-lipofuscinosis, neuronal 1, infantile)
5546	PRCC	papillary renal cell carcinoma (translocation-associated)
5631	PRPS1	phosphoribosyl pyrophosphate synthetase 1
5664	PSEN2	presenilin 2 (Alzheimer disease 4)
5757	PTMA	prothymosin, alpha (gene sequence 28)
5786	PTPRA	protein tyrosine phosphatase, receptor type, A
5822	PWP2H	PWP2 periodic tryptophan protein homolog (yeast)
5831	PYCR1	pyrroline-5-carboxylate reductase 1
5832	ALDH18A1	aldehyde dehydrogenase 18 family, member A1
5886	RAD23A	RAD23 homolog A (S. cerevisiae)
5896	RAG1	recombination activating gene 1
5901	RAN	RAN, member RAS oncogene family
5902	RANBP1	RAN binding protein 1
5954	RCN1	reticulocalbin 1, EF-hand calcium binding domain
6004	RGS16	regulator of G-protein signalling 16
6059	ABCE1	ATP-binding cassette, sub-family E (OABP), member 1
6124	RPL4	ribosomal protein L4
6182	MRPL12	mitochondrial ribosomal protein L12
6183	MRPS12	mitochondrial ribosomal protein S12
6187	RPS2	ribosomal protein S2
6204	RPS10	ribosomal protein S10
6224	RPS20	ribosomal protein S20
6341	SCO1	SCO cytochrome oxidase deficient homolog 1 (yeast)
6419	SETMAR	SET domain and mariner transposase fusion gene
6426	SFRS1	splicing factor, arginine/serine-rich 1 (splicing factor 2, alternate splicing factor)
6432	SFRS7	splicing factor, arginine/serine-rich 7, 35kDa
6433	SFRS8	splicing factor, arginine/serine-rich 8 (suppressor-of-white-apricot homolog, Drosophila)
6450	SH3BGR	SH3 domain binding glutamic acid-rich protein
6480	ST6GAL1	ST6 beta-galactosamide alpha-2,6-sialyltranferase 1
6487	ST3GAL3	ST3 beta-galactoside alpha-2,3-sialyltransferase 3
6507	SLC1A3	solute carrier family 1 (glial high affinity glutamate transporter), member 3
6533	SLC6A6	solute carrier family 6 (neurotransmitter transporter, taurine), member 6
6535	SLC6A8	solute carrier family 6 (neurotransmitter transporter, creatine), member 8
6573	SLC19A1	solute carrier family 19 (folate transporter), member 1
6599	SMARCC1	SWI/SNF related, matrix associated, actin dependent regulator of chromatin, subfamily c, member 1
6621	SNAPC4	small nuclear RNA activating complex, polypeptide 4, 190kDa
6652	SORD	sorbitol dehydrogenase
6666	SOX12	SRY (sex determining region Y)-box 12
6723	SRM	spermidine synthase
6741	SSB	Sjogren syndrome antigen B (autoantigen La)
6748	SSR4	signal sequence receptor, delta (translocon-associated protein delta)
6769	STAC	SH3 and cysteine rich domain
6832	SUPV3L1	suppressor of var1, 3-like 1 (S. cerevisiae)
6838	SURF6	surfeit 6
6875	TAF4B	TAF4b RNA polymerase II, TATA box binding protein (TBP)-associated factor, 105kDa
6891	TAP2	transporter 2, ATP-binding cassette, sub-family B (MDR/TAP)
6919	TCEA2	transcription elongation factor A (SII), 2
6936	C2orf3	chromosome 2 open reading frame 3
6949	TCOF1	Treacher Collins-Franceschetti syndrome 1
7004	TEAD4	TEA domain family member 4
7018	TF	transferrin
7023	TFAP4	transcription factor AP-4 (activating enhancer binding protein 4)
7029	TFDP2	transcription factor Dp-2 (E2F dimerization partner 2)
7037	TFRC	transferrin receptor (p90, CD71)
7086	TKT	transketolase (Wernicke-Korsakoff syndrome)
7107	TM7SF1	transmembrane 7 superfamily member 1 (upregulated in kidney)
7169	TPM2	tropomyosin 2 (beta)
7188	TRAF5	TNF receptor-associated factor 5
7203	CCT3	chaperonin containing TCP1, subunit 3 (gamma)
7260	TSSC1	tumor suppressing subtransferable candidate 1
7268	TTC4	tetratricopeptide repeat domain 4
7275	TUB	tubby homolog (mouse)
7284	TUFM	Tu translation elongation factor, mitochondrial
7327	UBE2G2	ubiquitin-conjugating enzyme E2G 2 (UBC7 homolog, yeast)
7372	UMPS	uridine monophosphate synthetase (orotate phosphoribosyl transferase and orotidine-5'-decarboxylase)
7374	UNG	uracil-DNA glycosylase
7389	UROD	uroporphyrinogen decarboxylase
7407	VARS	valyl-tRNA synthetase
7574	ZNF26	zinc finger protein 26 (KOX 20)
7625	ZNF74	zinc finger protein 74 (Cos52)
7637	ZNF84	zinc finger protein 84 (HPF2)
7748	ZNF195	zinc finger protein 195
7866	IFRD2	interferon-related developmental regulator 2
7965	JTV1	JTV1 gene
7993	UBXD6	UBX domain containing 6
8165	AKAP1	A kinase (PRKA) anchor protein 1
8175	SF3A2	splicing factor 3a, subunit 2, 66kDa
8187	ZNF239	zinc finger protein 239
8195	MKKS	McKusick-Kaufman syndrome
8260	ARD1A	ARD1 homolog A, N-acetyltransferase (S. cerevisiae)
8451	CUL4A	cullin 4A
8480	RAE1	RAE1 RNA export 1 homolog (S. pombe)
8531	CSDA	cold shock domain protein A
8533	COPS3	COP9 constitutive photomorphogenic homolog subunit 3 (Arabidopsis)
8563	C22orf19	chromosome 22 open reading frame 19
8568	D21S2056E	DNA segment on chromosome 21 (unique) 2056 expressed sequence
8602	C4orf9	chromosome 4 open reading frame 9
8607	RUVBL1	RuvB-like 1 (E. coli)
8614	STC2	stanniocalcin 2
8635	RNASET2	ribonuclease T2
8661	EIF3S10	eukaryotic translation initiation factor 3, subunit 10 theta, 150/170kDa
8662	EIF3S9	eukaryotic translation initiation factor 3, subunit 9 eta, 116kDa
8663	EIF3S8	eukaryotic translation initiation factor 3, subunit 8, 110kDa
8664	EIF3S7	eukaryotic translation initiation factor 3, subunit 7 zeta, 66/67kDa
8666	EIF3S4	eukaryotic translation initiation factor 3, subunit 4 delta, 44kDa
8703	B4GALT3	UDP-Gal:betaGlcNAc beta 1,4- galactosyltransferase, polypeptide 3
8704	B4GALT2	UDP-Gal:betaGlcNAc beta 1,4- galactosyltransferase, polypeptide 2
8725	C19orf2	chromosome 19 open reading frame 2
8761	PABPC4	poly(A) binding protein, cytoplasmic 4 (inducible form)
8793	TNFRSF10D	tumor necrosis factor receptor superfamily, member 10d, decoy with truncated death domain
8797	TNFRSF10A	tumor necrosis factor receptor superfamily, member 10a
8798	DYRK4	dual-specificity tyrosine-(Y)-phosphorylation regulated kinase 4
8808	IL1RL2	interleukin 1 receptor-like 2
8814	CDKL1	cyclin-dependent kinase-like 1 (CDC2-related kinase)
8818	DPM2	dolichyl-phosphate mannosyltransferase polypeptide 2, regulatory subunit
8831	SYNGAP1	synaptic Ras GTPase activating protein 1 homolog (rat)
8872	C10orf7	chromosome 10 open reading frame 7
8876	VNN1	vanin 1
8882	ZNF259	zinc finger protein 259
8884	SLC5A6	solute carrier family 5 (sodium-dependent vitamin transporter), member 6
8886	DDX18	DEAD (Asp-Glu-Ala-Asp) box polypeptide 18
8891	EIF2B3	eukaryotic translation initiation factor 2B, subunit 3 gamma, 58kDa
8893	EIF2B5	eukaryotic translation initiation factor 2B, subunit 5 epsilon, 82kDa
8992	ATP6V0E	ATPase, H+ transporting, lysosomal 9kDa, V0 subunit e
9092	SART1	squamous cell carcinoma antigen recognised by T cells
9093	DNAJA3	DnaJ (Hsp40) homolog, subfamily A, member 3
9125	RQCD1	RCD1 required for cell differentiation1 homolog (S. pombe)
9128	PRPF4	PRP4 pre-mRNA processing factor 4 homolog (yeast)
9136	RNU3IP2	RNA, U3 small nucleolar interacting protein 2
9141	PDCD5	programmed cell death 5
9188	DDX21	DEAD (Asp-Glu-Ala-Asp) box polypeptide 21
9194	SLC16A7	solute carrier family 16 (monocarboxylic acid transporters), member 7
9221	NOLC1	nucleolar and coiled-body phosphoprotein 1
9252	RPS6KA5	ribosomal protein S6 kinase, 90kDa, polypeptide 5
9255	SCYE1	small inducible cytokine subfamily E, member 1 (endothelial monocyte-activating)
9277	WDR46	WD repeat domain 46
9304	RNU22	RNA, U22 small nucleolar
9326	ZNHIT3	zinc finger, HIT type 3
9329	GTF3C4	general transcription factor IIIC, polypeptide 4, 90kDa
9361	PRSS15	protease, serine, 15
9391	WDR39	WD repeat domain 39
9392	TGFBRAP1	transforming growth factor, beta receptor associated protein 1
9518	GDF15	growth differentiation factor 15
9521	EEF1E1	eukaryotic translation elongation factor 1 epsilon 1
9533	POLR1C	polymerase (RNA) I polypeptide C, 30kDa
9657	IQCB1	IQ motif containing B1
9753	ZNF96	zinc finger protein 96
9761	KIAA0152	KIAA0152
9780	FAM38A	family with sequence similarity 38, member A
9782	MATR3	matrin 3
9791	PTDSS1	phosphatidylserine synthase 1
9797	TATDN2	TatD DNase domain containing 2
9804	TOMM20	translocase of outer mitochondrial membrane 20 homolog (yeast)
9830	TRIM14	tripartite motif-containing 14
9841	ZBTB24	zinc finger and BTB domain containing 24
9875	C21orf108	chromosome 21 open reading frame 108
9882	TBC1D4	TBC1 domain family, member 4
9894	KIAA0683	KIAA0683 gene product
9898	UBAP2L	ubiquitin associated protein 2-like
9933	KIAA0020	KIAA0020
9942	XYLB	xylulokinase homolog (H. influenzae)
9955	HS3ST3A1	heparan sulfate (glucosamine) 3-O-sulfotransferase 3A1
10007	GNPDA1	glucosamine-6-phosphate deaminase 1
10056	FARSLB	phenylalanine-tRNA synthetase-like, beta subunit
10061	ABCF2	ATP-binding cassette, sub-family F (GCN20), member 2
10067	SCAMP3	secretory carrier membrane protein 3
10105	PPIF	peptidylprolyl isomerase F (cyclophilin F)
10111	RAD50	RAD50 homolog (S. cerevisiae)
10128	LRPPRC	leucine-rich PPR-motif containing
10131	TRAP1	TNF receptor-associated protein 1
10144	FAM13A1	family with sequence similarity 13, member A1
10153	CEBPZ	CCAAT/enhancer binding protein zeta
10166	SLC25A15	solute carrier family 25 (mitochondrial carrier; ornithine transporter) member 15
10171	RCL1	RNA terminal phosphate cyclase-like 1
10195	ALG3	asparagine-linked glycosylation 3 homolog (yeast, alpha-1,3-mannosyltransferase)
10196	HRMT1L3	HMT1 hnRNP methyltransferase-like 3 (S. cerevisiae)
10199	MPHOSPH10	M-phase phosphoprotein 10 (U3 small nucleolar ribonucleoprotein)
10243	GPHN	gephyrin
10244	RABEPK	Rab9 effector protein with kelch motifs
10257	ABCC4	ATP-binding cassette, sub-family C (CFTR/MRP), member 4
10280	OPRS1	opioid receptor, sigma 1
10300	KATNB1	katanin p80 (WD repeat containing) subunit B 1
10301	DLEU1	deleted in lymphocytic leukemia, 1
10302	SNAPC5	small nuclear RNA activating complex, polypeptide 5, 19kDa
10329	TMEM5	transmembrane protein 5
10400	PEMT	phosphatidylethanolamine N-methyltransferase
10419	SKB1	SKB1 homolog (S. pombe)
10425	ARIH2	ariadne homolog 2 (Drosophila)
10437	IFI30	interferon, gamma-inducible protein 30
10471	HKE2	HLA class II region expressed gene KE2
10491	CRTAP	cartilage associated protein
10514	MYBBP1A	MYB binding protein (P160) 1a
10522	DEAF1	deformed epidermal autoregulatory factor 1 (Drosophila)
10528	NOL5A	nucleolar protein 5A (56kDa with KKE/D repeat)
10573	MRPL28	mitochondrial ribosomal protein L28
10574	CCT7	chaperonin containing TCP1, subunit 7 (eta)
10576	CCT2	chaperonin containing TCP1, subunit 2 (beta)
10591	C6orf108	chromosome 6 open reading frame 108
10598	AHSA1	AHA1, activator of heat shock 90kDa protein ATPase homolog 1 (yeast)
10606	PAICS	phosphoribosylaminoimidazole carboxylase, phosphoribosylaminoimidazole succinocarboxamide synthetase
10609	SC65	synaptonemal complex protein SC65
10622	POLR3G	polymerase (RNA) III (DNA directed) polypeptide G (32kD)
10641	TUSC4	tumor suppressor candidate 4
10645	CAMKK2	calcium/calmodulin-dependent protein kinase kinase 2, beta
10650	C18orf43	chromosome 18 open reading frame 43
10669	CGREF1	cell growth regulator with EF-hand domain 1
10695	TNRC5	trinucleotide repeat containing 5
10712	C1orf2	chromosome 1 open reading frame 2
10799	RPP40	ribonuclease P 40kDa subunit
10807	SDCCAG3	serologically defined colon cancer antigen 3
10808	HSPH1	heat shock 105kDa/110kDa protein 1
10813	UTP14A	UTP14, U3 small nucleolar ribonucleoprotein, homolog A (yeast)
10849	CD3EAP	CD3E antigen, epsilon polypeptide associated protein
10856	RUVBL2	RuvB-like 2 (E. coli)
10884	MRPS30	mitochondrial ribosomal protein S30
10885	WDR3	WD repeat domain 3
10921	RNPS1	RNA binding protein S1, serine-rich domain
10939	AFG3L2	AFG3 ATPase family gene 3-like 2 (yeast)
10946	SF3A3	splicing factor 3a, subunit 3, 60kDa
10947	AP3M2	adaptor-related protein complex 3, mu 2 subunit
10961	ERP29	endoplasmic reticulum protein 29
10963	STIP1	stress-induced-phosphoprotein 1 (Hsp70/Hsp90-organizing protein)
10969	EBNA1BP2	EBNA1 binding protein 2
10978	HEAB	ATP/GTP-binding protein
10988	METAP2	methionyl aminopeptidase 2
11001	SLC27A2	solute carrier family 27 (fatty acid transporter), member 2
11007	DIPA	hepatitis delta antigen-interacting protein A
11019	LIAS	lipoic acid synthetase
11091	WDR5	WD repeat domain 5
11102	RPP14	ribonuclease P 14kDa subunit
11118	BTN3A2	butyrophilin, subfamily 3, member A2
11198	SUPT16H	suppressor of Ty 16 homolog (S. cerevisiae)
11218	DDX20	DEAD (Asp-Glu-Ala-Asp) box polypeptide 20
11222	MRPL3	mitochondrial ribosomal protein L3
11232	POLG2	polymerase (DNA directed), gamma 2, accessory subunit
11285	B4GALT7	xylosylprotein beta 1,4-galactosyltransferase, polypeptide 7 (galactosyltransferase I)
22796	COG2	component of oligomeric golgi complex 2
22836	RHOBTB3	Rho-related BTB domain containing 3
22846	VASH1	vasohibin 1
22859	LPHN1	latrophilin 1
22866	CNKSR2	connector enhancer of kinase suppressor of Ras 2
22873	DZIP1	DAZ interacting protein 1
22900	CARD8	caspase recruitment domain family, member 8
22907	DHX30	DEAH (Asp-Glu-Ala-His) box polypeptide 30
22909	KIAA1018	KIAA1018
22932	POMZP3	POM (POM121 homolog, rat) and ZP3 fusion
22934	RPIA	ribose 5-phosphate isomerase A (ribose 5-phosphate epimerase)
22948	CCT5	chaperonin containing TCP1, subunit 5 (epsilon)
22984	PDCD11	programmed cell death 11
23016	EXOSC7	exosome component 7
23076	KIAA0179	KIAA0179
23082	PPRC1	peroxisome proliferative activated receptor, gamma, coactivator-related 1
23094	SIPA1L3	signal-induced proliferation-associated 1 like 3
23160	WDR43	WD repeat domain 43
23170	KIAA0153	KIAA0153 protein
23171	GPD1L	glycerol-3-phosphate dehydrogenase 1-like
23212	RRS1	RRS1 ribosome biogenesis regulator homolog (S. cerevisiae)
23223	KIAA0690	KIAA0690
23269	MGA	MAX gene associated
23277	KIAA0664	KIAA0664 protein
23357	ANGEL1	angel homolog 1 (Drosophila)
23367	LARP1	La ribonucleoprotein domain family, member 1
23378	KIAA0409	KIAA0409
23401	FRAT2	frequently rearranged in advanced T-cell lymphomas 2
23404	EXOSC2	exosome component 2
23481	PES1	pescadillo homolog 1, containing BRCT domain (zebrafish)
23509	POFUT1	protein O-fucosyltransferase 1
23547	LILRA4	leukocyte immunoglobulin-like receptor, subfamily A (with TM domain), member 4
23549	DNPEP	aspartyl aminopeptidase
23552	CCRK	cell cycle related kinase
23560	GTPBP4	GTP binding protein 4
23563	CHST5	carbohydrate (N-acetylglucosamine 6-O) sulfotransferase 5
23587	DERP6	S-phase 2 protein
23625	FAM89B	family with sequence similarity 89, member B
23753	SDF2L1	stromal cell-derived factor 2-like 1
23779	ARHGAP8	Rho GTPase activating protein 8
24147	FJX1	four jointed box 1 (Drosophila)
25764	HYPK	Huntingtin interacting protein K
25870	SUMF2	sulfatase modifying factor 2
25879	WDSOF1	WD repeats and SOF1 domain containing
25880	C16orf51	chromosome 16 open reading frame 51
25888	ZNF473	zinc finger protein 473
25911	RP11-529I10.4	deleted in a mouse model of primary ciliary dyskinesia
25929	GEMIN5	gem (nuclear organelle) associated protein 5
25940	FAM98A	family with sequence similarity 98, member A
25983	C14orf120	chromosome 14 open reading frame 120
25996	REXO2	REX2, RNA exonuclease 2 homolog (S. cerevisiae)
26094	WDR21A	WD repeat domain 21A
26121	PRPF31	PRP31 pre-mRNA processing factor 31 homolog (yeast)
26123	C10orf61	chromosome 10 open reading frame 61
26135	SERBP1	SERPINE1 mRNA binding protein 1
26155	NOC2L	nucleolar complex associated 2 homolog (S. cerevisiae)
26156	RSL1D1	ribosomal L1 domain containing 1
26229	B3GAT3	beta-1,3-glucuronyltransferase 3 (glucuronosyltransferase I)
26267	FBXO10	F-box protein 10
26354	GNL3	guanine nucleotide binding protein-like 3 (nucleolar)
26468	LHX6	LIM homeobox 6
26517	TIMM13	translocase of inner mitochondrial membrane 13 homolog (yeast)
26519	TIMM10	translocase of inner mitochondrial membrane 10 homolog (yeast)
26520	TIMM9	translocase of inner mitochondrial membrane 9 homolog (yeast)
26521	TIMM8B	translocase of inner mitochondrial membrane 8 homolog B (yeast)
26574	AATF	apoptosis antagonizing transcription factor
26577	PCOLCE2	procollagen C-endopeptidase enhancer 2
26747	NUFIP1	nuclear fragile X mental retardation protein interacting protein 1
27030	MLH3	mutL homolog 3 (E. coli)
27042	C1orf107	chromosome 1 open reading frame 107
27043	PELP1	proline, glutamic acid and leucine rich protein 1
27074	LAMP3	lysosomal-associated membrane protein 3
27090	ST6GALNAC4	ST6 (alpha-N-acetyl-neuraminyl-2,3-beta-galactosyl-1,3)-N-acetylgalactosaminide alpha-2,6-sialyltransferase 4
27097	TAF5L	TAF5-like RNA polymerase II, p300/CBP-associated factor (PCAF)-associated factor, 65kDa
27102	EIF2AK1	eukaryotic translation initiation factor 2-alpha kinase 1
27109	ATP5S	ATP synthase, H+ transporting, mitochondrial F0 complex, subunit s (factor B)
27165	GLS2	glutaminase 2 (liver, mitochondrial)
27234	#N/A	#N/A
27250	PDCD4	programmed cell death 4 (neoplastic transformation inhibitor)
27292	HSA9761	dimethyladenosine transferase
27293	SMPDL3B	sphingomyelin phosphodiesterase, acid-like 3B
27309	ZNF330	zinc finger protein 330
27339	PRPF19	PRP19/PSO4 pre-mRNA processing factor 19 homolog (S. cerevisiae)
27340	DRIM	down-regulated in metastasis
27341	CTA-126B4.3	CGI-96 protein
27346	MAC30	hypothetical protein MAC30
27349	MT	malonyl-CoA:acyl carrier protein transacylase, mitochondrial
27429	HTRA2	HtrA serine peptidase 2
27440	CECR5	cat eye syndrome chromosome region, candidate 5
28512	NKIRAS1	NFKB inhibitor interacting Ras-like 1
28969	BZW2	basic leucine zipper and W2 domains 2
28987	NOB1P	nin one binding protein
28989	C9orf32	chromosome 9 open reading frame 32
28991	COMMD5	COMM domain containing 5
28992	LRP16	LRP16 protein
29015	SLC43A3	solute carrier family 43, member 3
29070	HSPC065	HSPC065 protein
29078	C6orf66	chromosome 6 open reading frame 66
29080	HSPC128	HSPC128 protein
29090	C18orf55	chromosome 18 open reading frame 55
29107	NXT1	NTF2-like export factor 1
29780	PARVB	parvin, beta
29798	C2orf27	chromosome 2 open reading frame 27
29803	REPIN1	replication initiator 1
29886	SNX8	sorting nexin 8
29888	STRN4	striatin, calmodulin binding protein 4
29889	GNL2	guanine nucleotide binding protein-like 2 (nucleolar)
29890	RBM15B	RNA binding motif protein 15B
29901	SAC3D1	SAC3 domain containing 1
29902	HSU79274	protein predicted by clone 23733
29904	EEF2K	eukaryotic elongation factor-2 kinase
29914	UBIAD1	UbiA prenyltransferase domain containing 1
29923	HIG2	hypoxia-inducible protein 2
29952	DPP7	dipeptidylpeptidase 7
30000	TNPO2	transportin 2 (importin 3, karyopherin beta 2b)
30817	EMR2	egf-like module containing, mucin-like, hormone receptor-like 2
30851	TAX1BP3	Tax1 (human T-cell leukemia virus type I) binding protein 3
50628	GEMIN4	gem (nuclear organelle) associated protein 4
50854	C6orf48	chromosome 6 open reading frame 48
51001	MTERFD1	MTERF domain containing 1
51018	CGI-115	CGI-115 protein
51023	MRPS18C	mitochondrial ribosomal protein S18C
51025	Magmas	mitochondria-associated protein involved in granulocyte-macrophage colony-stimulating factor signal transduction
51042	ZNF593	zinc finger protein 593
51056	LAP3	leucine aminopeptidase 3
51069	MRPL2	mitochondrial ribosomal protein L2
51073	MRPL4	mitochondrial ribosomal protein L4
51075	TXNDC14	thioredoxin domain containing 14
51078	THAP4	THAP domain containing 4
51083	GAL	galanin
51102	MECR	mitochondrial trans-2-enoyl-CoA reductase
51112	TTC15	tetratricopeptide repeat domain 15
51118	UTP11L	UTP11-like, U3 small nucleolar ribonucleoprotein, (yeast)
51154	C1orf33	chromosome 1 open reading frame 33
51172	NAGPA	N-acetylglucosamine-1-phosphodiester alpha-N-acetylglucosaminidase
51176	LEF1	lymphoid enhancer-binding factor 1
51230	PHF20	PHD finger protein 20
51263	MRPL30	mitochondrial ribosomal protein L30
51280	GOLPH2	golgi phosphoprotein 2
51281	ANKMY1	ankyrin repeat and MYND domain containing 1
51287	CHCHD8	coiled-coil-helix-coiled-coil-helix domain containing 8
51293	CD320	CD320 antigen
51303	FKBP11	FK506 binding protein 11, 19 kDa
51335	NGRN	neugrin, neurite outgrowth associated
51337	C8orf55	chromosome 8 open reading frame 55
51373	MRPS17	mitochondrial ribosomal protein S17
51388	CGI-37	comparative gene identification transcript 37
51433	ANAPC5	anaphase promoting complex subunit 5
51434	ANAPC7	anaphase promoting complex subunit 7
51490	C9orf114	chromosome 9 open reading frame 114
51491	HSPC111	hypothetical protein HSPC111
51495	PTPLAD1	protein tyrosine phosphatase-like A domain containing 1
51499	P53CSV	p53-inducible cell-survival factor
51530	ZC3HC1	zinc finger, C3HC-type containing 1
51531	C9orf156	chromosome 9 open reading frame 156
51575	C20orf6	chromosome 20 open reading frame 6
51596	C6orf82	chromosome 6 open reading frame 82
51602	NOP5/NOP58	nucleolar protein NOP5/NOP58
51605	CGI-09	CGI-09 protein
51611	DPH5	DPH5 homolog (S. cerevisiae)
51629	CGI-69	CGI-69 protein
51645	PPIL1	peptidylprolyl isomerase (cyclophilin)-like 1
51649	MRPS23	mitochondrial ribosomal protein S23
51651	BIT1	Bcl-2 inhibitor of transcription
51661	FKBP7	FK506 binding protein 7
51690	LSM7	LSM7 homolog, U6 small nuclear RNA associated (S. cerevisiae)
51728	POLR3K	polymerase (RNA) III (DNA directed) polypeptide K, 12.3 kDa
53335	BCL11A	B-cell CLL/lymphoma 11A (zinc finger protein)
53342	IL17D	interleukin 17D
53343	NUDT9	nudix (nucleoside diphosphate linked moiety X)-type motif 9
53373	TPCN1	two pore segment channel 1
53615	MBD3	methyl-CpG binding domain protein 3
54065	C21orf51	chromosome 21 open reading frame 51
54205	CYCS	cytochrome c, somatic
54433	NOLA1	nucleolar protein family A, member 1 (H/ACA small nucleolar RNPs)
54471	RP5-1104E15.5	hypothetical protein FLJ20232
54475	NLE1	notchless homolog 1 (Drosophila)
54510	PCDH18	protocadherin 18
54512	EXOSC4	exosome component 4
54517	FLJ20485	hypothetical protein FLJ20485
54522	ANKRD16	ankyrin repeat domain 16
54552	GNL3L	guanine nucleotide binding protein-like 3 (nucleolar)-like
54555	DDX49	DEAD (Asp-Glu-Ala-Asp) box polypeptide 49
54606	DDX56	DEAD (Asp-Glu-Ala-Asp) box polypeptide 56
54663	WDR74	WD repeat domain 74
54664	FLJ11273	hypothetical protein FLJ11273
54680	C1orf181	chromosome 1 open reading frame 181
54758	KLHDC4	kelch domain containing 4
54806	AHI1	Abelson helper integration site
54865	GPATC4	G patch domain containing 4
54875	C9orf39	chromosome 9 open reading frame 39
54906	C10orf18	chromosome 10 open reading frame 18
54913	RPP25	ribonuclease P 25kDa subunit
54919	FLJ20397	hypothetical protein FLJ20397
54920	DUS2L	dihydrouridine synthase 2-like (SMM1, S. cerevisiae)
54928	IMPAD1	inositol monophosphatase domain containing 1
54931	RG9MTD1	RNA (guanine-9-) methyltransferase domain containing 1
54935	DUSP23	dual specificity phosphatase 23
54968	TMEM70	transmembrane protein 70
54976	C20orf27	chromosome 20 open reading frame 27
54977	FLJ20551	hypothetical protein FLJ20551
54978	C2orf18	chromosome 2 open reading frame 18
54982	CLN6	ceroid-lipofuscinosis, neuronal 6, late infantile, variant
54996	MOSC2	MOCO sulphurase C-terminal domain containing 2
55003	PAK1IP1	PAK1 interacting protein 1
55009	C19orf24	chromosome 19 open reading frame 24
55035	NOL8	nucleolar protein 8
55117	SLC6A15	solute carrier family 6, member 15
55127	HEATR1	HEAT repeat containing 1
55140	ELP3	elongation protein 3 homolog (S. cerevisiae)
55151	TMEM38B	transmembrane protein 38B
55153	SDAD1	SDA1 domain containing 1
55154	MSTO1	misato homolog 1 (Drosophila)
55161	TMEM33	transmembrane protein 33
55163	PNPO	pyridoxine 5'-phosphate oxidase
55178	RNMTL1	RNA methyltransferase like 1
55182	C1orf164	chromosome 1 open reading frame 164
55199	FLJ10661	hypothetical protein FLJ10661
55208	DCUN1D2	DCN1, defective in cullin neddylation 1, domain containing 2 (S. cerevisiae)
55211	DPPA4	developmental pluripotency associated 4
55216	FLJ10726	hypothetical protein FLJ10726
55225	RAVER2	hypothetical protein FLJ10770
55226	FLJ10774	N-acetyltransferase-like protein
55239	FLJ10826	hypothetical protein FLJ10826
55240	STEAP3	STEAP family member 3
55250	STATIP1	signal transducer and activator of transcription 3 interacting protein 1
55253	RSAFD1	radical S-adenosyl methionine and flavodoxin domains 1
55272	IMP3	IMP3, U3 small nucleolar ribonucleoprotein, homolog (yeast)
55299	BXDC2	brix domain containing 2
55316	RSAD1	radical S-adenosyl methionine domain containing 1
55326	AGPAT5	1-acylglycerol-3-phosphate O-acyltransferase 5 (lysophosphatidic acid acyltransferase, epsilon)
55341	FLJ11301	hypothetical protein FLJ11301
55349	CHDH	choline dehydrogenase
55352	HSA272196	hypothetical protein, clone 2746033
55449	C14orf167	chromosome 14 open reading frame 167
55466	DNAJA4	DnaJ (Hsp40) homolog, subfamily A, member 4
55527	FEM1A	fem-1 homolog a (C.elegans)
55536	CDCA7L	cell division cycle associated 7-like
55621	TRMT1	TRM1 tRNA methyltransferase 1 homolog (S. cerevisiae)
55622	FLJ20272	hypothetical protein FLJ20272
55630	SLC39A4	solute carrier family 39 (zinc transporter), member 4
55646	LYAR	hypothetical protein FLJ20425
55651	NOLA2	nucleolar protein family A, member 2 (H/ACA small nucleolar RNPs)
55657	ZNF692	zinc finger protein 692
55661	DDX27	DEAD (Asp-Glu-Ala-Asp) box polypeptide 27
55706	TMEM48	transmembrane protein 48
55718	POLR3E	polymerase (RNA) III (DNA directed) polypeptide E (80kD)
55720	FLJ10534	hypothetical protein FLJ10534
55735	DNAJC11	DnaJ (Hsp40) homolog, subfamily C, member 11
55756	RC74	integrator complex subunit 9
55759	WDR12	WD repeat domain 12
55787	CXorf15	chromosome X open reading frame 15
55813	C17orf40	chromosome 17 open reading frame 40
55814	BDP1	B double prime 1, subunit of RNA polymerase III transcription initiation factor IIIB
55827	IQWD1	IQ motif and WD repeats 1
55830	GLT8D1	glycosyltransferase 8 domain containing 1
55831	LOC55831	30 kDa protein
55847	C10orf70	chromosome 10 open reading frame 70
55850	MDS032	uncharacterized hematopoietic stem/progenitor cells protein MDS032
55920	RCC2	regulator of chromosome condensation 2
56052	ALG1	asparagine-linked glycosylation 1 homolog (yeast, beta-1,4-mannosyltransferase)
56479	KCNQ5	potassium voltage-gated channel, KQT-like subfamily, member 5
56647	BCCIP	BRCA2 and CDKN1A interacting protein
56652	PEO1	progressive external ophthalmoplegia 1
56683	C21orf59	chromosome 21 open reading frame 59
56704	JPH1	junctophilin 1
56851	C15orf24	chromosome 15 open reading frame 24
56893	UBQLN4	ubiquilin 4
56894	AGPAT3	1-acylglycerol-3-phosphate O-acyltransferase 3
56902	LOC56902	putatative 28 kDa protein
56915	EXOSC5	exosome component 5
56919	DHX33	DEAH (Asp-Glu-Ala-His) box polypeptide 33
56926	NCLN	nicalin homolog (zebrafish)
56931	DUS3L	dihydrouridine synthase 3-like (S. cerevisiae)
56945	MRPS22	mitochondrial ribosomal protein S22
56983	C3orf9	chromosome 3 open reading frame 9
56997	CABC1	chaperone, ABC1 activity of bc1 complex like (S. pombe)
57109	REXO4	REX4, RNA exonuclease 4 homolog (S. cerevisiae)
57113	TRPC7	transient receptor potential cation channel, subfamily C, member 7
57128	C6orf149	chromosome 6 open reading frame 149
57180	ACTR3B	ARP3 actin-related protein 3 homolog B (yeast)
57185	NPAL3	NIPA-like domain containing 3
57466	SFRS15	splicing factor, arginine/serine-rich 15
57486	NLN	neurolysin (metallopeptidase M3 family)
57510	XPO5	exportin 5
57539	WDR35	WD repeat domain 35
57545	KIAA1345	KIAA1345 protein
57570	TRMT5	TRM5 tRNA methyltransferase 5 homolog (S. cerevisiae)
57602	USP36	ubiquitin specific peptidase 36
57641	#N/A	#N/A
57647	DHX37	DEAH (Asp-Glu-Ala-His) box polypeptide 37
57666	KIAA1545	KIAA1545 protein
57673	KIAA1553	KIAA1553
57696	DDX55	DEAD (Asp-Glu-Ala-Asp) box polypeptide 55
57706	DENND1A	DENN/MADD domain containing 1A
57820	CCNB1IP1	cyclin B1 interacting protein 1
58477	SRPRB	signal recognition particle receptor, B subunit
58516	FAM60A	family with sequence similarity 60, member A
59348	ZNF350	zinc finger protein 350
60386	SLC25A19	solute carrier family 25 (mitochondrial deoxynucleotide carrier), member 19
60436	TGIF2	TGFB-induced factor 2 (TALE family homeobox)
60496	AASDHPPT	aminoadipate-semialdehyde dehydrogenase-phosphopantetheinyl transferase
60528	ELAC2	elaC homolog 2 (E. coli)
63875	MRPL17	mitochondrial ribosomal protein L17
63892	THADA	thyroid adenoma associated
63934	ZNF667	zinc finger protein 667
64087	MCCC2	methylcrotonoyl-Coenzyme A carboxylase 2 (beta)
64098	PARVG	parvin, gamma
64118	DUS1L	dihydrouridine synthase 1-like (S. cerevisiae)
64172	OSGEPL1	O-sialoglycoprotein endopeptidase-like 1
64216	TFB2M	transcription factor B2, mitochondrial
64222	TOR3A	torsin family 3, member A
64223	GBL	G protein beta subunit-like
64318	NOC3L	nucleolar complex associated 3 homolog (S. cerevisiae)
64328	XPO4	exportin 4
64374	SIL1	SIL1 homolog, endoplasmic reticulum chaperone (S. cerevisiae)
64425	PRAF1	polymerase (RNA) I associated factor 1
64682	ANAPC1	anaphase promoting complex subunit 1
64710	NUCKS1	nuclear casein kinase and cyclin-dependent kinase substrate 1
64779	FLJ12998	hypothetical protein FLJ12998
64786	TBC1D15	TBC1 domain family, member 15
64794	DDX31	DEAD (Asp-Glu-Ala-Asp) box polypeptide 31
64798	DEPDC6	DEP domain containing 6
64841	GNPNAT1	glucosamine-phosphate N-acetyltransferase 1
64849	SLC13A3	solute carrier family 13 (sodium-dependent dicarboxylate transporter), member 3
64897	FLJ12448	hypothetical protein FLJ12448
64949	MRPS26	mitochondrial ribosomal protein S26
64963	MRPS11	mitochondrial ribosomal protein S11
64965	MRPS9	mitochondrial ribosomal protein S9
64969	MRPS5	mitochondrial ribosomal protein S5
64978	MRPL38	mitochondrial ribosomal protein L38
64979	MRPL36	mitochondrial ribosomal protein L36
64981	MRPL34	mitochondrial ribosomal protein L34
65083	NOL6	nucleolar protein family 6 (RNA-associated)
65094	JMJD4	jumonji domain containing 4
65260	C1orf163	chromosome 1 open reading frame 163
65265	C8orf33	chromosome 8 open reading frame 33
65268	WNK2	WNK lysine deficient protein kinase 2
65992	C20orf116	chromosome 20 open reading frame 116
65999	MGC3036	hypothetical protein MGC3036
66005	CHID1	chitinase domain containing 1
78988	MRP63	mitochondrial ribosomal protein 63
78991	MGC3265	hypothetical protein MGC3265
79004	CUEDC2	CUE domain containing 2
79033	PRNPIP	prion protein interacting protein
79058	ASPSCR1	alveolar soft part sarcoma chromosome region, candidate 1
79073	MGC5508	hypothetical protein MGC5508
79077	XTP3TPA	XTP3-transactivated protein A
79080	MGC2574	hypothetical protein MGC2574
79081	MGC2477	hypothetical protein MGC2477
79084	WDR77	WD repeat domain 77
79134	FAM11B	family with sequence similarity 11, member B
79184	BRCC3	BRCA1/BRCA2-containing complex, subunit 3
79400	NOX5	NADPH oxidase, EF-hand calcium binding domain 5
79584	FLJ12684	hypothetical protein FLJ12684
79590	MRPL24	mitochondrial ribosomal protein L24
79600	FLJ21127	hypothetical protein FLJ21127
79663	HSPBAP1	HSPB (heat shock 27kDa) associated protein 1
79691	QTRTD1	queuine tRNA-ribosyltransferase domain containing 1
79693	YRDC	yrdC domain containing (E.coli)
79711	IPO4	importin 4
79723	SUV39H2	suppressor of variegation 3-9 homolog 2 (Drosophila)
79728	FLJ21816	hypothetical protein FLJ21816
79731	FLJ23441	hypothetical protein FLJ23441
79750	ZNF659	zinc finger protein 659
79754	ASB13	ankyrin repeat and SOCS box-containing 13
79763	ISOC2	isochorismatase domain containing 2
79810	PTCD2	pentatricopeptide repeat domain 2
79823	C2orf34	chromosome 2 open reading frame 34
79828	FLJ13984	hypothetical protein FLJ13984
79850	FAM57A	family with sequence similarity 57, member A
79896	THNSL1	threonine synthase-like 1 (bacterial)
79898	ZNF613	zinc finger protein 613
79918	FLJ21148	hypothetical protein FLJ21148
79947	DHDDS	dehydrodolichyl diphosphate synthase
79954	NOL10	nucleolar protein 10
80003	PCNXL2	pecanex-like 2 (Drosophila)
80020	RP5-1119A7.4	hypothetical protein FLJ23322
80063	ATF7IP2	activating transcription factor 7 interacting protein 2
80110	ZNF614	zinc finger protein 614
80155	NARG1	NMDA receptor regulated 1
80173	IFT74	intraflagellar transport 74 homolog (Chlamydomonas)
80227	WDR71	WD repeat domain 71
80273	GRPEL1	GrpE-like 1, mitochondrial (E. coli)
80308	FLAD1	Fad1, flavin adenine dinucleotide synthetase, homolog (yeast)
80324	PUS1	pseudouridylate synthase 1
80347	COASY	Coenzyme A synthase
80705	TSGA10	testis specific, 10
80742	PRR3	proline rich 3
80746	TSEN2	tRNA splicing endonuclease 2 homolog (SEN2, S. cerevisiae)
80755	AARSD1	alanyl-tRNA synthetase domain containing 1
80758	PRR7	proline rich 7 (synaptic)
80775	MGC10993	hypothetical protein MGC10993
80789	KIAA1698	KIAA1698
81490	PTDSS2	phosphatidylserine synthase 2
81502	HM13	histocompatibility (minor) 13
81572	PDRG1	p53 and DNA damage regulated 1
81575	DKFZP434F0318	hypothetical protein DKFZp434F0318
81622	UNC93B1	unc-93 homolog B1 (C. elegans)
81786	TRIM7	tripartite motif-containing 7
81831	NETO2	neuropilin (NRP) and tolloid (TLL)-like 2
81875	ISG20L2	interferon stimulated exonuclease gene 20kDa-like 2
81887	LAS1L	LAS1-like (S. cerevisiae)
81890	QTRT1	queuine tRNA-ribosyltransferase 1 (tRNA-guanine transglycosylase)
81892	C14orf156	chromosome 14 open reading frame 156
83448	DKFZP434G1415	hypothetical protein DKFZp434G1415
83480	PUS3	pseudouridylate synthase 3
83592	AKR1CL2	aldo-keto reductase family 1, member C-like 2
83732	RIOK1	RIO kinase 1 (yeast)
83852	SETDB2	SET domain, bifurcated 2
83855	KLF16	Kruppel-like factor 16
83858	ATAD3B	ATPase family, AAA domain containing 3B
83879	CDCA7	cell division cycle associated 7
84065	C1orf160	chromosome 1 open reading frame 160
84083	ZRANB3	zinc finger, RAN-binding domain containing 3
84128	WDR75	WD repeat domain 75
84135	UTP15	UTP15, U3 small nucleolar ribonucleoprotein, homolog (yeast)
84154	BXDC1	brix domain containing 1
84159	ARID5B	AT rich interactive domain 5B (MRF1-like)
84172	POLR1B	polymerase (RNA) I polypeptide B, 128kDa
84186	ZCCHC7	zinc finger, CCHC domain containing 7
84193	C14orf154	chromosome 14 open reading frame 154
84213	#N/A	#N/A
84261	FBXW9	F-box and WD-40 domain protein 9
84284	C1orf57	chromosome 1 open reading frame 57
84291	MGC2408	hypothetical protein MGC2408
84294	C8orf53	chromosome 8 open reading frame 53
84303	CHCHD6	coiled-coil-helix-coiled-coil-helix domain containing 6
84306	MGC13096	hypothetical protein MGC13096
84315	MON1A	MON1 homolog A (yeast)
84319	MGC4308	hypothetical protein MGC4308
84320	ACBD6	acyl-Coenzyme A binding domain containing 6
84327	ZBED3	zinc finger, BED-type containing 3
84331	MGC15416	hypothetical protein MGC15416
84335	AKT1S1	AKT1 substrate 1 (proline-rich)
84342	COG8	component of oligomeric golgi complex 8
84365	MKI67IP	MKI67 (FHA domain) interacting nucleolar phosphoprotein
84449	ZNF333	zinc finger protein 333
84524	ZC3H8	zinc finger CCCH-type containing 8
84541	KBTBD8	kelch repeat and BTB (POZ) domain containing 8
84549	RBM13	RNA binding motif protein 13
84561	SLC12A8	solute carrier family 12 (potassium/chloride transporters), member 8
84649	DGAT2	diacylglycerol O-acyltransferase homolog 2 (mouse)
84650	EBPL	emopamil binding protein-like
84707	BEX2	brain expressed X-linked 2
84727	SPSB2	splA/ryanodine receptor domain and SOCS box containing 2
84798	MGC13170	multidrug resistance-related protein
84825	MGC5370	hypothetical protein MGC5370
84833	USMG5	upregulated during skeletal muscle growth 5
84856	MGC16291	hypothetical protein MGC16291
84876	FLJ14466	hypothetical protein FLJ14466
84881	RPUSD4	RNA pseudouridylate synthase domain containing 4
84899	RP11-113J24.1	hypothetical protein FLJ14624
84916	CIRH1A	cirrhosis, autosomal recessive 1A (cirhin)
84928	FLJ14803	hypothetical protein FLJ14803
84934	FLJ14827	hypothetical protein FLJ14827
84946	C6orf93	chromosome 6 open reading frame 93
84967	LSM10	LSM10, U7 small nuclear RNA associated
85028	C1orf79	chromosome 1 open reading frame 79
87178	PNPT1	polyribonucleotide nucleotidyltransferase 1
89782	LMLN	leishmanolysin-like (metallopeptidase M8 family)
89944	LOC89944	hypothetical protein BC008326
90025	C6orf157	chromosome 6 open reading frame 157
90075	ZNF30	zinc finger protein 30 (KOX 28)
90161	HS6ST2	heparan sulfate 6-O-sulfotransferase 2
90355	LOC90355	hypothetical gene supported by AF038182; BC009203
90362	C8orf72	chromosome 8 open reading frame 72
90378	SAMD1	sterile alpha motif domain containing 1
90410	IFT20	intraflagellar transport 20 homolog (Chlamydomonas)
90624	LOC90624	hypothetical protein LOC90624
90871	C9orf123	chromosome 9 open reading frame 123
90957	DHX57	DEAH (Asp-Glu-Ala-Asp/His) box polypeptide 57
91272	FAM44B	family with sequence similarity 44, member B
91734	IDI2	isopentenyl-diphosphate delta isomerase 2
91749	KIAA1919	KIAA1919
91942	mimitin	Myc-induced mitochondria protein
92305	LOC92305	hypothetical protein BC009331
92345	LOC92345	hypothetical protein BC008207
92579	G6PC3	glucose 6 phosphatase, catalytic, 3
92609	TIMM50	translocase of inner mitochondrial membrane 50 homolog (yeast)
92745	SLC38A5	solute carrier family 38, member 5
92856	IMP4	IMP4, U3 small nucleolar ribonucleoprotein, homolog (yeast)
92935	MARS2	methionine-tRNA synthetase 2 (mitochondrial)
93594	WDR67	WD repeat domain 67
93622	LOC93622	hypothetical protein BC006130
94015	TTYH2	tweety homolog 2 (Drosophila)
112840	C14orf150	chromosome 14 open reading frame 150
112858	TP53RK	TP53 regulating kinase
113612	CYP2U1	cytochrome P450, family 2, subfamily U, polypeptide 1
114049	WBSCR22	Williams Beuren syndrome chromosome region 22
114112	TXNRD3	thioredoxin reductase 3
114791	TUBGCP5	tubulin, gamma complex associated protein 5
114915	TIGA1	TIGA1
115098	LOC115098	hypothetical protein BC013949
115286	SLC25A26	solute carrier family 25, member 26
115290	FBXO17	F-box protein 17
115509	ZNF689	zinc finger protein 689
115708	C14orf172	chromosome 14 open reading frame 172
115752	MGC4562	hypothetical protein MGC4562
115939	MGC24381	hypothetical protein MGC24381
116159	CYYR1	cysteine/tyrosine-rich 1
116442	RAB39B	RAB39B, member RAS oncogene family
116447	TOP1MT	topoisomerase (DNA) I, mitochondrial
117246	FTSJ3	FtsJ homolog 3 (E. coli)
117583	ALS2CR19	amyotrophic lateral sclerosis 2 (juvenile) chromosome region, candidate 19
119559	SFXN4	sideroflexin 4
121053	MGC40397	hypothetical protein MGC40397
121642	MGC90512	similar to hypothetical protein 9530023G02
122704	MRPL52	mitochondrial ribosomal protein L52
124093	FLJ34512	hypothetical protein FLJ34512
124245	NHN1	conserved nuclear protein NHN1
124402	FAM100A	family with sequence similarity 100, member A
124454	KIAA1970	KIAA1970 protein
124637	FLJ32499	hypothetical protein FLJ32499
125144	MGC40157	hypothetical protein MGC40157
126382	TRA16	TR4 orphan receptor associated protein TRA16
126792	B3GALT6	UDP-Gal:betaGal beta 1,3-galactosyltransferase polypeptide 6
127253	C1orf171	chromosome 1 open reading frame 171
128240	APOA1BP	apolipoprotein A-I binding protein
128977	LOC128977	hypothetical protein LOC128977
129039	#N/A	#N/A
129401	NUP35	nucleoporin 35kDa
130827	FLJ30294	hypothetical protein FLJ30294
131474	CHCHD4	coiled-coil-helix-coiled-coil-helix domain containing 4
133015	MGC29898	hypothetical protein MGC29898
133308	LOC133308	hypothetical protein BC009732
133746	JMY	junction-mediating and regulatory protein
134430	WDR36	WD repeat domain 36
137695	TMEM68	transmembrane protein 68
138009	WDR21C	WD repeat domain 21C
140606	SELM	selenoprotein M
144404	LOC144404	hypothetical LOC144404
144577	FLJ32549	hypothetical protein FLJ32549
145853	LOC145853	hypothetical LOC145853
147923	ZNF420	zinc finger protein 420
148103	ZNF599	zinc finger protein 599
148523	C1orf51	chromosome 1 open reading frame 51
149175	MANEAL	mannosidase, endo-alpha-like
150223	LOC150223	hypothetical protein LOC150223
150726	FBXO41	F-box protein 41
150864	ALS2CR13	amyotrophic lateral sclerosis 2 (juvenile) chromosome region, candidate 13
151230	KLHL23	kelch-like 23 (Drosophila)
152002	C3orf21	chromosome 3 open reading frame 21
152217	LOC152217	hypothetical protein BC007882
152503	SH3D19	SH3 domain protein D19
152579	SCFD2	sec1 family domain containing 2
153364	LOC153364	similar to metallo-beta-lactamase superfamily protein
153642	DKFZp313G1735	hypothetical protein DKFZp313G1735
155066	ATP6V0E2L	ATPase, H+ transporting V0 subunit E isoform 2-like (rat)
162073	LOC162073	hypothetical protein LOC162073
162966	ZNF600	zinc finger protein 600
165918	RNF168	ring finger protein 168
169714	QSCN6L1	quiescin Q6-like 1
169834	LOC169834	hypothetical protein LOC169834
171568	POLR3H	polymerase (RNA) III (DNA directed) polypeptide H (22.9kD)
171582	DKFZp761H2121	hypothetical protein DKFZp761H2121
196528	ARID2	AT rich interactive domain 2 (ARID, RFX-like)
199857	ALG14	asparagine-linked glycosylation 14 homolog (yeast)
199953	RP13-15M17.2	novel protein
200185	KRTCAP2	keratinocyte associated protein 2
200916	RPL22L1	ribosomal protein L22-like 1
201161	PRR6	proline rich 6
201164	LOC201164	similar to CG12314 gene product
201266	SLC39A11	solute carrier family 39 (metal ion transporter), member 11
201514	ZNF584	zinc finger protein 584
203286	SAMD6	sterile alpha motif domain containing 6
219348	PLAC9	placenta-specific 9
219743	TYSND1	trypsin domain containing 1
219927	MRPL21	mitochondrial ribosomal protein L21
220323	NS5ATP13TP2	NS5ATP13TP2 protein
220963	SLC16A9	solute carrier family 16 (monocarboxylic acid transporters), member 9
220992	ZNF485	zinc finger protein 485
222068	TMED4	transmembrane emp24 protein transport domain containing 4
246721	POLR2J2	DNA directed RNA polymerase II polypeptide J-related gene
253650	FLJ35740	FLJ35740 protein
254042	MAP1D	methionine aminopeptidase 1D
254048	FLJ25778	hypothetical protein FLJ25778
255061	TAC4	tachykinin 4 (hemokinin)
255231	MCOLN2	mucolipin 2
255313	RP6-166C19.1	hypothetical protein LOC255313
256586	LYSMD2	LysM, putative peptidoglycan-binding, domain containing 2
259296	TAS2R50	taste receptor, type 2, member 50
283071	#N/A	#N/A
283377	LOC283377	hypothetical protein LOC283377
284098	PIGW	phosphatidylinositol glycan, class W
284184	LOC284184	hypothetical LOC284184
284403	WDR62	WD repeat domain 62
285367	RPUSD3	RNA pseudouridylate synthase domain containing 3
285704	RGMB	RGM domain family, member B
285855	RPL7L1	ribosomal protein L7-like 1
286042	LOC286042	similar to hypothetical protein SB153 isoform 1
286301	MGC42630	hypothetical protein MGC42630
317671	LOC317671	LOC317671
317781	DDX51	DEAD (Asp-Glu-Ala-Asp) box polypeptide 51
339230	MGC16597	similar to RIKEN cDNA 3110023B02
339352	LOC339352	hypothetical LOC339352
346689	FLJ44186	FLJ44186 protein
348938	ICHTHYIN	ichthyin protein
374494	#N/A	#N/A
374706	#N/A	#N/A
374819	FLJ34306	FLJ34306 protein
374882	UNQ501	MBC3205
374893	#N/A	#N/A
375061	FAM89A	family with sequence similarity 89, member A
375097	#N/A	#N/A
375100	#N/A	#N/A
375302	#N/A	#N/A
375324	#N/A	#N/A
375484	FLJ44216	FLJ44216 protein
375489	#N/A	#N/A
375726	#N/A	#N/A
375837	#N/A	#N/A
386757	FLJ43855	similar to sodium- and chloride-dependent creatine transporter

## Sheet: Myc_down_Bild
Entrez_ID	Symbol	Title
18	ABAT	4-aminobutyrate aminotransferase
27	ABL2	v-abl Abelson murine leukemia viral oncogene homolog 2 (arg, Abelson-related gene)
37	ACADVL	acyl-Coenzyme A dehydrogenase, very long chain
39	ACAT2	acetyl-Coenzyme A acetyltransferase 2 (acetoacetyl Coenzyme A thiolase)
51	ACOX1	acyl-Coenzyme A oxidase 1, palmitoyl
101	ADAM8	ADAM metallopeptidase domain 8
118	ADD1	adducin 1 (alpha)
120	ADD3	adducin 3 (gamma)
135	ADORA2A	adenosine A2a receptor
143	PARP4	poly (ADP-ribose) polymerase family, member 4
160	AP2A1	adaptor-related protein complex 2, alpha 1 subunit
164	AP1G1	adaptor-related protein complex 1, gamma 1 subunit
214	ALCAM	activated leukocyte cell adhesion molecule
220	ALDH1A3	aldehyde dehydrogenase 1 family, member A3
244	ANXA8	annexin A8
247	ALOX15B	arachidonate 15-lipoxygenase, second type
275	AMT	aminomethyltransferase (glycine cleavage system protein T)
290	ANPEP	alanyl (membrane) aminopeptidase (aminopeptidase N, aminopeptidase M, microsomal aminopeptidase, CD13, p150)
301	ANXA1	annexin A1
302	ANXA2	annexin A2
327	APEH	N-acylaminoacyl-peptide hydrolase
330	BIRC3	baculoviral IAP repeat-containing 3
334	APLP2	amyloid beta (A4) precursor-like protein 2
405	ARNT	aryl hydrocarbon receptor nuclear translocator
406	ARNTL	aryl hydrocarbon receptor nuclear translocator-like
493	ATP2B4	ATPase, Ca++ transporting, plasma membrane 4
535	ATP6V0A1	ATPase, H+ transporting, lysosomal V0 subunit a isoform 1
583	BBS2	Bardet-Biedl syndrome 2
598	BCL2L1	BCL2-like 1
624	BDKRB2	bradykinin receptor B2
629	BF	B-factor, properdin
638	BIK	BCL2-interacting killer (apoptosis-inducing)
649	BMP1	bone morphogenetic protein 1
659	BMPR2	bone morphogenetic protein receptor, type II (serine/threonine kinase)
665	BNIP3L	BCL2/adenovirus E1B 19kDa interacting protein 3-like
667	DST	dystonin
673	BRAF	v-raf murine sarcoma viral oncogene homolog B1
688	KLF5	Kruppel-like factor 5 (intestinal)
734	C8orf1	chromosome 8 open reading frame 1
758	MPPED1	metallophosphoesterase domain containing 1
780	DDR1	discoidin domain receptor family, member 1
784	CACNB3	calcium channel, voltage-dependent, beta 3 subunit
800	CALD1	caldesmon 1
801	CALM1	calmodulin 1 (phosphorylase kinase, delta)
805	CALM2	calmodulin 2 (phosphorylase kinase, delta)
824	CAPN2	calpain 2, (m/II) large subunit
831	CAST	calpastatin
861	RUNX1	runt-related transcription factor 1 (acute myeloid leukemia 1; aml1 oncogene)
867	CBL	Cas-Br-M (murine) ecotropic retroviral transforming sequence
896	CCND3	cyclin D3
899	CCNF	cyclin F
901	CCNG2	cyclin G2
928	CD9	CD9 antigen (p24)
960	CD44	CD44 antigen (homing function and Indian blood group system)
961	CD47	CD47 antigen (Rh-related antigen, integrin-associated signal transducer)
965	CD58	CD58 antigen, (lymphocyte function-associated antigen 3)
983	CDC2	cell division cycle 2, G1 to S and G2 to M
994	CDC25B	cell division cycle 25B
998	CDC42	cell division cycle 42 (GTP binding protein, 25kDa)
999	CDH1	cadherin 1, type 1, E-cadherin (epithelial)
1001	CDH3	cadherin 3, type 1, P-cadherin (placental)
1009	CDH11	cadherin 11, type 2, OB-cadherin (osteoblast)
1017	CDK2	cyclin-dependent kinase 2
1018	CDK3	cyclin-dependent kinase 3
1062	CENPE	centromere protein E, 312kDa
1106	CHD2	chromodomain helicase DNA binding protein 2
1111	CHEK1	CHK1 checkpoint homolog (S. pombe)
1130	LYST	lysosomal trafficking regulator
1154	CISH	cytokine inducible SH2-containing protein
1163	CKS1B	CDC28 protein kinase regulatory subunit 1B
1185	CLCN6	chloride channel 6
1200	TPP1	tripeptidyl peptidase I
1266	CNN3	calponin 3, acidic
1272	CNTN1	contactin 1
1277	COL1A1	collagen, type I, alpha 1
1282	COL4A1	collagen, type IV, alpha 1
1284	COL4A2	collagen, type IV, alpha 2
1287	COL4A5	collagen, type IV, alpha 5 (Alport syndrome)
1288	COL4A6	collagen, type IV, alpha 6
1289	COL5A1	collagen, type V, alpha 1
1290	COL5A2	collagen, type V, alpha 2
1291	COL6A1	collagen, type VI, alpha 1
1293	COL6A3	collagen, type VI, alpha 3
1294	COL7A1	collagen, type VII, alpha 1 (epidermolysis bullosa, dystrophic, dominant and recessive)
1296	COL8A2	collagen, type VIII, alpha 2
1303	COL12A1	collagen, type XII, alpha 1
1305	COL13A1	collagen, type XIII, alpha 1
1314	COPA	coatomer protein complex, subunit alpha
1316	KLF6	Kruppel-like factor 6
1337	COX6A1	cytochrome c oxidase subunit VIa polypeptide 1
1362	CPD	carboxypeptidase D
1370	CPN2	carboxypeptidase N, polypeptide 2, 83kD
1375	CPT1B	carnitine palmitoyltransferase 1B (muscle)
1385	CREB1	cAMP responsive element binding protein 1
1386	ATF2	activating transcription factor 2
1432	MAPK14	mitogen-activated protein kinase 14
1479	CSTF3	cleavage stimulation factor, 3' pre-RNA, subunit 3, 77kDa
1495	CTNNA1	catenin (cadherin-associated protein), alpha 1, 102kDa
1499	CTNNB1	catenin (cadherin-associated protein), beta 1, 88kDa
1500	CTNND1	catenin (cadherin-associated protein), delta 1
1513	CTSK	cathepsin K (pycnodysostosis)
1540	CYLD	cylindromatosis (turban tumor syndrome)
1544	CYP1A2	cytochrome P450, family 1, subfamily A, polypeptide 2
1601	DAB2	disabled homolog 2, mitogen-responsive phosphoprotein (Drosophila)
1606	DGKA	diacylglycerol kinase, alpha 80kDa
1645	AKR1C1	aldo-keto reductase family 1, member C1 (dihydrodiol dehydrogenase 1; 20-alpha (3-alpha)-hydroxysteroid dehydrogenase)
1646	AKR1C2	aldo-keto reductase family 1, member C2 (dihydrodiol dehydrogenase 2; bile acid binding protein; 3-alpha hydroxysteroid dehydrogenase, type III)
1655	DDX5	DEAD (Asp-Glu-Ala-Asp) box polypeptide 5
1687	DFNA5	deafness, autosomal dominant 5
1729	DIAPH1	diaphanous homolog 1 (Drosophila)
1739	DLG1	discs, large homolog 1 (Drosophila)
1778	DYNC1H1	dynein, cytoplasmic 1, heavy chain 1
1783	DYNC1LI2	dynein, cytoplasmic 1, light intermediate chain 2
1808	DPYSL2	dihydropyrimidinase-like 2
1824	DSC2	desmocollin 2
1830	DSG3	desmoglein 3 (pemphigus vulgaris antigen)
1832	DSP	desmoplakin
1839	HBEGF	heparin-binding EGF-like growth factor
1846	DUSP4	dual specificity phosphatase 4
1847	DUSP5	dual specificity phosphatase 5
1848	DUSP6	dual specificity phosphatase 6
1850	DUSP8	dual specificity phosphatase 8
1890	ECGF1	endothelial cell growth factor 1 (platelet-derived)
1949	EFNB3	ephrin-B3
1950	EGF	epidermal growth factor (beta-urogastrone)
1952	CELSR2	cadherin, EGF LAG seven-pass G-type receptor 2 (flamingo homolog, Drosophila)
1956	EGFR	epidermal growth factor receptor (erythroblastic leukemia viral (v-erb-b) oncogene homolog, avian)
1969	EPHA2	EPH receptor A2
1992	SERPINB1	serpin peptidase inhibitor, clade B (ovalbumin), member 1
1997	ELF1	E74-like factor 1 (ets domain transcription factor)
2004	ELK3	ELK3, ETS-domain protein (SRF accessory protein 2)
2012	EMP1	epithelial membrane protein 1
2017	CTTN	cortactin
2041	EPHA1	EPH receptor A1
2049	EPHB3	EPH receptor B3
2054	EPIM	epimorphin
2064	ERBB2	v-erb-b2 erythroblastic leukemia viral oncogene homolog 2, neuro/glioblastoma derived oncogene homolog (avian)
2065	ERBB3	v-erb-b2 erythroblastic leukemia viral oncogene homolog 3 (avian)
2067	ERCC1	excision repair cross-complementing rodent repair deficiency, complementation group 1 (includes overlapping antisense sequence)
2069	EREG	epiregulin
2113	ETS1	v-ets erythroblastosis virus E26 oncogene homolog 1 (avian)
2119	ETV5	ets variant gene 5 (ets-related molecule)
2120	ETV6	ets variant gene 6 (TEL oncogene)
2130	EWSR1	Ewing sarcoma breakpoint region 1
2145	EZH1	enhancer of zeste homolog 1 (Drosophila)
2177	FANCD2	Fanconi anemia, complementation group D2
2181	ACSL3	acyl-CoA synthetase long-chain family member 3
2195	FAT	FAT tumor suppressor homolog 1 (Drosophila)
2200	FBN1	fibrillin 1 (Marfan syndrome)
2201	FBN2	fibrillin 2 (congenital contractural arachnodactyly)
2241	FER	fer (fps/fes related) tyrosine kinase (phosphoprotein NCP94)
2256	FGF11	fibroblast growth factor 11
2260	FGFR1	fibroblast growth factor receptor 1 (fms-related tyrosine kinase 2, Pfeiffer syndrome)
2261	FGFR3	fibroblast growth factor receptor 3 (achondroplasia, thanatophoric dwarfism)
2281	FKBP1B	FK506 binding protein 1B, 12.6 kDa
2305	FOXM1	forkhead box M1
2314	FLII	flightless I homolog (Drosophila)
2317	FLNB	filamin B, beta (actin binding protein 278)
2335	FN1	fibronectin 1
2528	FUT6	fucosyltransferase 6 (alpha (1,3) fucosyltransferase)
2534	FYN	FYN oncogene related to SRC, FGR, YES
2549	GAB1	GRB2-associated binding protein 1
2550	GABBR1	gamma-aminobutyric acid (GABA) B receptor, 1
2564	GABRE	gamma-aminobutyric acid (GABA) A receptor, epsilon
2582	GALE	UDP-galactose-4-epimerase
2622	GAS8	growth arrest-specific 8
2635	GBP3	guanylate binding protein 3
2643	GCH1	GTP cyclohydrolase 1 (dopa-responsive dystonia)
2664	GDI1	GDP dissociation inhibitor 1
2683	B4GALT1	UDP-Gal:betaGlcNAc beta 1,4- galactosyltransferase, polypeptide 1
2707	GJB3	gap junction protein, beta 3, 31kDa (connexin 31)
2709	GJB5	gap junction protein, beta 5 (connexin 31.1)
2710	GK	glycerol kinase
2729	GCLC	glutamate-cysteine ligase, catalytic subunit
2734	GLG1	golgi apparatus protein 1
2769	GNA15	guanine nucleotide binding protein (G protein), alpha 15 (Gq class)
2778	GNAS	GNAS complex locus
2796	GNRH1	gonadotropin-releasing hormone 1 (luteinizing-releasing hormone)
2801	GOLGA2	golgi autoantigen, golgin subfamily a, 2
2886	GRB7	growth factor receptor-bound protein 7
2887	GRB10	growth factor receptor-bound protein 10
2919	CXCL1	chemokine (C-X-C motif) ligand 1 (melanoma growth stimulating activity, alpha)
2920	CXCL2	chemokine (C-X-C motif) ligand 2
2921	CXCL3	chemokine (C-X-C motif) ligand 3
2932	GSK3B	glycogen synthase kinase 3 beta
2934	GSN	gelsolin (amyloidosis, Finnish type)
2953	GSTT2	glutathione S-transferase theta 2
3077	HFE	hemochromatosis
3084	NRG1	neuregulin 1
3092	HIP1	huntingtin interacting protein 1
3097	HIVEP2	human immunodeficiency virus type I enhancer binding protein 2
3125	HLA-DRB3	major histocompatibility complex, class II, DR beta 3
3149	HMGB3	high-mobility group box 3
3157	HMGCS1	3-hydroxy-3-methylglutaryl-Coenzyme A synthase 1 (soluble)
3159	HMGA1	high mobility group AT-hook 1
3269	HRH1	histamine receptor H1
3275	HRMT1L1	HMT1 hnRNP methyltransferase-like 1 (S. cerevisiae)
3300	DNAJB2	DnaJ (Hsp40) homolog, subfamily B, member 2
3321	IGSF3	immunoglobulin superfamily, member 3
3371	TNC	tenascin C (hexabrachion)
3383	ICAM1	intercellular adhesion molecule 1 (CD54), human rhinovirus receptor
3397	ID1	inhibitor of DNA binding 1, dominant negative helix-loop-helix protein
3422	IDI1	isopentenyl-diphosphate delta isomerase 1
3423	IDS	iduronate 2-sulfatase (Hunter syndrome)
3431	SP110	SP110 nuclear body protein
3482	IGF2R	insulin-like growth factor 2 receptor
3552	IL1A	interleukin 1, alpha
3553	IL1B	interleukin 1, beta
3557	IL1RN	interleukin 1 receptor antagonist
3566	IL4R	interleukin 4 receptor
3569	IL6	interleukin 6 (interferon, beta 2)
3576	IL8	interleukin 8
3606	IL18	interleukin 18 (interferon-gamma-inducing factor)
3611	ILK	integrin-linked kinase
3636	INPPL1	inositol polyphosphate phosphatase-like 1
3655	ITGA6	integrin, alpha 6
3659	IRF1	interferon regulatory factor 1
3663	IRF5	interferon regulatory factor 5
3664	IRF6	interferon regulatory factor 6
3665	IRF7	interferon regulatory factor 7
3667	IRS1	insulin receptor substrate 1
3673	ITGA2	integrin, alpha 2 (CD49B, alpha 2 subunit of VLA-2 receptor)
3675	ITGA3	integrin, alpha 3 (antigen CD49C, alpha 3 subunit of VLA-3 receptor)
3678	ITGA5	integrin, alpha 5 (fibronectin receptor, alpha polypeptide)
3688	ITGB1	integrin, beta 1 (fibronectin receptor, beta polypeptide, antigen CD29 includes MDF2, MSK12)
3691	ITGB4	integrin, beta 4
3693	ITGB5	integrin, beta 5
3694	ITGB6	integrin, beta 6
3710	ITPR3	inositol 1,4,5-triphosphate receptor, type 3
3716	JAK1	Janus kinase 1 (a protein tyrosine kinase)
3720	JARID2	Jumonji, AT rich interactive domain 2
3728	JUP	junction plakoglobin
3730	KAL1	Kallmann syndrome 1 sequence
3732	CD82	CD82 antigen
3783	KCNN4	potassium intermediate/small conductance calcium-activated channel, subfamily N, member 4
3797	KIF3C	kinesin family member 3C
3801	KIFC3	kinesin family member C3
3831	KNS2	kinesin 2
3845	KRAS	v-Ki-ras2 Kirsten rat sarcoma viral oncogene homolog
3853	KRT6A	keratin 6A
3854	KRT6B	keratin 6B
3892	KRTHB6	keratin, hair, basic, 6 (monilethrix)
3909	LAMA3	laminin, alpha 3
3911	LAMA5	laminin, alpha 5
3913	LAMB2	laminin, beta 2 (laminin S)
3914	LAMB3	laminin, beta 3
3918	LAMC2	laminin, gamma 2
3927	LASP1	LIM and SH3 protein 1
3931	LCAT	lecithin-cholesterol acyltransferase
3949	LDLR	low density lipoprotein receptor (familial hypercholesterolemia)
3956	LGALS1	lectin, galactoside-binding, soluble, 1 (galectin 1)
3958	LGALS3	lectin, galactoside-binding, soluble, 3 (galectin 3)
3976	LIF	leukemia inhibitory factor (cholinergic differentiation factor)
3993	LLGL2	lethal giant larvae homolog 2 (Drosophila)
3995	FADS3	fatty acid desaturase 3
4000	LMNA	lamin A/C
4008	LMO7	LIM domain 7
4013	LOH11CR2A	loss of heterozygosity, 11, chromosomal region 2, gene A
4017	LOXL2	lysyl oxidase-like 2
4035	LRP1	low density lipoprotein-related protein 1 (alpha-2-macroglobulin receptor)
4047	LSS	lanosterol synthase (2,3-oxidosqualene-lanosterol cyclase)
4052	LTBP1	latent transforming growth factor beta binding protein 1
4053	LTBP2	latent transforming growth factor beta binding protein 2
4054	LTBP3	latent transforming growth factor beta binding protein 3
4067	LYN	v-yes-1 Yamaguchi sarcoma viral related oncogene homolog
4070	TACSTD2	tumor-associated calcium signal transducer 2
4071	TM4SF1	transmembrane 4 L six family member 1
4088	SMAD3	SMAD, mothers against DPP homolog 3 (Drosophila)
4094	MAF	v-maf musculoaponeurotic fibrosarcoma oncogene homolog (avian)
4121	MAN1A1	mannosidase, alpha, class 1A, member 1
4128	MAOA	monoamine oxidase A
4131	MAP1B	microtubule-associated protein 1B
4147	MATN2	matrilin 2
4170	MCL1	myeloid cell leukemia sequence 1 (BCL2-related)
4205	MEF2A	MADS box transcription enhancer factor 2, polypeptide A (myocyte enhancer factor 2A)
4215	MAP3K3	mitogen-activated protein kinase kinase kinase 3
4237	MFAP2	microfibrillar-associated protein 2
4241	MFI2	antigen p97 (melanoma associated) identified by monoclonal antibodies 133.2 and 96.5
4259	MGST3	microsomal glutathione S-transferase 3
4288	MKI67	antigen identified by monoclonal antibody Ki-67
4289	MKLN1	muskelin 1, intracellular mediator containing kelch motifs
4297	MLL	myeloid/lymphoid or mixed-lineage leukemia (trithorax homolog, Drosophila)
4299	AFF1	AF4/FMR2 family, member 1
4301	MLLT4	myeloid/lymphoid or mixed-lineage leukemia (trithorax homolog, Drosophila); translocated to, 4
4312	MMP1	matrix metallopeptidase 1 (interstitial collagenase)
4314	MMP3	matrix metallopeptidase 3 (stromelysin 1, progelatinase)
4318	MMP9	matrix metallopeptidase 9 (gelatinase B, 92kDa gelatinase, 92kDa type IV collagenase)
4323	MMP14	matrix metallopeptidase 14 (membrane-inserted)
4330	MN1	meningioma (disrupted in balanced translocation) 1
4343	MOV10	Mov10, Moloney leukemia virus 10, homolog (mouse)
4430	MYO1B	myosin IB
4486	MST1R	macrophage stimulating 1 receptor (c-met-related tyrosine kinase)
4494	MT1F	metallothionein 1F (functional)
4495	MT1G	metallothionein 1G
4496	MT1H	metallothionein 1H
4501	MT1X	metallothionein 1X
4502	MT2A	metallothionein 2A
4524	MTHFR	5,10-methylenetetrahydrofolate reductase (NADPH)
4582	MUC1	mucin 1, transmembrane
4615	MYD88	myeloid differentiation primary response gene (88)
4627	MYH9	myosin, heavy polypeptide 9, non-muscle
4628	MYH10	myosin, heavy polypeptide 10, non-muscle
4637	MYL6	myosin, light polypeptide 6, alkali, smooth muscle and non-muscle
4641	MYO1C	myosin IC
4643	MYO1E	myosin IE
4646	MYO6	myosin VI
4650	MYO9B	myosin IXB
4651	MYO10	myosin X
4659	PPP1R12A	protein phosphatase 1, regulatory (inhibitor) subunit 12A
4664	NAB1	NGFI-A binding protein 1 (EGR1 binding protein 1)
4734	NEDD4	neural precursor cell expressed, developmentally down-regulated 4
4739	NEDD9	neural precursor cell expressed, developmentally down-regulated 9
4763	NF1	neurofibromin 1 (neurofibromatosis, von Recklinghausen disease, Watson disease)
4791	NFKB2	nuclear factor of kappa light polypeptide gene enhancer in B-cells 2 (p49/p100)
4792	NFKBIA	nuclear factor of kappa light polypeptide gene enhancer in B-cells inhibitor, alpha
4804	NGFR	nerve growth factor receptor (TNFR superfamily, member 16)
4817	NIT1	nitrilase 1
4820	NKTR	natural killer-tumor recognition sequence
4849	CNOT3	CCR4-NOT transcription complex, subunit 3
4853	NOTCH2	Notch homolog 2 (Drosophila)
4854	NOTCH3	Notch homolog 3 (Drosophila)
4862	NPAS2	neuronal PAS domain protein 2
4864	NPC1	Niemann-Pick disease, type C1
4893	NRAS	neuroblastoma RAS viral (v-ras) oncogene homolog
4898	NRD1	nardilysin (N-arginine dibasic convertase)
4909	NTF5	neurotrophin 5 (neurotrophin 4/5)
4926	NUMA1	nuclear mitotic apparatus protein 1
4943	OATL1	ornithine aminotransferase-like 1
4967	OGDH	oxoglutarate (alpha-ketoglutarate) dehydrogenase (lipoamide)
5002	SLC22A18	solute carrier family 22 (organic cation transporter), member 18
5048	PAFAH1B1	platelet-activating factor acetylhydrolase, isoform Ib, alpha subunit 45kDa
5054	SERPINE1	serpin peptidase inhibitor, clade E (nexin, plasminogen activator inhibitor type 1), member 1
5055	SERPINB2	serpin peptidase inhibitor, clade B (ovalbumin), member 2
5091	PC	pyruvate carboxylase
5098	PCDHGC3	protocadherin gamma subfamily C, 3
5099	PCDH7	BH-protocadherin (brain-heart)
5106	PCK2	phosphoenolpyruvate carboxykinase 2 (mitochondrial)
5116	PCNT	pericentrin (kendrin)
5142	PDE4B	phosphodiesterase 4B, cAMP-specific (phosphodiesterase E4 dunce homolog, Drosophila)
5155	PDGFB	platelet-derived growth factor beta polypeptide (simian sarcoma viral (v-sis) oncogene homolog)
5210	PFKFB4	6-phosphofructo-2-kinase/fructose-2,6-biphosphatase 4
5252	PHF1	PHD finger protein 1
5257	PHKB	phosphorylase kinase, beta
5261	PHKG2	phosphorylase kinase, gamma 2 (testis)
5266	PI3	peptidase inhibitor 3, skin-derived (SKALP)
5268	SERPINB5	serpin peptidase inhibitor, clade B (ovalbumin), member 5
5271	SERPINB8	serpin peptidase inhibitor, clade B (ovalbumin), member 8
5275	SERPINB13	serpin peptidase inhibitor, clade B (ovalbumin), member 13
5293	PIK3CD	phosphoinositide-3-kinase, catalytic, delta polypeptide
5317	PKP1	plakophilin 1 (ectodermal dysplasia/skin fragility syndrome)
5327	PLAT	plasminogen activator, tissue
5328	PLAU	plasminogen activator, urokinase
5329	PLAUR	plasminogen activator, urokinase receptor
5337	PLD1	phospholipase D1, phophatidylcholine-specific
5339	PLEC1	plectin 1, intermediate filament binding protein 500kDa
5362	PLXNA2	plexin A2
5364	PLXNB1	plexin B1
5372	PMM1	phosphomannomutase 1
5396	PRRX1	paired related homeobox 1
5467	PPARD	peroxisome proliferative activated receptor, delta
5493	PPL	periplakin
5504	PPP1R2	protein phosphatase 1, regulatory (inhibitor) subunit 2
5523	PPP2R3A	protein phosphatase 2 (formerly 2A), regulatory subunit B'', alpha
5526	PPP2R5B	protein phosphatase 2, regulatory subunit B (B56), beta isoform
5573	PRKAR1A	protein kinase, cAMP-dependent, regulatory, type I, alpha (tissue specific extinguisher 1)
5594	MAPK1	mitogen-activated protein kinase 1
5598	MAPK7	mitogen-activated protein kinase 7
5635	PRPSAP1	phosphoribosyl pyrophosphate synthetase-associated protein 1
5650	KLK7	kallikrein 7 (chymotryptic, stratum corneum)
5655	KLK10	kallikrein 10
5742	PTGS1	prostaglandin-endoperoxide synthase 1 (prostaglandin G/H synthase and cyclooxygenase)
5744	PTHLH	parathyroid hormone-like hormone
5770	PTPN1	protein tyrosine phosphatase, non-receptor type 1
5774	PTPN3	protein tyrosine phosphatase, non-receptor type 3
5782	PTPN12	protein tyrosine phosphatase, non-receptor type 12
5791	PTPRE	protein tyrosine phosphatase, receptor type, E
5792	PTPRF	protein tyrosine phosphatase, receptor type, F
5797	PTPRM	protein tyrosine phosphatase, receptor type, M
5819	PVRL2	poliovirus receptor-related 2 (herpesvirus entry mediator B)
5825	ABCD3	ATP-binding cassette, sub-family D (ALD), member 3
5834	PYGB	phosphorylase, glycogen; brain
5863	RGL2	ral guanine nucleotide dissociation stimulator-like 2
5865	RAB3B	RAB3B, member RAS oncogene family
5869	RAB5B	RAB5B, member RAS oncogene family
5880	RAC2	ras-related C3 botulinum toxin substrate 2 (rho family, small GTP binding protein Rac2)
5899	RALB	v-ral simian leukemia viral oncogene homolog B (ras related; GTP binding protein)
5906	RAP1A	RAP1A, member of RAS oncogene family
5910	RAP1GDS1	RAP1, GTP-GDP dissociation stimulator 1
5921	RASA1	RAS p21 protein activator (GTPase activating protein) 1
5922	RASA2	RAS p21 protein activator 2
5925	RB1	retinoblastoma 1 (including osteosarcoma)
5926	ARID4A	AT rich interactive domain 4A (RBP1-like)
5937	RBMS1	RNA binding motif, single stranded interacting protein 1
5939	RBMS2	RNA binding motif, single stranded interacting protein 2
5966	REL	v-rel reticuloendotheliosis viral oncogene homolog (avian)
5971	RELB	v-rel reticuloendotheliosis viral oncogene homolog B, nuclear factor of kappa light polypeptide gene enhancer in B-cells 3 (avian)
5978	REST	RE1-silencing transcription factor
6002	RGS12	regulator of G-protein signalling 12
6016	RIT1	Ras-like without CAAX 1
6038	RNASE4	ribonuclease, RNase A family, 4
6102	RP2	retinitis pigmentosa 2 (X-linked recessive)
6237	RRAS	related RAS viral (r-ras) oncogene homolog
6238	RRBP1	ribosome binding protein 1 homolog 180kDa (dog)
6241	RRM2	ribonucleotide reductase M2 polypeptide
6273	S100A2	S100 calcium binding protein A2
6274	S100A3	S100 calcium binding protein A3
6279	S100A8	S100 calcium binding protein A8 (calgranulin A)
6280	S100A9	S100 calcium binding protein A9 (calgranulin B)
6281	S100A10	S100 calcium binding protein A10 (annexin II ligand, calpactin I, light polypeptide (p11))
6302	TSPAN31	tetraspanin 31
6303	SAT	spermidine/spermine N1-acetyltransferase
6310	ATXN1	ataxin 1
6317	SERPINB3	serpin peptidase inhibitor, clade B (ovalbumin), member 3
6318	SERPINB4	serpin peptidase inhibitor, clade B (ovalbumin), member 4
6337	SCNN1A	sodium channel, nonvoltage-gated 1 alpha
6376	CX3CL1	chemokine (C-X3-C motif) ligand 1
6382	SDC1	syndecan 1
6386	SDCBP	syndecan binding protein (syntenin)
6389	SDHA	succinate dehydrogenase complex, subunit A, flavoprotein (Fp)
6397	SEC14L1	SEC14-like 1 (S. cerevisiae)
6430	SFRS5	splicing factor, arginine/serine-rich 5
6453	ITSN1	intersectin 1 (SH3 domain protein)
6464	SHC1	SHC (Src homology 2 domain containing) transforming protein 1
6498	SKIL	SKI-like
6508	SLC4A3	solute carrier family 4, anion exchanger, member 3
6513	SLC2A1	solute carrier family 2 (facilitated glucose transporter), member 1
6523	SLC5A1	solute carrier family 5 (sodium/glucose cotransporter), member 1
6525	SMTN	smoothelin
6556	SLC11A1	solute carrier family 11 (proton-coupled divalent metal ion transporters), member 1
6574	SLC20A1	solute carrier family 20 (phosphate transporter), member 1
6594	SMARCA1	SWI/SNF related, matrix associated, actin dependent regulator of chromatin, subfamily a, member 1
6609	SMPD1	sphingomyelin phosphodiesterase 1, acid lysosomal (acid sphingomyelinase)
6648	SOD2	superoxide dismutase 2, mitochondrial
6653	SORL1	sortilin-related receptor, L(DLR class) A repeats-containing
6655	SOS2	son of sevenless homolog 2 (Drosophila)
6662	SOX9	SRY (sex determining region Y)-box 9 (campomelic dysplasia, autosomal sex-reversal)
6667	SP1	Sp1 transcription factor
6694	SPP2	secreted phosphoprotein 2, 24kDa
6698	SPRR1A	small proline-rich protein 1A
6699	SPRR1B	small proline-rich protein 1B (cornifin)
6709	SPTAN1	spectrin, alpha, non-erythrocytic 1 (alpha-fodrin)
6710	SPTB	spectrin, beta, erythrocytic (includes spherocytosis, clinical type I)
6711	SPTBN1	spectrin, beta, non-erythrocytic 1
6714	SRC	v-src sarcoma (Schmidt-Ruppin A-2) viral oncogene homolog (avian)
6720	SREBF1	sterol regulatory element binding transcription factor 1
6721	SREBF2	sterol regulatory element binding transcription factor 2
6773	STAT2	signal transducer and activator of transcription 2, 113kDa
6783	SULT1E1	sulfotransferase family 1E, estrogen-preferring, member 1
6790	STK6	serine/threonine kinase 6
6793	STK10	serine/threonine kinase 10
6840	SVIL	supervillin
6843	VAMP1	vesicle-associated membrane protein 1 (synaptobrevin 1)
6892	TAPBP	TAP binding protein (tapasin)
6926	TBX3	T-box 3 (ulnar mammary syndrome)
6934	TCF7L2	transcription factor 7-like 2 (T-cell specific, HMG-box)
6945	MLX	MAX-like protein X
6947	TCN1	transcobalamin I (vitamin B12 binding protein, R binder family)
7003	TEAD1	TEA domain family member 1 (SV40 transcriptional enhancer factor)
7005	TEAD3	TEA domain family member 3
7011	TEP1	telomerase-associated protein 1
7020	TFAP2A	transcription factor AP-2 alpha (activating enhancer binding protein 2 alpha)
7022	TFAP2C	transcription factor AP-2 gamma (activating enhancer binding protein 2 gamma)
7030	TFE3	transcription factor binding to IGHM enhancer 3
7041	TGFB1I1	transforming growth factor beta 1 induced transcript 1
7048	TGFBR2	transforming growth factor, beta receptor II (70/80kDa)
7051	TGM1	transglutaminase 1 (K polypeptide epidermal type I, protein-glutamine-gamma-glutamyltransferase)
7052	TGM2	transglutaminase 2 (C polypeptide, protein-glutamine-gamma-glutamyltransferase)
7057	THBS1	thrombospondin 1
7072	TIA1	TIA1 cytotoxic granule-associated RNA binding protein
7076	TIMP1	TIMP metallopeptidase inhibitor 1
7083	TK1	thymidine kinase 1, soluble
7096	TLR1	toll-like receptor 1
7097	TLR2	toll-like receptor 2
7126	TNFAIP1	tumor necrosis factor, alpha-induced protein 1 (endothelial)
7127	TNFAIP2	tumor necrosis factor, alpha-induced protein 2
7128	TNFAIP3	tumor necrosis factor, alpha-induced protein 3
7162	TPBG	trophoblast glycoprotein
7168	TPM1	tropomyosin 1 (alpha)
7171	TPM4	tropomyosin 4
7189	TRAF6	TNF receptor-associated factor 6
7204	TRIO	triple functional domain (PTPRF interacting)
7273	TTN	titin
7280	TUBB2A	tubulin, beta 2A
7297	TYK2	tyrosine kinase 2
7317	UBE1	ubiquitin-activating enzyme E1 (A1S9T and BN75 temperature sensitivity complementing)
7328	UBE2H	ubiquitin-conjugating enzyme E2H (UBC8 homolog, yeast)
7357	UGCG	UDP-glucose ceramide glucosyltransferase
7360	UGP2	UDP-glucose pyrophosphorylase 2
7378	UPP1	uridine phosphorylase 1
7402	UTRN	utrophin (homologous to dystrophin)
7408	VASP	vasodilator-stimulated phosphoprotein
7410	VAV2	vav 2 oncogene
7414	VCL	vinculin
7421	VDR	vitamin D (1,25- dihydroxyvitamin D3) receptor
7430	VIL2	villin 2 (ezrin)
7468	WHSC1	Wolf-Hirschhorn syndrome candidate 1
7498	XDH	xanthine dehydrogenase
7511	XPNPEP1	X-prolyl aminopeptidase (aminopeptidase P) 1, soluble
7517	XRCC3	X-ray repair complementing defective repair in Chinese hamster cells 3
7534	YWHAZ	tyrosine 3-monooxygenase/tryptophan 5-monooxygenase activation protein, zeta polypeptide
7592	ZNF41	zinc finger protein 41
7626	ZNF75	zinc finger protein 75 (D8C6)
7716	ZNF161	zinc finger protein 161
7776	ZNF236	zinc finger protein 236
7798	LUZP1	leucine zipper protein 1
7846	TUBA3	tubulin, alpha 3
7850	IL1R2	interleukin 1 receptor, type II
7851	MALL	mal, T-cell differentiation protein-like
7984	ARHGEF5	Rho guanine nucleotide exchange factor (GEF) 5
8045	RASSF7	Ras association (RalGDS/AF-6) domain family 7
8091	HMGA2	high mobility group AT-hook 2
8106	PABPN1	poly(A) binding protein, nuclear 1
8202	NCOA3	nuclear receptor coactivator 3
8237	USP11	ubiquitin specific peptidase 11
8349	HIST2H2BE	histone 2, H2be
8370	HIST2H4	histone 2, H4
8411	EEA1	early endosome antigen 1, 162kD
8412	BCAR3	breast cancer anti-estrogen resistance 3
8428	STK24	serine/threonine kinase 24 (STE20 homolog, yeast)
8450	CUL4B	cullin 4B
8460	TPST1	tyrosylprotein sulfotransferase 1
8484	GALR3	galanin receptor 3
8496	PPFIBP1	PTPRF interacting protein, binding protein 1 (liprin beta 1)
8507	ENC1	ectodermal-neural cortex (with BTB-like domain)
8545	CGGBP1	CGG triplet repeat binding protein 1
8553	BHLHB2	basic helix-loop-helix domain containing, class B, 2
8555	CDC14B	CDC14 cell division cycle 14 homolog B (S. cerevisiae)
8569	MKNK1	MAP kinase interacting serine/threonine kinase 1
8609	KLF7	Kruppel-like factor 7 (ubiquitous)
8626	TP73L	tumor protein p73-like
8650	NUMB	numb homolog (Drosophila)
8681	PLA2G4B	phospholipase A2, group IVB (cytosolic)
8714	ABCC3	ATP-binding cassette, sub-family C (CFTR/MRP), member 3
8718	TNFRSF25	tumor necrosis factor receptor superfamily, member 25
8771	TNFRSF6B	tumor necrosis factor receptor superfamily, member 6b, decoy
8780	RIOK3	RIO kinase 3 (yeast)
8796	SCEL	sciellin
8826	IQGAP1	IQ motif containing GTPase activating protein 1
8829	NRP1	neuropilin 1
8837	CFLAR	CASP8 and FADD-like apoptosis regulator
8844	KSR	kinase suppressor of ras
8850	PCAF	p300/CBP-associated factor
8853	DDEF2	development and differentiation enhancing factor 2
8869	ST3GAL5	ST3 beta-galactoside alpha-2,3-sialyltransferase 5
8871	SYNJ2	synaptojanin 2
8874	ARHGEF7	Rho guanine nucleotide exchange factor (GEF) 7
8897	MTMR3	myotubularin related protein 3
8916	HERC3	hect domain and RLD 3
8930	MBD4	methyl-CpG binding domain protein 4
8933	CXX1	CAAX box 1
8974	P4HA2	procollagen-proline, 2-oxoglutarate 4-dioxygenase (proline 4-hydroxylase), alpha polypeptide II
9001	HAP1	huntingtin-associated protein 1 (neuroan 1)
9022	CLIC3	chloride intracellular channel 3
9026	HIP1R	huntingtin interacting protein-1-related
9037	SEMA5A	sema domain, seven thrombospondin repeats (type 1 and type 1-like), transmembrane domain (TM) and short cytoplasmic domain, (semaphorin) 5A
9048	ARTN	artemin
9052	GPRC5A	G protein-coupled receptor, family C, group 5, member A
9064	MAP3K6	mitogen-activated protein kinase kinase kinase 6
9073	CLDN8	claudin 8
9091	PIGQ	phosphatidylinositol glycan, class Q
9117	SEC22L3	SEC22 vesicle trafficking protein-like 3 (S. cerevisiae)
9119	K6HF	cytokeratin type II
9121	SLC16A5	solute carrier family 16 (monocarboxylic acid transporters), member 5
9123	SLC16A3	solute carrier family 16 (monocarboxylic acid transporters), member 3
9146	HGS	hepatocyte growth factor-regulated tyrosine kinase substrate
9181	ARHGEF2	rho/rac guanine nucleotide exchange factor (GEF) 2
9204	ZMYM6	zinc finger, MYM-type 6
9205	ZMYM5	zinc finger, MYM-type 5
9208	LRRFIP1	leucine rich repeat (in FLII) interacting protein 1
9209	LRRFIP2	leucine rich repeat (in FLII) interacting protein 2
9212	AURKB	aurora kinase B
9220	TIAF1	TGFB1-induced anti-apoptotic factor 1
9229	DLGAP1	discs, large (Drosophila) homolog-associated protein 1
9231	DLG5	discs, large homolog 5 (Drosophila)
9260	PDLIM7	PDZ and LIM domain 7 (enigma)
9262	STK17B	serine/threonine kinase 17b (apoptosis-inducing)
9266	PSCD2	pleckstrin homology, Sec7 and coiled-coil domains 2 (cytohesin-2)
9267	PSCD1	pleckstrin homology, Sec7 and coiled-coil domains 1(cytohesin 1)
9322	TRIP10	thyroid hormone receptor interactor 10
9388	LIPG	lipase, endothelial
9414	TJP2	tight junction protein 2 (zona occludens 2)
9424	KCNK6	potassium channel, subfamily K, member 6
9454	HOMER3	homer homolog 3 (Drosophila)
9462	RASAL2	RAS protein activator like 2
9475	ROCK2	Rho-associated, coiled-coil containing protein kinase 2
9517	SPTLC2	serine palmitoyltransferase, long chain base subunit 2
9520	NPEPPS	aminopeptidase puromycin sensitive
9540	TP53I3	tumor protein p53 inducible protein 3
9569	GTF2IRD1	GTF2I repeat domain containing 1
9580	SOX13	SRY (sex determining region Y)-box 13
9582	APOBEC3B	apolipoprotein B mRNA editing enzyme, catalytic polypeptide-like 3B
9584	RNPC2	RNA-binding region (RNP1, RRM) containing 2
9589	WTAP	Wilms tumor 1 associated protein
9590	AKAP12	A kinase (PRKA) anchor protein (gravin) 12
9611	NCOR1	nuclear receptor co-repressor 1
9620	CELSR1	cadherin, EGF LAG seven-pass G-type receptor 1 (flamingo homolog, Drosophila)
9632	SEC24C	SEC24 related gene family, member C (S. cerevisiae)
9635	CLCA2	chloride channel, calcium activated, family member 2
9639	ARHGEF10	Rho guanine nucleotide exchange factor (GEF) 10
9640	ZNF592	zinc finger protein 592
9641	IKBKE	inhibitor of kappa light polypeptide gene enhancer in B-cells, kinase epsilon
9643	MORF4L2	mortality factor 4 like 2
9645	MICAL2	microtubule associated monoxygenase, calponin and LIM domain containing 2
9659	PDE4DIP	phosphodiesterase 4D interacting protein (myomegalin)
9693	RAPGEF2	Rap guanine nucleotide exchange factor (GEF) 2
9697	TRAM2	translocation associated membrane protein 2
9700	ESPL1	extra spindle poles like 1 (S. cerevisiae)
9710	KIAA0355	KIAA0355
9711	KIAA0226	KIAA0226
9725	TMEM63A	transmembrane protein 63A
9728	KIAA0256	KIAA0256 gene product
9736	USP34	ubiquitin specific peptidase 34
9743	RICS	Rho GTPase-activating protein
9747	KIAA0738	KIAA0738 gene product
9762	ProSAPiP1	ProSAPiP1 protein
9780	FAM38A	family with sequence similarity 38, member A
9812	KIAA0141	KIAA0141
9820	CUL7	cullin 7
9859	KIAA0470	KIAA0470
9867	PJA2	praja 2, RING-H2 motif containing
9871	SEC24D	SEC24 related gene family, member D (S. cerevisiae)
9877	ZC3H11A	zinc finger CCCH-type containing 11A
9878	C14orf92	chromosome 14 open reading frame 92
9902	MRC2	mannose receptor, C type 2
9905	RUTBC1	RUN and TBC1 domain containing 1
9924	USP52	ubiquitin specific peptidase 52
9928	KIF14	kinesin family member 14
9948	WDR1	WD repeat domain 1
9949	AMMECR1	Alport syndrome, mental retardation, midface hypoplasia and elliptocytosis chromosomal region, gene 1
9956	HS3ST2	heparan sulfate (glucosamine) 3-O-sulfotransferase 2
9957	HS3ST1	heparan sulfate (glucosamine) 3-O-sulfotransferase 1
9961	MVP	major vault protein
9982	FGFBP1	fibroblast growth factor binding protein 1
9985	REC8L1	REC8-like 1 (yeast)
9988	DMTF1	cyclin D binding myb-like transcription factor 1
9989	PPP4R1	protein phosphatase 4, regulatory subunit 1
9990	SLC12A6	solute carrier family 12 (potassium/chloride transporters), member 6
9991	ROD1	ROD1 regulator of differentiation 1 (S. pombe)
9993	DGCR2	DiGeorge syndrome critical region gene 2
10006	ABI1	abl-interactor 1
10016	PDCD6	programmed cell death 6
10020	GNE	glucosamine (UDP-N-acetyl)-2-epimerase/N-acetylmannosamine kinase
10024	TROAP	trophinin associated protein (tastin)
10087	COL4A3BP	collagen, type IV, alpha 3 (Goodpasture antigen) binding protein
10092	ARPC5	actin related protein 2/3 complex, subunit 5, 16kDa
10093	ARPC4	actin related protein 2/3 complex, subunit 4, 20kDa
10103	TSPAN1	tetraspanin 1
10106	CTDSP2	CTD (carboxy-terminal domain, RNA polymerase II, polypeptide A) small phosphatase 2
10121	ACTR1A	ARP1 actin-related protein 1 homolog A, centractin alpha (yeast)
10133	OPTN	optineurin
10150	MBNL2	muscleblind-like 2 (Drosophila)
10157	AASS	aminoadipate-semialdehyde synthase
10163	WASF2	WAS protein family, member 2
10181	RBM5	RNA binding motif protein 5
10211	FLOT1	flotillin 1
10226	M6PRBP1	mannose-6-phosphate receptor binding protein 1
10256	CNKSR1	connector enhancer of kinase suppressor of Ras 1
10276	NET1	neuroepithelial cell transforming gene 1
10290	APEG1	aortic preferentially expressed gene 1
10299	38417	membrane-associated ring finger (C3HC4) 6
10307	APBB3	amyloid beta (A4) precursor protein-binding, family B, member 3
10312	TCIRG1	T-cell, immune regulator 1, ATPase, H+ transporting, lysosomal V0 protein a isoform 3
10313	RTN3	reticulon 3
10314	LANCL1	LanC lantibiotic synthetase component C-like 1 (bacterial)
10318	TNIP1	TNFAIP3 interacting protein 1
10347	ABCA7	ATP-binding cassette, sub-family A (ABC1), member 7
10362	HMG20B	high-mobility group 20B
10376	K-ALPHA-1	tubulin, alpha, ubiquitous
10379	ISGF3G	interferon-stimulated transcription factor 3, gamma 48kDa
10381	TUBB3	tubulin, beta 3
10397	NDRG1	N-myc downstream regulated gene 1
10401	PIAS3	protein inhibitor of activated STAT, 3
10407	SPAG11	sperm associated antigen 11
10413	YAP1	Yes-associated protein 1, 65kDa
10458	BAIAP2	BAI1-associated protein 2
10460	TACC3	transforming, acidic coiled-coil containing protein 3
10468	FST	follistatin
10475	TRIM38	tripartite motif-containing 38
10484	SEC23A	Sec23 homolog A (S. cerevisiae)
10486	CAP2	CAP, adenylate cyclase-associated protein, 2 (yeast)
10499	NCOA2	nuclear receptor coactivator 2
10505	SEMA4F	sema domain, immunoglobulin domain (Ig), transmembrane domain (TM) and short cytoplasmic domain, (semaphorin) 4F
10509	SEMA4B	sema domain, immunoglobulin domain (Ig), transmembrane domain (TM) and short cytoplasmic domain, (semaphorin) 4B
10512	SEMA3C	sema domain, immunoglobulin domain (Ig), short basic domain, secreted, (semaphorin) 3C
10518	CIB2	calcium and integrin binding family member 2
10520	ZNF211	zinc finger protein 211
10521	DDX17	DEAD (Asp-Glu-Ala-Asp) box polypeptide 17
10553	HTATIP2	HIV-1 Tat interactive protein 2, 30kDa
10627	MRCL3	myosin regulatory light chain MRCL3
10634	GAS2L1	growth arrest-specific 2 like 1
10644	IMP-2	IGF-II mRNA-binding protein 2
10678	B3GNT1	UDP-GlcNAc:betaGal beta-1,3-N-acetylglucosaminyltransferase 1
10724	MGEA5	meningioma expressed antigen 5 (hyaluronidase)
10725	NFAT5	nuclear factor of activated T-cells 5, tonicity-responsive
10745	PHTF1	putative homeodomain transcription factor 1
10765	JARID1B	Jumonji, AT rich interactive domain 1B (RBP2-like)
10769	PLK2	polo-like kinase 2 (Drosophila)
10826	C5orf4	chromosome 5 open reading frame 4
10847	SRCAP	Snf2-related CBP activator protein
10848	PPP1R13L	protein phosphatase 1, regulatory (inhibitor) subunit 13 like
10892	MALT1	mucosa associated lymphoid tissue lymphoma translocation gene 1
10893	MMP24	matrix metallopeptidase 24 (membrane-inserted)
10903	MTMR11	myotubularin related protein 11
10916	MAGED2	melanoma antigen family D, 2
10938	EHD1	EH-domain containing 1
10943	MSL3L1	male-specific lethal 3-like 1 (Drosophila)
10957	PNRC1	proline-rich nuclear receptor coactivator 1
10962	MLLT11	myeloid/lymphoid or mixed-lineage leukemia (trithorax homolog, Drosophila); translocated to, 11
11004	KIF2C	kinesin family member 2C
11011	TLK2	tousled-like kinase 2
11015	KDELR3	KDEL (Lys-Asp-Glu-Leu) endoplasmic reticulum protein retention receptor 3
11020	RABL4	RAB, member of RAS oncogene family-like 4
11033	CENTA1	centaurin, alpha 1
11067	C10orf10	chromosome 10 open reading frame 10
11078	TRIOBP	TRIO and F-actin binding protein
11099	PTPN21	protein tyrosine phosphatase, non-receptor type 21
11123	DSCR1L2	Down syndrome critical region gene 1-like 2
11151	CORO1A	coronin, actin binding protein, 1A
11153	HYPE	Huntingtin interacting protein E
11176	BAZ2A	bromodomain adjacent to zinc finger domain, 2A
11182	SLC2A6	solute carrier family 2 (facilitated glucose transporter), member 6
11214	AKAP13	A kinase (PRKA) anchor protein 13
11223	MSTP9	macrophage stimulating, pseudogene 9
11237	RNF24	ring finger protein 24
11252	PACSIN2	protein kinase C and casein kinase substrate in neurons 2
11254	SLC6A14	solute carrier family 6 (amino acid transporter), member 14
11259	DOC1	downregulated in ovarian cancer 1
11261	CHP	calcium binding protein P22
11270	NRM	nurim (nuclear envelope membrane protein)
11276	AP1GBP1	AP1 gamma subunit binding protein 1
11278	KLF12	Kruppel-like factor 12
11279	KLF8	Kruppel-like factor 8
11322	TMC6	transmembrane channel-like 6
11329	STK38	serine/threonine kinase 38
22795	NID2	nidogen 2 (osteonidogen)
22802	CLCA4	chloride channel, calcium activated, family member 4
22822	PHLDA1	pleckstrin homology-like domain, family A, member 1
22834	ZNF652	zinc finger protein 652
22837	COBLL1	COBL-like 1
22839	DLGAP4	discs, large (Drosophila) homolog-associated protein 4
22861	NALP1	NACHT, leucine rich repeat and PYD (pyrin domain) containing 1
22869	ZNF510	zinc finger protein 510
22883	CLSTN1	calsyntenin 1
22884	WDR37	WD repeat domain 37
22902	RUFY3	RUN and FYVE domain containing 3
22904	KIAA0963	KIAA0963
22925	PLA2R1	phospholipase A2 receptor 1, 180kDa
22936	ELL2	elongation factor, RNA polymerase II, 2
22943	DKK1	dickkopf homolog 1 (Xenopus laevis)
23001	WDFY3	WD repeat and FYVE domain containing 3
23002	DAAM1	dishevelled associated activator of morphogenesis 1
23027	#N/A	#N/A
23028	AOF2	amine oxidase (flavin containing) domain 2
23037	PDZK3	PDZ domain containing 3
23045	FRYL	furry homolog-like (Drosophila)
23048	FNBP1	formin binding protein 1
23053	KIAA0913	KIAA0913
23064	SETX	senataxin
23085	RAB6IP2	RAB6 interacting protein 2
23095	KIF1B	kinesin family member 1B
23118	MAP3K7IP2	mitogen-activated protein kinase kinase kinase 7 interacting protein 2
23126	POGZ	pogo transposable element with ZNF domain
23157	38601	septin 6
23162	MAPK8IP3	mitogen-activated protein kinase 8 interacting protein 3
23164	M-RIP	myosin phosphatase-Rho interacting protein
23176	38603	septin 8
23178	PASK	PAS domain containing serine/threonine kinase
23181	C21orf106	chromosome 21 open reading frame 106
23200	ATP11B	ATPase, Class VI, type 11B
23201	KIAA0280	KIAA0280 protein
23210	PTDSR	phosphatidylserine receptor
23221	RHOBTB2	Rho-related BTB domain containing 2
23224	SYNE2	spectrin repeat containing, nuclear envelope 2
23225	NUP210	nucleoporin 210kDa
23227	MAST4	microtubule associated serine/threonine kinase family member 4
23233	SEC15L2	SEC15-like 2 (S. cerevisiae)
23253	ANKRD12	ankyrin repeat domain 12
23303	KIF13B	kinesin family member 13B
23309	SIN3B	SIN3 homolog B, transcription regulator (yeast)
23325	KIAA1033	KIAA1033
23327	NEDD4L	neural precursor cell expressed, developmentally down-regulated 4-like
23332	CLASP1	cytoplasmic linker associated protein 1
23344	FAM62A	family with sequence similarity 62 (C2 domain containing), member A
23348	DOCK9	dedicator of cytokinesis 9
23351	KIAA0323	KIAA0323
23358	USP24	ubiquitin specific peptidase 24
23380	SRGAP2	SLIT-ROBO Rho GTPase activating protein 2
23389	THRAP2	thyroid hormone receptor associated protein 2
23406	COTL1	coactosin-like 1 (Dictyostelium)
23428	SLC7A8	solute carrier family 7 (cationic amino acid transporter, y+ system), member 8
23451	SF3B1	splicing factor 3b, subunit 1, 155kDa
23461	ABCA5	ATP-binding cassette, sub-family A (ABC1), member 5
23474	ETHE1	ethylmalonic encephalopathy 1
23476	BRD4	bromodomain containing 4
23499	MACF1	microtubule-actin crosslinking factor 1
23531	MMD	monocyte to macrophage differentiation-associated
23541	SEC14L2	SEC14-like 2 (S. cerevisiae)
23543	RBM9	RNA binding motif protein 9
23564	DDAH2	dimethylarginine dimethylaminohydrolase 2
23586	DDX58	DEAD (Asp-Glu-Ala-Asp) box polypeptide 58
23597	ACOT9	acyl-CoA thioesterase 9
23613	PRKCBP1	protein kinase C binding protein 1
23654	PLXNB2	plexin B2
23762	OSBP2	oxysterol binding protein 2
23765	IL17R	interleukin 17 receptor
25777	UNC84B	unc-84 homolog B (C. elegans)
25799	ZNF324	zinc finger protein 324
25865	PRKD2	protein kinase D2
25897	RNF19	ring finger protein 19
25900	HOM-TES-103	HOM-TES-103 tumor antigen-like
25937	WWTR1	WW domain containing transcription regulator 1
25943	C20orf194	chromosome 20 open reading frame 194
25956	SEC31L2	SEC31-like 2 (S. cerevisiae)
25957	C6orf111	chromosome 6 open reading frame 111
25959	ANKRD25	ankyrin repeat domain 25
25976	TIPARP	TCDD-inducible poly(ADP-ribose) polymerase
26010	DNAPTP6	DNA polymerase-transactivated protein 6
26013	L3MBTL	l(3)mbt-like (Drosophila)
26020	LRP10	low density lipoprotein receptor-related protein 10
26030	PLEKHG3	pleckstrin homology domain containing, family G (with RhoGef domain) member 3
26031	OSBPL3	oxysterol binding protein-like 3
26040	SETBP1	SET binding protein 1
26118	WSB1	WD repeat and SOCS box-containing 1
26119	LDLRAP1	low density lipoprotein receptor adaptor protein 1
26133	TRPC4AP	transient receptor potential cation channel, subfamily C, member 4 associated protein
26154	ABCA12	ATP-binding cassette, sub-family A (ABC1), member 12
26277	TINF2	TERF1 (TRF1)-interacting nuclear factor 2
26298	EHF	ets homologous factor
26509	FER1L3	fer-1-like 3, myoferlin (C. elegans)
26873	OPLAH	5-oxoprolinase (ATP-hydrolysing)
27031	NPHP3	nephronophthisis 3 (adolescent)
27071	DAPP1	dual adaptor of phosphotyrosine and 3-phosphoinositides
27076	LYPD3	LY6/PLAUR domain containing 3
27086	FOXP1	forkhead box P1
27092	CACNG4	calcium channel, voltage-dependent, gamma subunit 4
27111	SDCBP2	syndecan binding protein (syntenin) 2
27125	AFF4	AF4/FMR2 family, member 4
27352	RUTBC3	RUN and TBC1 domain containing 3
27445	PCLO	piccolo (presynaptic cytomatrix protein)
28232	SLCO3A1	solute carrier organic anion transporter family, member 3A1
28951	TRIB2	tribbles homolog 2 (Drosophila)
28983	TMPRSS11E	transmembrane protease, serine 11E
28996	HIPK2	homeodomain interacting protein kinase 2
29005	PRO1073	PRO1073 protein
29028	ATAD2	ATPase family, AAA domain containing 2
29035	PRO0149	PRO0149 protein
29062	HSPC049	HSPC049 protein
29094	HSPC159	HSPC159 protein
29775	CARD10	caspase recruitment domain family, member 10
29841	GRHL1	grainyhead-like 1 (Drosophila)
29842	TFCP2L1	transcription factor CP2-like 1
29896	TRA2A	transformer-2 alpha
29946	SERTAD3	SERTA domain containing 3
29980	DONSON	downstream neighbor of SON
30008	EFEMP2	EGF-containing fibulin-like extracellular matrix protein 2
50509	COL5A3	collagen, type V, alpha 3
50640	IPLA2(GAMMA)	intracellular membrane-associated calcium-independent phospholipase A2 gamma
50717	WDR42A	WD repeat domain 42A
50809	HP1BP3	heterochromatin protein 1, binding protein 3
50861	STMN3	stathmin-like 3
51062	SPG3A	spastic paraplegia 3A (autosomal dominant)
51101	C8orf70	chromosome 8 open reading frame 70
51129	ANGPTL4	angiopoietin-like 4
51131	PHF11	PHD finger protein 11
51136	LOC51136	PTD016 protein
51147	ING4	inhibitor of growth family, member 4
51222	ZNF219	zinc finger protein 219
51232	CRIM1	cysteine rich transmembrane BMP regulator 1 (chordin-like)
51271	UBAP1	ubiquitin associated protein 1
51274	KLF3	Kruppel-like factor 3 (basic)
51279	C1RL	complement component 1, r subcomponent-like
51304	ZDHHC3	zinc finger, DHHC-type containing 3
51312	SLC25A37	solute carrier family 25, member 37
51317	PHF21A	PHD finger protein 21A
51332	SPTBN5	spectrin, beta, non-erythrocytic 5
51363	GALNAC4S-6ST	B cell RAG associated protein
51390	AIG1	androgen-induced 1
51422	PRKAG2	protein kinase, AMP-activated, gamma 2 non-catalytic subunit
51435	SCARA3	scavenger receptor class A, member 3
51512	GTSE1	G-2 and S-phase expressed 1
51586	PCQAP	PC2 (positive cofactor 2, multiprotein complex) glutamine/Q-rich-associated protein
51677	#N/A	#N/A
51719	CAB39	calcium binding protein 39
51742	ARID4B	AT rich interactive domain 4B (RBP1- like)
51762	RAB8B	RAB8B, member RAS oncogene family
51776	ZAK	sterile alpha motif and leucine zipper containing kinase AZK
53349	ZFYVE1	zinc finger, FYVE domain containing 1
53905	DUOX1	dual oxidase 1
53916	RAB4B	RAB4B, member RAS oncogene family
54206	ERRFI1	ERBB receptor feedback inhibitor 1
54407	SLC38A2	solute carrier family 38, member 2
54434	SSH1	slingshot homolog 1 (Drosophila)
54436	SH3TC1	SH3 domain and tetratricopeptide repeats 1
54494	FLJ20010	hypothetical protein FLJ20010
54540	FLJ10404	hypothetical protein FLJ10404
54566	EPB41L4B	erythrocyte membrane protein band 4.1 like 4B
54629	FAM63B	family with sequence similarity 63, member B
54676	GTPBP2	GTP binding protein 2
54704	PPM2C	protein phosphatase 2C, magnesium-dependent, catalytic subunit
54739	BIRC4BP	XIAP associated factor-1
54751	FBLIM1	filamin binding LIM protein 1
54795	TRPM4	transient receptor potential cation channel, subfamily M, member 4
54809	SAMD9	sterile alpha motif domain containing 9
54820	NDE1	nudE nuclear distribution gene E homolog 1 (A. nidulans)
54839	LRRC49	leucine rich repeat containing 49
54843	SYTL2	synaptotagmin-like 2
54850	FBXL12	F-box and leucine-rich repeat protein 12
54862	CC2D1A	coiled-coil and C2 domain containing 1A
54869	EPS8L1	EPS8-like 1
54882	ANKHD1	ankyrin repeat and KH domain containing 1
54883	FLJ20291	hypothetical protein FLJ20291
54910	SEMA4C	sema domain, immunoglobulin domain (Ig), transmembrane domain (TM) and short cytoplasmic domain, (semaphorin) 4C
54912	#N/A	#N/A
54933	RHBDL2	rhomboid, veinlet-like 2 (Drosophila)
54961	SSH3	slingshot homolog 3 (Drosophila)
54964	C1orf56	chromosome 1 open reading frame 56
54972	HSPA5BP1	heat shock 70kDa protein 5 (glucose-regulated protein, 78kDa) binding protein 1
55008	HERC6	hect domain and RLD 6
55088	C10orf118	chromosome 10 open reading frame 118
55103	RALGPS2	Ral GEF with PH domain and SH3 binding motif 2
55107	TMEM16A	transmembrane protein 16A
55127	HEATR1	HEAT repeat containing 1
55129	TMEM16K	transmembrane protein 16K
55143	CDCA8	cell division cycle associated 8
55165	CEP55	centrosomal protein 55kDa
55187	VPS13D	vacuolar protein sorting 13D (yeast)
55196	FLJ10652	hypothetical protein FLJ10652
55197	P15RS	hypothetical protein FLJ10656
55215	KIAA1794	KIAA1794
55236	FLJ10808	hypothetical protein FLJ10808
55269	PSPC1	paraspeckle component 1
55287	TMEM40	transmembrane protein 40
55346	TCP11L1	t-complex 11 (mouse) like 1
55355	DKFZp762E1312	hypothetical protein DKFZp762E1312
55359	STYK1	serine/threonine/tyrosine kinase 1
55370	PPP4R1L	protein phosphatase 4, regulatory subunit 1-like
55384	MEG3	maternally expressed 3
55526	DHTKD1	dehydrogenase E1 and transketolase domain containing 1
55558	PLXNA3	plexin A3
55568	GALNT10	UDP-N-acetyl-alpha-D-galactosamine:polypeptide N-acetylgalactosaminyltransferase 10 (GalNAc-T10)
55577	NAGK	N-acetylglucosamine kinase
55669	MFN1	mitofusin 1
55680	RUFY2	RUN and FYVE domain containing 2
55707	NECAP2	NECAP endocytosis associated 2
55715	DOK4	docking protein 4
55742	PARVA	parvin, alpha
55743	CHFR	checkpoint with forkhead and ring finger domains
55744	FLJ10803	hypothetical protein FLJ10803
55765	C1orf106	chromosome 1 open reading frame 106
55784	MCTP2	multiple C2 domains, transmembrane 2
55785	FGD6	FYVE, RhoGEF and PH domain containing 6
55818	JMJD1A	jumonji domain containing 1A
55832	CAND1	cullin-associated and neddylation-dissociated 1
55855	FAM45B	family with sequence similarity 45, member B
55876	GSDML	gasdermin-like
55889	GOLGA6	golgi autoantigen, golgin subfamily a, 6
55902	ACSS2	acyl-CoA synthetase short-chain family member 2
55971	BAIAP2L1	BAI1-associated protein 2-like 1
56126	PCDHB10	protocadherin beta 10
56241	SUSD2	sushi domain containing 2
56243	KIAA1217	KIAA1217
56262	LRRC8A	leucine rich repeat containing 8 family, member A
56341	HRMT1L4	HMT1 hnRNP methyltransferase-like 4 (S. cerevisiae)
56344	CABP5	calcium binding protein 5
56731	SLC2A4RG	SLC2A4 regulator
56882	CDC42SE1	CDC42 small effector 1
56895	AGPAT4	1-acylglycerol-3-phosphate O-acyltransferase 4 (lysophosphatidic acid acyltransferase, delta)
56928	SPPL2B	signal peptide peptidase-like 2B
56938	ARNTL2	aryl hydrocarbon receptor nuclear translocator-like 2
56940	DUSP22	dual specificity phosphatase 22
56941	DC12	DC12 protein
56980	PRDM10	PR domain containing 10
57007	CMKOR1	chemokine orphan receptor 1
57035	C1orf63	chromosome 1 open reading frame 63
57037	ANKMY2	ankyrin repeat and MYND domain containing 2
57089	ENTPD7	ectonucleoside triphosphate diphosphohydrolase 7
57108	SET07p	PR/SET domain containing protein 07 pseudogene
57121	GPR92	G protein-coupled receptor 92
57150	C6orf162	chromosome 6 open reading frame 162
57153	SLC44A2	solute carrier family 44, member 2
57154	SMURF1	SMAD specific E3 ubiquitin protein ligase 1
57175	CORO1B	coronin, actin binding protein, 1B
57184	C15orf17	chromosome 15 open reading frame 17
57326	PBXIP1	pre-B-cell leukemia transcription factor interacting protein 1
57337	SENP7	SUMO1/sentrin specific peptidase 7
57396	CLK4	CDC-like kinase 4
57449	PLEKHG5	pleckstrin homology domain containing, family G (with RhoGef domain) member 5
57451	ODZ2	odz, odd Oz/ten-m homolog 2 (Drosophila)
57458	TMCC3	transmembrane and coiled-coil domain family 3
57462	KIAA1161	KIAA1161
57480	PLEKHG1	pleckstrin homology domain containing, family G (with RhoGef domain) member 1
57489	ODF2L	outer dense fiber of sperm tails 2-like
57492	ARID1B	AT rich interactive domain 1B (SWI1-like)
57493	HEG1	HEG homolog 1 (zebrafish)
57494	FAM80B	family with sequence similarity 80, member B
57498	KIDINS220	kinase D-interacting substance of 220 kDa
57517	#N/A	#N/A
57530	CGN	cingulin
57556	SEMA6A	sema domain, transmembrane domain (TM), and cytoplasmic domain, (semaphorin) 6A
57558	USP35	ubiquitin specific peptidase 35
57572	DOCK6	dedicator of cytokinesis 6
57577	KIAA1407	KIAA1407
57590	WDFY1	WD repeat and FYVE domain containing 1
57599	WDR48	WD repeat domain 48
57616	ZNF537	zinc finger protein 537
57636	ARHGAP23	Rho GTPase activating protein 23
57648	KIAA1522	KIAA1522
57654	KIAA1530	KIAA1530 protein
57658	CALCOCO1	calcium binding and coiled-coil domain 1
57659	ZBTB4	zinc finger and BTB domain containing 4
57669	EPB41L5	erythrocyte membrane protein band 4.1 like 5
57674	C17orf27	chromosome 17 open reading frame 27
57688	ZSWIM6	zinc finger, SWIM-type containing 6
57707	KIAA1609	KIAA1609 protein
57714	KIAA1618	KIAA1618
58472	SQRDL	sulfide quinone reductase-like (yeast)
58476	TP53INP2	tumor protein p53 inducible nuclear protein 2
58508	MLL3	myeloid/lymphoid or mixed-lineage leukemia 3
58986	TMEM8	transmembrane protein 8 (five membrane-spanning domains)
59269	HIVEP3	human immunodeficiency virus type I enhancer binding protein 3
59339	PLEKHA2	pleckstrin homology domain containing, family A (phosphoinositide binding specific) member 2
59349	KLHL12	kelch-like 12 (Drosophila)
60485	SAV1	salvador homolog 1 (Drosophila)
60626	RIC8A	resistance to inhibitors of cholinesterase 8 homolog A (C. elegans)
63027	C6orf85	chromosome 6 open reading frame 85
64061	TSPYL2	TSPY-like 2
64093	SMOC1	SPARC related modular calcium binding 1
64221	ROBO3	roundabout, axon guidance receptor, homolog 3 (Drosophila)
64283	RGNEF	Rho-guanine nucleotide exchange factor
64285	RHBDF1	rhomboid family 1 (Drosophila)
64319	FBS1	fibrosin 1
64332	NFKBIZ	nuclear factor of kappa light polypeptide gene enhancer in B-cells inhibitor, zeta
64403	CDH24	cadherin-like 24
64427	FLJ12788	hypothetical protein FLJ12788
64651	AXUD1	AXIN1 up-regulated 1
64750	SMURF2	SMAD specific E3 ubiquitin protein ligase 2
64762	FAM59A	family with sequence similarity 59, member A
64766	S100PBPR	S100P binding protein Riken
64778	FNDC3B	fibronectin type III domain containing 3B
64780	MICAL1	microtubule associated monoxygenase, calponin and LIM domain containing 1
64787	EPS8L2	EPS8-like 2
64838	FNDC4	fibronectin type III domain containing 4
64857	PLEKHG2	pleckstrin homology domain containing, family G (with RhoGef domain) member 2
64859	FLJ22833	hypothetical protein FLJ22833
64942	#N/A	#N/A
65010	SLC26A6	solute carrier family 26, member 6
65059	RAPH1	Ras association (RalGDS/AF-6) and pleckstrin homology domains 1
65065	NBEAL1	neurobeachin-like 1
65981	C1QDC1	C1q domain containing 1
65995	#N/A	#N/A
79014	MGC3020	hypothetical protein MGC3020
79026	AHNAK	AHNAK nucleoprotein (desmoyokin)
79027	ZNF655	zinc finger protein 655
79083	MLPH	melanophilin
79089	MGC3123	hypothetical protein MGC3123
79148	MMP28	matrix metallopeptidase 28
79188	TMEM43	transmembrane protein 43
79365	BHLHB3	basic helix-loop-helix domain containing, class B, 3
79413	ZBED2	zinc finger, BED-type containing 2
79628	SH3TC2	SH3 domain and tetratricopeptide repeats 2
79641	FLJ22386	leucine zipper domain protein
79646	PANK3	pantothenate kinase 3
79650	FLJ13154	hypothetical protein FLJ13154
79670	ZCCHC6	zinc finger, CCHC domain containing 6
79671	NOD9	NOD9 protein
79685	SAP30L	Sin3A associated protein p30-like
79686	C14orf139	chromosome 14 open reading frame 139
79689	STEAP4	STEAP family member 4
79703	FLJ22531	hypothetical protein FLJ22531
79767	ELMO3	engulfment and cell motility 3 (ced-12 homolog, C. elegans)
79768	C15orf29	chromosome 15 open reading frame 29
79778	MICAL-L2	MICAL-like 2
79780	FLJ23518	hypothetical protein FLJ23518
79789	CLMN	calmin (calponin-like, transmembrane)
79834	KIAA2002	KIAA2002 protein
79864	FLJ23554	hypothetical protein FLJ23554
79893	ZNF403	zinc finger protein 403
79940	C6orf155	chromosome 6 open reading frame 155
79957	PAQR6	progestin and adipoQ receptor family member VI
79970	FLJ12700	hypothetical protein FLJ12700
80024	SLC24A6	solute carrier family 24 (sodium/potassium/calcium exchanger), member 6
80075	#N/A	#N/A
80149	ZC3H12A	zinc finger CCCH-type containing 12A
80152	FLJ13111	hypothetical protein FLJ13111
80194	FLJ21749	hypothetical protein FLJ21749
80205	CHD9	chromodomain helicase DNA binding protein 9
80212	FLJ22471	limkain beta 2
80229	#N/A	#N/A
80235	SMP3	SMP3 mannosyltransferase
80256	KIAA1539	KIAA1539
80270	HSD3B7	hydroxy-delta-5-steroid dehydrogenase, 3 beta- and steroid delta-isomerase 7
80315	CPEB4	cytoplasmic polyadenylation element binding protein 4
80325	ABTB1	ankyrin repeat and BTB (POZ) domain containing 1
80328	ULBP2	UL16 binding protein 2
80342	TRAF3IP3	TRAF3 interacting protein 3
80714	PBX4	pre-B-cell leukemia transcription factor 4
80727	TTYH3	tweety homolog 3 (Drosophila)
80765	STARD5	START domain containing 5
80781	COL18A1	collagen, type XVIII, alpha 1
80790	CMIP	c-Maf-inducing protein
80824	DUSP16	dual specificity phosphatase 16
80830	APOL6	apolipoprotein L, 6
81029	WNT5B	wingless-type MMTV integration site family, member 5B
81493	SYNC1	syncoilin, intermediate filament 1
81502	HM13	histocompatibility (minor) 13
81544	GDPD5	glycerophosphodiester phosphodiesterase domain containing 5
81557	MAGED4	melanoma antigen family D, 4
81559	TRIM11	tripartite motif-containing 11
81565	NDEL1	nudE nuclear distribution gene E homolog like 1 (A. nidulans)
81566	C12orf22	chromosome 12 open reading frame 22
81671	TMEM49	transmembrane protein 49
81788	NUAK2	NUAK family, SNF1-like kinase, 2
81844	TRIM56	tripartite motif-containing 56
81848	SPRY4	sprouty homolog 4 (Drosophila)
81855	SFXN3	sideroflexin 3
81888	HYI	hydroxypyruvate isomerase homolog (E. coli)
83394	PITPNM3	PITPNM family member 3
83452	RAB33B	RAB33B, member RAS oncogene family
83461	CDCA3	cell division cycle associated 3
83464	APH1B	anterior pharynx defective 1 homolog B (C. elegans)
83481	EPPK1	epiplakin 1
83548	COG3	component of oligomeric golgi complex 3
83637	DKFZp761I2123	hypothetical protein DKFZp761I2123
83641	C10orf45	chromosome 10 open reading frame 45
83667	SESN2	sestrin 2
83716	CRISPLD2	cysteine-rich secretory protein LCCL domain containing 2
83719	YPEL3	yippee-like 3 (Drosophila)
83737	ITCH	itchy homolog E3 ubiquitin protein ligase (mouse)
83759	RBM30	RNA binding motif protein 30
83854	ANGPTL6	angiopoietin-like 6
83874	TBC1D10A	TBC1 domain family, member 10A
83875	BCDO2	beta-carotene dioxygenase 2
83937	RASSF4	Ras association (RalGDS/AF-6) domain family 4
83981	#N/A	#N/A
83999	KREMEN1	kringle containing transmembrane protein 1
84033	OBSCN	obscurin, cytoskeletal calmodulin and titin-interacting RhoGEF
84060	DKFZP564O0523	hypothetical protein DKFZp564O0523
84189	SLITRK6	SLIT and NTRK-like family, member 6
84202	#N/A	#N/A
84218	TBC1D3	TBC1 domain family, member 3
84220	BS-63	sperm membrane protein BS-63
84256	FLYWCH1	FLYWCH-type zinc finger 1
84276	NICN1	nicolin 1
84278	HIATL2	hippocampus abundant gene transcript-like 2
84283	MGC13102	hypothetical protein MGC13102
84445	LZTS2	leucine zipper, putative tumor suppressor 2
84464	BTBD12	BTB (POZ) domain containing 12
84548	FAM11A	family with sequence similarity 11, member A
84617	TUBB6	tubulin, beta 6
84629	KIAA1856	KIAA1856 protein
84632	KIAA1914	KIAA1914
84668	DRCTNNB1A	down-regulated by Ctnnb1, a
84795	C10orf33	chromosome 10 open reading frame 33
84803	MGC11324	hypothetical protein MGC11324
84807	TA-NFKBH	T-cell activation NFKB-like protein
84830	C6orf105	chromosome 6 open reading frame 105
84848	MGC16121	hypothetical protein MGC16121
84939	MUM1	melanoma associated antigen (mutated) 1
84940	CORO6	coronin 6
84942	WDR73	WD repeat domain 73
84951	TNS4	tensin 4
84952	CGNL1	cingulin-like 1
84962	JUB	jub, ajuba homolog (Xenopus laevis)
84964	MGC15677	hypothetical protein MGC15677
84978	FRMD5	FERM domain containing 5
84981	MGC14376	hypothetical protein MGC14376
84986	ARHGAP19	Rho GTPase activating protein 19
84989	MGC14425	hypothetical protein MGC14425
85026	C9orf37	chromosome 9 open reading frame 37
85352	KIAA1644	KIAA1644 protein
85379	CTA-221G9.4	KIAA1671 protein
85439	STN2	stonin 2
85440	DOCK7	dedicator of cytokinesis 7
85441	PRIC285	peroxisomal proliferator-activated receptor A interacting complex 285
85462	KIAA1727	KIAA1727 protein
89796	NAV1	neuron navigator 1
89848	FCHSD1	FCH and double SH3 domains 1
89953	KLC4	kinesin light chain 4
90060	JM11	JM11 protein
90102	PHLDB2	pleckstrin homology-like domain, family B, member 2
90379	LOC90379	hypothetical protein BC002926
90527	NIP	homolog of Drosophila Numb-interacting protein
90529	RP3-462O23.2	hypothetical protein LOC90529
90627	STARD13	START domain containing 13
90780	PYGO2	pygopus homolog 2 (Drosophila)
90799	LOC90799	hypothetical protein BC009518
90853	SPOCD1	SPOC domain containing 1
91107	TRIM47	tripartite motif-containing 47
91170	#N/A	#N/A
91283	C9orf30	chromosome 9 open reading frame 30
91289	BC002942	hypothetical protein BC002942
91319	DERL3	Der1-like domain family, member 3
91404	SESTD1	SEC14 and spectrin domains 1
91663	MYADM	myeloid-associated differentiation marker
91746	YT521	splicing factor YT521-B
92689	LOC92689	hypothetical protein BC001096
92737	DNER	delta-notch-like EGF repeat-containing transmembrane
93100	NAPRT1	nicotinate phosphoribosyltransferase domain containing 1
93185	IGSF8	immunoglobulin superfamily, member 8
93663	ARHGAP18	Rho GTPase activating protein 18
93974	ATPIF1	ATPase inhibitory factor 1
94134	ARHGAP12	Rho GTPase activating protein 12
94241	TP53INP1	tumor protein p53 inducible nuclear protein 1
112464	PRKCDBP	protein kinase C, delta binding protein
112597	MGC4677	hypothetical protein MGC4677
112611	RWDD2	RWD domain containing 2
113146	C14orf78	chromosome 14 open reading frame 78
113730	KLHDC7B<b>	kelch domain containing 7B
114224	PRO2852	hypothetical protein PRO2852
114327	EFHC1	EF-hand domain (C-terminal) containing 1
114783	LMTK3	lemur tyrosine kinase 3
114793	FMNL2	formin-like 2
114823	LENG8	leukocyte receptor cluster (LRC) member 8
114882	OSBPL8	oxysterol binding protein-like 8
114915	TIGA1	TIGA1
114990	SLITL2	slit-like 2 (Drosophila)
115353	LRRC42	leucine rich repeat containing 42
115817	DHRS1	dehydrogenase/reductase (SDR family) member 1
115825	WDFY2	WD repeat and FYVE domain containing 2
116985	CENTD2	centaurin, delta 2
117195	MRGPRX3	MAS-related GPR, member X3
117584	RFFL	ring finger and FYVE-like domain containing 1
120196	MGC34830	hypothetical protein MGC34830
121274	ZNF641	zinc finger protein 641
121512	FGD4	FYVE, RhoGEF and PH domain containing 4
122786	FRMD6	FERM domain containing 6
122961	HBLD1	HESB like domain containing 1
123096	SLC25A29	solute carrier family 25, member 29
123920	CMTM3	CKLF-like MARVEL transmembrane domain containing 3
124446	LOC124446	hypothetical protein BC017488
124583	CANT1	calcium activated nucleotidase 1
124790	HEXIM2	hexamthylene bis-acetamide inducible 2
125170	SMCR7	Smith-Magenis syndrome chromosome region, candidate 7
125476	C18orf37	chromosome 18 open reading frame 37
127544	IBRDC3	IBR domain containing 3
128077	LIX1L	Lix1 homolog (mouse) like
128218	MGC17299	hypothetical protein MGC17299
128239	IQGAP3	IQ motif containing GTPase activating protein 3
129642	OACT2	O-acyltransferase (membrane bound) domain containing 2
130367	SGPP2	sphingosine-1-phosphate phosphotase 2
130872	AHSA2	AHA1, activator of heat shock 90kDa protein ATPase homolog 2 (yeast)
134429	STARD4	START domain containing 4, sterol regulated
134957	STXBP5	syntaxin binding protein 5 (tomosyn)
135228	CD109	CD109 antigen (Gov platelet alloantigens)
135398	C6orf141	chromosome 6 open reading frame 141
135932	FLJ90586	hypothetical protein FLJ90586
138050	TMEM76	transmembrane protein 76
140688	C20orf112	chromosome 20 open reading frame 112
140890	SFRS12	splicing factor, arginine/serine-rich 12
142891	SAMD8	sterile alpha motif domain containing 8
144165	PRICKLE1	prickle-like 1 (Drosophila)
144568	A2ML1	alpha-2-macroglobulin-like 1
145781	Gcom1	GRINL1A combined protein
145864	HAPLN3	hyaluronan and proteoglycan link protein 3
146691	TOM1L2	target of myb1-like 2 (chicken)
146909	LOC146909	hypothetical protein LOC146909
147339	C18orf25	chromosome 18 open reading frame 25
147650	LOC147650	hypothetical protein LOC147650
147744	MDAC1	MDAC1
148304	C1orf74	chromosome 1 open reading frame 74
148646	C1orf188	chromosome 1 open reading frame 188
148697	#N/A	#N/A
148932	MOBKL2C	MOB1, Mps One Binder kinase activator-like 2C (yeast)
149428	BNIPL	BCL2/adenovirus E1B 19kD interacting protein like
150290	DUSP18	dual specificity phosphatase 18
150365	RP5-821D11.2	similar to mouse meiosis defective 1 gene
150381	LOC150381	hypothetical protein LOC150381
150696	PROM2	prominin 2
150962	FLJ32312	hypothetical protein FLJ32312
151195	FLJ40432	hypothetical protein FLJ40432
151742	PPM1L	protein phosphatase 1 (formerly 2C)-like
152006	RNF38	ring finger protein 38
152137	C3orf6	chromosome 3 open reading frame 6
152485	LOC152485	hypothetical protein LOC152485
152891	#N/A	#N/A
153090	DAB2IP	DAB2 interacting protein
154214	IBRDC1	IBR domain containing 1
154810	AMOTL1	angiomotin like 1
154881	KCTD7	potassium channel tetramerisation domain containing 7
157680	VPS13B	vacuolar protein sorting 13B (yeast)
159195	USP54	ubiquitin specific peptidase 54
160518	MGC24039	hypothetical protein MGC24039
161497	STRC	stereocilin
162993	LOC162993	hypothetical protein LOC162993
163259	DENND2C	DENN/MADD domain containing 2C
166824	RASSF6	Ras association (RalGDS/AF-6) domain family 6
168620	BHLHB8	basic helix-loop-helix domain containing, class B, 8
169505	#N/A	#N/A
170679	PSORS1C1	psoriasis susceptibility 1 candidate 1
170954	KIAA1949	KIAA1949
171392	ZNF675	zinc finger protein 675
171586	ABHD3	abhydrolase domain containing 3
192670	EIF2C4	eukaryotic translation initiation factor 2C, 4
195814	RDHE2	retinal short chain dehydrogenase reductase isoform 1
196441	MGC23401	hypothetical protein MGC23401
196527	TMEM16F	transmembrane protein 16F
196996	GRAMD2	GRAM domain containing 2
200014	CC2D1B	coiled-coil and C2 domain containing 1B
201175	LOC201175	hypothetical protein LOC201175
201501	APM-1	BTB/POZ-zinc finger protein-like
203522	DDX26B	DEAD/H (Asp-Glu-Ala-Asp/His) box polypeptide 26B
203523	ZNF449	zinc finger protein 449
204962	SLC44A5	solute carrier family 44, member 5
219654	C10orf56	chromosome 10 open reading frame 56
219855	SLC37A2	solute carrier family 37 (glycerol-3-phosphate transporter), member 2
219931	TPCN2	two pore segment channel 2
220766	KIAA0470L	KIAA0470-like
221393	GPR115	G protein-coupled receptor 115
221895	JAZF1	juxtaposed with another zinc finger gene 1
222223	KIAA1324L	KIAA1324-like
222389	C10orf30	chromosome 10 open reading frame 30
253461	ZBTB38	zinc finger and BTB domain containing 38
254102	EHBP1L1	EH domain binding protein 1-like 1
254427	C10orf47	chromosome 10 open reading frame 47
255488	IBRDC2	IBR domain containing 2
255849	#N/A	#N/A
256302	MGC33894	transcript expressed during hematopoiesis 2
256691	MAMDC2	MAM domain containing 2
257103	C21orf86	chromosome 21 open reading frame 86
257397	TAB3	TAK1-binding protein 3
258010	DKFZp313A2432	hypothetical protein DKFZp313A2432
259173	ALS2CL	ALS2 C-terminal like
259266	ASPM	asp (abnormal spindle)-like, microcephaly associated (Drosophila)
260425	MAGI3	membrane associated guanylate kinase, WW and PDZ domain containing 3
266977	GPR110	G protein-coupled receptor 110
267004	PGBD3	piggyBac transposable element derived 3
282809	WDR51B	WD repeat domain 51B
283358	B4GalNac-T3	beta 1,4-N-acetylgalactosaminyltransferase-transferase-III
283638	KIAA0284	KIAA0284
283680	LOC283680	hypothetical protein LOC283680
283849	LOC283849	hypothetical protein LOC283849
284306	ZNF547	zinc finger protein 547
284900	KIAA1648	KIAA1648 protein
285489	FLJ33718	hypothetical protein FLJ33718
285550	LOC285550	hypothetical protein LOC285550
286527	MGC39900	hypothetical protein MGC39900
338376	IFNE1	interferon epsilon 1
338657	DLNB14	similar to DLNB14
338692	ANKRD13D	ankyrin repeat domain 13 family, member D
338851	#N/A	#N/A
339122	RAB43	RAB43, member RAS oncogene family
339287	LOC339287	hypothetical protein LOC339287
339494	#N/A	#N/A
340061	LOC340061	hypothetical protein LOC340061
340371	NRBP2	nuclear receptor binding protein 2
344595	LOC344595	hypothetical LOC344595
347393	#N/A	#N/A
374289	#N/A	#N/A
374293	#N/A	#N/A
374403	TBC1D10C	TBC1 domain family, member 10C
374614	#N/A	#N/A
374655	ZNF710	zinc finger protein 710
374805	#N/A	#N/A
375013	#N/A	#N/A
375033	PEAR1	platelet endothelial aggregation receptor 1
375216	#N/A	#N/A
375386	#N/A	#N/A
375489	#N/A	#N/A
375517	#N/A	#N/A
375758	#N/A	#N/A
375790	AGRN	agrin
376425	#N/A	#N/A
376556	#N/A	#N/A
376645	#N/A	#N/A
376699	#N/A	#N/A
377582	#N/A	#N/A
378063	#N/A	#N/A
378172	#N/A	#N/A
387509	GPR153	G protein-coupled receptor 153

## Sheet: Ras_up_Bild
Entrez_ID	Symbol	Title
14	AAMP	angio-associated, migratory cell protein
29	ABR	active BCR-related gene
30	ACAA1	acetyl-Coenzyme A acyltransferase 1 (peroxisomal 3-oxoacyl-Coenzyme A thiolase)
50	ACO2	aconitase 2, mitochondrial
91	ACVR1B	activin A receptor, type IB
95	ACY1	aminoacylase 1
101	ADAM8	ADAM metallopeptidase domain 8
102	ADAM10	ADAM metallopeptidase domain 10
119	ADD2	adducin 2 (beta)
136	ADORA2B	adenosine A2b receptor
154	ADRB2	adrenergic, beta-2-, receptor, surface
164	AP1G1	adaptor-related protein complex 1, gamma 1 subunit
174	AFP	alpha-fetoprotein
247	ALOX15B	arachidonate 15-lipoxygenase, second type
262	AMD1	adenosylmethionine decarboxylase 1
271	AMPD2	adenosine monophosphate deaminase 2 (isoform L)
272	AMPD3	adenosine monophosphate deaminase (isoform E)
301	ANXA1	annexin A1
302	ANXA2	annexin A2
308	ANXA5	annexin A5
338	APOB	apolipoprotein B (including Ag(x) antigen)
351	APP	amyloid beta (A4) precursor protein (peptidase nexin-II, Alzheimer disease)
355	FAS	Fas (TNF receptor superfamily, member 6)
374	AREG	amphiregulin (schwannoma-derived growth factor)
375	ARF1	ADP-ribosylation factor 1
378	ARF4	ADP-ribosylation factor 4
384	ARG2	arginase, type II
388	RHOB	ras homolog gene family, member B
396	ARHGDIA	Rho GDP dissociation inhibitor (GDI) alpha
421	ARVCF	armadillo repeat gene deletes in velocardiofacial syndrome
440	ASNS	asparagine synthetase
467	ATF3	activating transcription factor 3
468	ATF4	activating transcription factor 4 (tax-responsive enhancer element B67)
471	ATIC	5-aminoimidazole-4-carboxamide ribonucleotide formyltransferase/IMP cyclohydrolase
483	ATP1B3	ATPase, Na+/K+ transporting, beta 3 polypeptide
490	ATP2B1	ATPase, Ca++ transporting, plasma membrane 1
527	ATP6V0C	ATPase, H+ transporting, lysosomal 16kDa, V0 subunit c
533	ATP6V0B	ATPase, H+ transporting, lysosomal 21kDa, V0 subunit c''
535	ATP6V0A1	ATPase, H+ transporting, lysosomal V0 subunit a isoform 1
550	AUP1	ancient ubiquitous protein 1
558	AXL	AXL receptor tyrosine kinase
577	BAI3	brain-specific angiogenesis inhibitor 3
578	BAK1	BCL2-antagonist/killer 1
581	BAX	BCL2-associated X protein
598	BCL2L1	BCL2-like 1
613	BCR	breakpoint cluster region
622	BDH1	3-hydroxybutyrate dehydrogenase, type 1
623	BDKRB1	bradykinin receptor B1
624	BDKRB2	bradykinin receptor B2
627	BDNF	brain-derived neurotrophic factor
634	CEACAM1	carcinoembryonic antigen-related cell adhesion molecule 1 (biliary glycoprotein)
639	PRDM1	PR domain containing 1, with ZNF domain
650	BMP2	bone morphogenetic protein 2
654	BMP6	bone morphogenetic protein 6
663	BNIP2	BCL2/adenovirus E1B 19kDa interacting protein 2
665	BNIP3L	BCL2/adenovirus E1B 19kDa interacting protein 3-like
677	ZFP36L1	zinc finger protein 36, C3H type-like 1
678	ZFP36L2	zinc finger protein 36, C3H type-like 2
682	BSG	basigin (OK blood group)
688	KLF5	Kruppel-like factor 5 (intestinal)
708	C1QBP	complement component 1, q subcomponent binding protein
758	MPPED1	metallophosphoesterase domain containing 1
771	CA12	carbonic anhydrase XII
801	CALM1	calmodulin 1 (phosphorylase kinase, delta)
805	CALM2	calmodulin 2 (phosphorylase kinase, delta)
811	CALR	calreticulin
813	CALU	calumenin
820	CAMP	cathelicidin antimicrobial peptide
821	CANX	calnexin
824	CAPN2	calpain 2, (m/II) large subunit
829	CAPZA1	capping protein (actin filament) muscle Z-line, alpha 1
832	CAPZB	capping protein (actin filament) muscle Z-line, beta
833	CARS	cysteinyl-tRNA synthetase
837	CASP4	caspase 4, apoptosis-related cysteine peptidase
858	CAV2	caveolin 2
865	CBFB	core-binding factor, beta subunit
941	CD80	CD80 antigen (CD28 antigen ligand 1, B7-1 antigen)
954	ENTPD2	ectonucleoside triphosphate diphosphohydrolase 2
955	ENTPD6	ectonucleoside triphosphate diphosphohydrolase 6 (putative function)
960	CD44	CD44 antigen (homing function and Indian blood group system)
966	CD59	CD59 antigen p18-20 (antigen identified by monoclonal antibodies 16.3A5, EJ16, EJ30, EL32 and G344)
967	CD63	CD63 antigen (melanoma 1 antigen)
968	CD68	CD68 antigen
974	CD79B	CD79B antigen (immunoglobulin-associated beta)
976	CD97	CD97 antigen
977	CD151	CD151 antigen
985	CDC2L2	cell division cycle 2-like 2 (PITSLRE proteins)
998	CDC42	cell division cycle 42 (GTP binding protein, 25kDa)
999	CDH1	cadherin 1, type 1, E-cadherin (epithelial)
1002	CDH4	cadherin 4, type 1, R-cadherin (retinal)
1026	CDKN1A	cyclin-dependent kinase inhibitor 1A (p21, Cip1)
1041	CDSN	corneodesmosin
1051	CEBPB	CCAAT/enhancer binding protein (C/EBP), beta
1131	CHRM3	cholinergic receptor, muscarinic 3
1184	CLCN5	chloride channel 5 (nephrolithiasis 2, X-linked, Dent disease)
1192	CLIC1	chloride intracellular channel 1
1263	PLK3	polo-like kinase 3 (Drosophila)
1308	COL17A1	collagen, type XVII, alpha 1
1314	COPA	coatomer protein complex, subunit alpha
1315	COPB	coatomer protein complex, subunit beta
1316	KLF6	Kruppel-like factor 6
1317	SLC31A1	solute carrier family 31 (copper transporters), member 1
1364	CLDN4	claudin 4
1366	CLDN7	claudin 7
1374	CPT1A	carnitine palmitoyltransferase 1A (liver)
1453	CSNK1D	casein kinase 1, delta
1454	CSNK1E	casein kinase 1, epsilon
1457	CSNK2A1	casein kinase 2, alpha 1 polypeptide
1471	CST3	cystatin C (amyloid angiopathy and cerebral hemorrhage)
1514	CTSL	cathepsin L
1537	CYC1	cytochrome c-1
1594	CYP27B1	cytochrome P450, family 27, subfamily B, polypeptide 1
1601	DAB2	disabled homolog 2, mitogen-responsive phosphoprotein (Drosophila)
1603	DAD1	defender against cell death 1
1604	DAF	decay accelerating factor for complement (CD55, Cromer blood group system)
1606	DGKA	diacylglycerol kinase, alpha 80kDa
1627	DBN1	drebrin 1
1634	DCN	decorin
1635	DCTD	dCMP deaminase
1638	DCT	dopachrome tautomerase (dopachrome delta-isomerase, tyrosine-related protein 2)
1645	AKR1C1	aldo-keto reductase family 1, member C1 (dihydrodiol dehydrogenase 1; 20-alpha (3-alpha)-hydroxysteroid dehydrogenase)
1646	AKR1C2	aldo-keto reductase family 1, member C2 (dihydrodiol dehydrogenase 2; bile acid binding protein; 3-alpha hydroxysteroid dehydrogenase, type III)
1647	GADD45A	growth arrest and DNA-damage-inducible, alpha
1650	DDOST	dolichyl-diphosphooligosaccharide-protein glycosyltransferase
1654	DDX3X	DEAD (Asp-Glu-Ala-Asp) box polypeptide 3, X-linked
1655	DDX5	DEAD (Asp-Glu-Ala-Asp) box polypeptide 5
1656	DDX6	DEAD (Asp-Glu-Ala-Asp) box polypeptide 6
1662	DDX10	DEAD (Asp-Glu-Ala-Asp) box polypeptide 10
1690	COCH	coagulation factor C homolog, cochlin (Limulus polyphemus)
1729	DIAPH1	diaphanous homolog 1 (Drosophila)
1736	DKC1	dyskeratosis congenita 1, dyskerin
1743	DLST	dihydrolipoamide S-succinyltransferase (E2 component of 2-oxo-glutarate complex)
1778	DYNC1H1	dynein, cytoplasmic 1, heavy chain 1
1827	DSCR1	Down syndrome critical region gene 1
1839	HBEGF	heparin-binding EGF-like growth factor
1843	DUSP1	dual specificity phosphatase 1
1844	DUSP2	dual specificity phosphatase 2
1846	DUSP4	dual specificity phosphatase 4
1847	DUSP5	dual specificity phosphatase 5
1848	DUSP6	dual specificity phosphatase 6
1849	DUSP7	dual specificity phosphatase 7
1850	DUSP8	dual specificity phosphatase 8
1861	TOR1A	torsin family 1, member A (torsin A)
1909	EDNRA	endothelin receptor type A
1912	PHC2	polyhomeotic-like 2 (Drosophila)
1915	EEF1A1	eukaryotic translation elongation factor 1 alpha 1
1936	EEF1D	eukaryotic translation elongation factor 1 delta (guanine nucleotide exchange protein)
1947	EFNB1	ephrin-B1
1956	EGFR	epidermal growth factor receptor (erythroblastic leukemia viral (v-erb-b) oncogene homolog, avian)
1958	EGR1	early growth response 1
1959	EGR2	early growth response 2 (Krox-20 homolog, Drosophila)
1960	EGR3	early growth response 3
1965	EIF2S1	eukaryotic translation initiation factor 2, subunit 1 alpha, 35kDa
1968	EIF2S3	eukaryotic translation initiation factor 2, subunit 3 gamma, 52kDa
1969	EPHA2	EPH receptor A2
1973	EIF4A1	eukaryotic translation initiation factor 4A, isoform 1
1981	EIF4G1	eukaryotic translation initiation factor 4 gamma, 1
1983	EIF5	eukaryotic translation initiation factor 5
1984	EIF5A	eukaryotic translation initiation factor 5A
1992	SERPINB1	serpin peptidase inhibitor, clade B (ovalbumin), member 1
1996	ELAVL4	ELAV (embryonic lethal, abnormal vision, Drosophila)-like 4 (Hu antigen D)
2000	ELF4	E74-like factor 4 (ets domain transcription factor)
2002	ELK1	ELK1, member of ETS oncogene family
2004	ELK3	ELK3, ETS-domain protein (SRF accessory protein 2)
2010	EMD	emerin (Emery-Dreifuss muscular dystrophy)
2012	EMP1	epithelial membrane protein 1
2014	EMP3	epithelial membrane protein 3
2017	CTTN	cortactin
2034	EPAS1	endothelial PAS domain protein 1
2048	EPHB2	EPH receptor B2
2055	CLN8	ceroid-lipofuscinosis, neuronal 8 (epilepsy, progressive with mental retardation)
2067	ERCC1	excision repair cross-complementing rodent repair deficiency, complementation group 1 (includes overlapping antisense sequence)
2069	EREG	epiregulin
2081	ERN1	endoplasmic reticulum to nucleus signalling 1
2107	ETF1	eukaryotic translation termination factor 1
2113	ETS1	v-ets erythroblastosis virus E26 oncogene homolog 1 (avian)
2114	ETS2	v-ets erythroblastosis virus E26 oncogene homolog 2 (avian)
2119	ETV5	ets variant gene 5 (ets-related molecule)
2130	EWSR1	Ewing sarcoma breakpoint region 1
2131	EXT1	exostoses (multiple) 1
2150	F2RL1	coagulation factor II (thrombin) receptor-like 1
2152	F3	coagulation factor III (thromboplastin, tissue factor)
2185	PTK2B	PTK2B protein tyrosine kinase 2 beta
2193	FARSLA	phenylalanine-tRNA synthetase-like, alpha subunit
2247	FGF2	fibroblast growth factor 2 (basic)
2260	FGFR1	fibroblast growth factor receptor 1 (fms-related tyrosine kinase 2, Pfeiffer syndrome)
2261	FGFR3	fibroblast growth factor receptor 3 (achondroplasia, thanatophoric dwarfism)
2266	FGG	fibrinogen gamma chain
2273	FHL1	four and a half LIM domains 1
2286	FKBP2	FK506 binding protein 2, 13kDa
2288	FKBP4	FK506 binding protein 4, 59kDa
2298	FOXD4	forkhead box D4
2303	FOXC2	forkhead box C2 (MFH-1, mesenchyme forkhead 1)
2307	FKHL18	forkhead-like 18 (Drosophila)
2309	FOXO3A	forkhead box O3A
2314	FLII	flightless I homolog (Drosophila)
2317	FLNB	filamin B, beta (actin binding protein 278)
2318	FLNC	filamin C, gamma (actin binding protein 280)
2353	FOS	v-fos FBJ murine osteosarcoma viral oncogene homolog
2356	FPGS	folylpolyglutamate synthase
2521	FUS	fusion (involved in t(12;16) in malignant liposarcoma)
2523	FUT1	fucosyltransferase 1 (galactoside 2-alpha-L-fucosyltransferase)
2553	GABPB2	GA binding protein transcription factor, beta subunit 2
2582	GALE	UDP-galactose-4-epimerase
2617	GARS	glycyl-tRNA synthetase
2618	GART	phosphoribosylglycinamide formyltransferase, phosphoribosylglycinamide synthetase, phosphoribosylaminoimidazole synthetase
2650	GCNT1	glucosaminyl (N-acetyl) transferase 1, core 2 (beta-1,6-N-acetylglucosaminyltransferase)
2657	GDF1	growth differentiation factor 1
2664	GDI1	GDP dissociation inhibitor 1
2673	GFPT1	glutamine-fructose-6-phosphate transaminase 1
2683	B4GALT1	UDP-Gal:betaGlcNAc beta 1,4- galactosyltransferase, polypeptide 1
2686	GGTL3	gamma-glutamyltransferase-like 3
2706	GJB2	gap junction protein, beta 2, 26kDa (connexin 26)
2707	GJB3	gap junction protein, beta 3, 31kDa (connexin 31)
2709	GJB5	gap junction protein, beta 5 (connexin 31.1)
2710	GK	glycerol kinase
2738	GLI4	GLI-Kruppel family member GLI4
2769	GNA15	guanine nucleotide binding protein (G protein), alpha 15 (Gq class)
2773	GNAI3	guanine nucleotide binding protein (G protein), alpha inhibiting activity polypeptide 3
2794	GNL1	guanine nucleotide binding protein-like 1
2801	GOLGA2	golgi autoantigen, golgin subfamily a, 2
2802	GOLGA3	golgi autoantigen, golgin subfamily a, 3
2805	GOT1	glutamic-oxaloacetic transaminase 1, soluble (aspartate aminotransferase 1)
2810	SFN	stratifin
2813	GP2	glycoprotein 2 (zymogen granule membrane)
2819	GPD1	glycerol-3-phosphate dehydrogenase 1 (soluble)
2820	GPD2	glycerol-3-phosphate dehydrogenase 2 (mitochondrial)
2847	GPR24	G protein-coupled receptor 24
2863	GPR39	G protein-coupled receptor 39
2864	GPR40	G protein-coupled receptor 40
2872	MKNK2	MAP kinase interacting serine/threonine kinase 2
2886	GRB7	growth factor receptor-bound protein 7
2889	RAPGEF1	Rap guanine nucleotide exchange factor (GEF) 1
2897	GRIK1	glutamate receptor, ionotropic, kainate 1
2901	GRIK5	glutamate receptor, ionotropic, kainate 5
2908	NR3C1	nuclear receptor subfamily 3, group C, member 1 (glucocorticoid receptor)
2919	CXCL1	chemokine (C-X-C motif) ligand 1 (melanoma growth stimulating activity, alpha)
2920	CXCL2	chemokine (C-X-C motif) ligand 2
2921	CXCL3	chemokine (C-X-C motif) ligand 3
2923	PDIA3	protein disulfide isomerase family A, member 3
2934	GSN	gelsolin (amyloidosis, Finnish type)
2950	GSTP1	glutathione S-transferase pi
2990	GUSB	glucuronidase, beta
3021	H3F3B	H3 histone, family 3B (H3.3B)
3035	HARS	histidyl-tRNA synthetase
3069	HDLBP	high density lipoprotein binding protein (vigilin)
3084	NRG1	neuregulin 1
3093	HIP2	huntingtin interacting protein 2
3097	HIVEP2	human immunodeficiency virus type I enhancer binding protein 2
3099	HK2	hexokinase 2
3105	HLA-A	major histocompatibility complex, class I, A
3106	HLA-B	major histocompatibility complex, class I, B
3133	HLA-E	major histocompatibility complex, class I, E
3134	HLA-F	major histocompatibility complex, class I, F
3135	HLA-G	HLA-G histocompatibility antigen, class I, G
3141	HLCS	holocarboxylase synthetase (biotin-(proprionyl-Coenzyme A-carboxylase (ATP-hydrolysing)) ligase)
3157	HMGCS1	3-hydroxy-3-methylglutaryl-Coenzyme A synthase 1 (soluble)
3159	HMGA1	high mobility group AT-hook 1
3170	FOXA2	forkhead box A2
3177	SLC29A2	solute carrier family 29 (nucleoside transporters), member 2
3182	HNRPAB	heterogeneous nuclear ribonucleoprotein A/B
3183	HNRPC	heterogeneous nuclear ribonucleoprotein C (C1/C2)
3184	HNRPD	heterogeneous nuclear ribonucleoprotein D (AU-rich element RNA binding protein 1, 37kDa)
3185	HNRPF	heterogeneous nuclear ribonucleoprotein F
3187	HNRPH1	heterogeneous nuclear ribonucleoprotein H1 (H)
3189	HNRPH3	heterogeneous nuclear ribonucleoprotein H3 (2H9)
3190	HNRPK	heterogeneous nuclear ribonucleoprotein K
3192	HNRPU	heterogeneous nuclear ribonucleoprotein U (scaffold attachment factor A)
3241	HPCAL1	hippocalcin-like 1
3250	HPR	haptoglobin-related protein
3265	HRAS	v-Ha-ras Harvey rat sarcoma viral oncogene homolog
3269	HRH1	histamine receptor H1
3276	HRMT1L2	HMT1 hnRNP methyltransferase-like 2 (S. cerevisiae)
3297	HSF1	heat shock transcription factor 1
3309	HSPA5	heat shock 70kDa protein 5 (glucose-regulated protein, 78kDa)
3313	HSPA9B	heat shock 70kDa protein 9B (mortalin-2)
3326	HSPCB	heat shock 90kDa protein 1, beta
3329	HSPD1	heat shock 60kDa protein 1 (chaperonin)
3338	DNAJC4	DnaJ (Hsp40) homolog, subfamily C, member 4
3344	HTLF	human T-cell leukemia virus enhancer factor
3363	HTR7	5-hydroxytryptamine (serotonin) receptor 7 (adenylate cyclase-coupled)
3371	TNC	tenascin C (hexabrachion)
3384	ICAM2	intercellular adhesion molecule 2
3397	ID1	inhibitor of DNA binding 1, dominant negative helix-loop-helix protein
3460	IFNGR2	interferon gamma receptor 2 (interferon gamma transducer 1)
3552	IL1A	interleukin 1, alpha
3553	IL1B	interleukin 1, beta
3557	IL1RN	interleukin 1 receptor antagonist
3566	IL4R	interleukin 4 receptor
3569	IL6	interleukin 6 (interferon, beta 2)
3570	IL6R	interleukin 6 receptor
3572	IL6ST	interleukin 6 signal transducer (gp130, oncostatin M receptor)
3576	IL8	interleukin 8
3587	IL10RA	interleukin 10 receptor, alpha
3589	IL11	interleukin 11
3598	IL13RA2	interleukin 13 receptor, alpha 2
3609	ILF3	interleukin enhancer binding factor 3, 90kDa
3624	INHBA	inhibin, beta A (activin A, activin AB alpha polypeptide)
3628	INPP1	inositol polyphosphate-1-phosphatase
3638	INSIG1	insulin induced gene 1
3640	INSL3	insulin-like 3 (Leydig cell)
3646	EIF3S6	eukaryotic translation initiation factor 3, subunit 6 48kDa
3654	IRAK1	interleukin-1 receptor-associated kinase 1
3655	ITGA6	integrin, alpha 6
3656	IRAK2	interleukin-1 receptor-associated kinase 2
3669	ISG20	interferon stimulated exonuclease gene 20kDa
3673	ITGA2	integrin, alpha 2 (CD49B, alpha 2 subunit of VLA-2 receptor)
3675	ITGA3	integrin, alpha 3 (antigen CD49C, alpha 3 subunit of VLA-3 receptor)
3678	ITGA5	integrin, alpha 5 (fibronectin receptor, alpha polypeptide)
3688	ITGB1	integrin, beta 1 (fibronectin receptor, beta polypeptide, antigen CD29 includes MDF2, MSK12)
3690	ITGB3	integrin, beta 3 (platelet glycoprotein IIIa, antigen CD61)
3691	ITGB4	integrin, beta 4
3692	ITGB4BP	integrin beta 4 binding protein
3693	ITGB5	integrin, beta 5
3703	ITM1	integral membrane protein 1
3705	ITPK1	inositol 1,3,4-triphosphate 5/6 kinase
3710	ITPR3	inositol 1,4,5-triphosphate receptor, type 3
3720	JARID2	Jumonji, AT rich interactive domain 2
3725	JUN	v-jun sarcoma virus 17 oncogene homolog (avian)
3726	JUNB	jun B proto-oncogene
3728	JUP	junction plakoglobin
3730	KAL1	Kallmann syndrome 1 sequence
3732	CD82	CD82 antigen
3735	KARS	lysyl-tRNA synthetase
3755	KCNG1	potassium voltage-gated channel, subfamily G, member 1
3762	KCNJ5	potassium inwardly-rectifying channel, subfamily J, member 5
3770	KCNJ14	potassium inwardly-rectifying channel, subfamily J, member 14
3772	KCNJ15	potassium inwardly-rectifying channel, subfamily J, member 15
3775	KCNK1	potassium channel, subfamily K, member 1
3783	KCNN4	potassium intermediate/small conductance calcium-activated channel, subfamily N, member 4
3800	KIF5C	kinesin family member 5C
3818	KLKB1	kallikrein B, plasma (Fletcher factor) 1
3823	KLRC3	killer cell lectin-like receptor subfamily C, member 3
3837	KPNB1	karyopherin (importin) beta 1
3838	KPNA2	karyopherin alpha 2 (RAG cohort 1, importin alpha 1)
3840	KPNA4	karyopherin alpha 4 (importin alpha 3)
3842	TNPO1	transportin 1
3843	RANBP5	RAN binding protein 5
3854	KRT6B	keratin 6B
3855	KRT7	keratin 7
3875	KRT18	keratin 18
3898	LAD1	ladinin 1
3908	LAMA2	laminin, alpha 2 (merosin, congenital muscular dystrophy)
3909	LAMA3	laminin, alpha 3
3914	LAMB3	laminin, beta 3
3916	LAMP1	lysosomal-associated membrane protein 1
3918	LAMC2	laminin, gamma 2
3930	LBR	lamin B receptor
3949	LDLR	low density lipoprotein receptor (familial hypercholesterolemia)
3976	LIF	leukemia inhibitory factor (cholinergic differentiation factor)
3995	FADS3	fatty acid desaturase 3
3998	LMAN1	lectin, mannose-binding, 1
4023	LPL	lipoprotein lipase
4055	LTBR	lymphotoxin beta receptor (TNFR superfamily, member 3)
4059	LU	Lutheran blood group (Auberger b antigen included)
4074	M6PR	mannose-6-phosphate receptor (cation dependent)
4084	MXD1	MAX dimerization protein 1
4097	MAFG	v-maf musculoaponeurotic fibrosarcoma oncogene homolog G (avian)
4108	MAGEA9	melanoma antigen family A, 9
4116	MAGOH	mago-nashi homolog, proliferation-associated (Drosophila)
4124	MAN2A1	mannosidase, alpha, class 2A, member 1
4128	MAOA	monoamine oxidase A
4131	MAP1B	microtubule-associated protein 1B
4134	MAP4	microtubule-associated protein 4
4140	MARK3	MAP/microtubule affinity-regulating kinase 3
4141	MARS	methionine-tRNA synthetase
4144	MAT2A	methionine adenosyltransferase II, alpha
4146	MATN1	matrilin 1, cartilage matrix protein
4152	MBD1	methyl-CpG binding domain protein 1
4170	MCL1	myeloid cell leukemia sequence 1 (BCL2-related)
4188	MDFI	MyoD family inhibitor
4189	DNAJB9	DnaJ (Hsp40) homolog, subfamily B, member 9
4194	MDM4	Mdm4, transformed 3T3 cell double minute 4, p53 binding protein (mouse)
4233	MET	met proto-oncogene (hepatocyte growth factor receptor)
4237	MFAP2	microfibrillar-associated protein 2
4238	MFAP3	microfibrillar-associated protein 3
4240	MFGE8	milk fat globule-EGF factor 8 protein
4242	MFNG	manic fringe homolog (Drosophila)
4245	MGAT1	mannosyl (alpha-1,3-)-glycoprotein beta-1,2-N-acetylglucosaminyltransferase
4253	CTAGE5	CTAGE family, member 5
4293	MAP3K9	mitogen-activated protein kinase kinase kinase 9
4297	MLL	myeloid/lymphoid or mixed-lineage leukemia (trithorax homolog, Drosophila)
4301	MLLT4	myeloid/lymphoid or mixed-lineage leukemia (trithorax homolog, Drosophila); translocated to, 4
4312	MMP1	matrix metallopeptidase 1 (interstitial collagenase)
4318	MMP9	matrix metallopeptidase 9 (gelatinase B, 92kDa gelatinase, 92kDa type IV collagenase)
4319	MMP10	matrix metallopeptidase 10 (stromelysin 2)
4323	MMP14	matrix metallopeptidase 14 (membrane-inserted)
4325	MMP16	matrix metallopeptidase 16 (membrane-inserted)
4335	MNT	MAX binding protein
4363	ABCC1	ATP-binding cassette, sub-family C (CFTR/MRP), member 1
4486	MST1R	macrophage stimulating 1 receptor (c-met-related tyrosine kinase)
4495	MT1G	metallothionein 1G
4496	MT1H	metallothionein 1H
4501	MT1X	metallothionein 1X
4502	MT2A	metallothionein 2A
4504	MT3	metallothionein 3 (growth inhibitory factor (neurotrophic))
4507	MTAP	methylthioadenosine phosphorylase
4520	MTF1	metal-regulatory transcription factor 1
4588	MUC6	mucin 6, gastric
4615	MYD88	myeloid differentiation primary response gene (88)
4643	MYO1E	myosin IE
4645	MYO5B	myosin VB
4650	MYO9B	myosin IXB
4651	MYO10	myosin X
4654	MYOD1	myogenic differentiation 1
4670	HNRPM	heterogeneous nuclear ribonucleoprotein M
4673	NAP1L1	nucleosome assembly protein 1-like 1
4691	NCL	nucleolin
4791	NFKB2	nuclear factor of kappa light polypeptide gene enhancer in B-cells 2 (p49/p100)
4793	NFKBIB	nuclear factor of kappa light polypeptide gene enhancer in B-cells inhibitor, beta
4798	NFRKB	nuclear factor related to kappaB binding protein
4800	NFYA	nuclear transcription factor Y, alpha
4804	NGFR	nerve growth factor receptor (TNFR superfamily, member 16)
4817	NIT1	nitrilase 1
4839	NOL1	nucleolar protein 1, 120kDa
4849	CNOT3	CCR4-NOT transcription complex, subunit 3
4858	NOVA2	neuro-oncological ventral antigen 2
4860	NP	nucleoside phosphorylase
4864	NPC1	Niemann-Pick disease, type C1
4869	NPM1	nucleophosmin (nucleolar phosphoprotein B23, numatrin)
4907	NT5E	5'-nucleotidase, ecto (CD73)
4950	OCLN	occludin
4953	ODC1	ornithine decarboxylase 1
4967	OGDH	oxoglutarate (alpha-ketoglutarate) dehydrogenase (lipoamide)
4992	OR1F1	olfactory receptor, family 1, subfamily F, member 1
5019	OXCT1	3-oxoacid CoA transferase 1
5034	P4HB	procollagen-proline, 2-oxoglutarate 4-dioxygenase (proline 4-hydroxylase), beta polypeptide (protein disulfide isomerase-associated 1)
5036	PA2G4	proliferation-associated 2G4, 38kDa
5046	PCSK6	proprotein convertase subtilisin/kexin type 6
5052	PRDX1	peroxiredoxin 1
5054	SERPINE1	serpin peptidase inhibitor, clade E (nexin, plasminogen activator inhibitor type 1), member 1
5055	SERPINB2	serpin peptidase inhibitor, clade B (ovalbumin), member 2
5091	PC	pyruvate carboxylase
5097	PCDH1	protocadherin 1 (cadherin-like 1)
5098	PCDHGC3	protocadherin gamma subfamily C, 3
5110	PCMT1	protein-L-isoaspartate (D-aspartate) O-methyltransferase
5157	PDGFRL	platelet-derived growth factor receptor-like
5202	PFDN2	prefoldin 2
5209	PFKFB3	6-phosphofructo-2-kinase/fructose-2,6-biphosphatase 3
5210	PFKFB4	6-phosphofructo-2-kinase/fructose-2,6-biphosphatase 4
5214	PFKP	phosphofructokinase, platelet
5230	PGK1	phosphoglycerate kinase 1
5238	PGM3	phosphoglucomutase 3
5245	PHB	prohibitin
5261	PHKG2	phosphorylase kinase, gamma 2 (testis)
5266	PI3	peptidase inhibitor 3, skin-derived (SKALP)
5268	SERPINB5	serpin peptidase inhibitor, clade B (ovalbumin), member 5
5271	SERPINB8	serpin peptidase inhibitor, clade B (ovalbumin), member 8
5277	PIGA	phosphatidylinositol glycan, class A (paroxysmal nocturnal hemoglobinuria)
5289	PIK3C3	phosphoinositide-3-kinase, class 3
5292	PIM1	pim-1 oncogene
5293	PIK3CD	phosphoinositide-3-kinase, catalytic, delta polypeptide
5310	PKD1	polycystic kidney disease 1 (autosomal dominant)
5317	PKP1	plakophilin 1 (ectodermal dysplasia/skin fragility syndrome)
5318	PKP2	plakophilin 2
5321	PLA2G4A	phospholipase A2, group IVA (cytosolic, calcium-dependent)
5328	PLAU	plasminogen activator, urokinase
5329	PLAUR	plasminogen activator, urokinase receptor
5339	PLEC1	plectin 1, intermediate filament binding protein 500kDa
5342	PLGLB2	plasminogen-like B2
5352	PLOD2	procollagen-lysine, 2-oxoglutarate 5-dioxygenase 2
5355	PLP2	proteolipid protein 2 (colonic epithelium-enriched)
5361	PLXNA1	plexin A1
5362	PLXNA2	plexin A2
5366	PMAIP1	phorbol-12-myristate-13-acetate-induced protein 1
5411	PNN	pinin, desmosome associated protein
5428	POLG	polymerase (DNA directed), gamma
5429	POLH	polymerase (DNA directed), eta
5457	POU4F1	POU domain, class 4, transcription factor 1
5458	POU4F2	POU domain, class 4, transcription factor 2
5467	PPARD	peroxisome proliferative activated receptor, delta
5473	PPBP	pro-platelet basic protein (chemokine (C-X-C motif) ligand 7)
5479	PPIB	peptidylprolyl isomerase B (cyclophilin B)
5500	PPP1CB	protein phosphatase 1, catalytic subunit, beta isoform
5514	PPP1R10	protein phosphatase 1, regulatory subunit 10
5520	PPP2R2A	protein phosphatase 2 (formerly 2A), regulatory subunit B (PR 52), alpha isoform
5526	PPP2R5B	protein phosphatase 2, regulatory subunit B (B56), beta isoform
5580	PRKCD	protein kinase C, delta
5597	MAPK6	mitogen-activated protein kinase 6
5600	MAPK11	mitogen-activated protein kinase 11
5606	MAP2K3	mitogen-activated protein kinase kinase 3
5611	DNAJC3	DnaJ (Hsp40) homolog, subfamily C, member 3
5618	PRLR	prolactin receptor
5621	PRNP	prion protein (p27-30) (Creutzfeld-Jakob disease, Gerstmann-Strausler-Scheinker syndrome, fatal familial insomnia)
5652	PRSS8	protease, serine, 8 (prostasin)
5663	PSEN1	presenilin 1 (Alzheimer disease 3)
5682	PSMA1	proteasome (prosome, macropain) subunit, alpha type, 1
5702	PSMC3	proteasome (prosome, macropain) 26S subunit, ATPase, 3
5708	PSMD2	proteasome (prosome, macropain) 26S subunit, non-ATPase, 2
5709	PSMD3	proteasome (prosome, macropain) 26S subunit, non-ATPase, 3
5714	PSMD8	proteasome (prosome, macropain) 26S subunit, non-ATPase, 8
5718	PSMD12	proteasome (prosome, macropain) 26S subunit, non-ATPase, 12
5725	PTBP1	polypyrimidine tract binding protein 1
5728	PTEN	phosphatase and tensin homolog (mutated in multiple advanced cancers 1)
5742	PTGS1	prostaglandin-endoperoxide synthase 1 (prostaglandin G/H synthase and cyclooxygenase)
5743	PTGS2	prostaglandin-endoperoxide synthase 2 (prostaglandin G/H synthase and cyclooxygenase)
5744	PTHLH	parathyroid hormone-like hormone
5768	QSCN6	quiescin Q6
5770	PTPN1	protein tyrosine phosphatase, non-receptor type 1
5782	PTPN12	protein tyrosine phosphatase, non-receptor type 12
5787	PTPRB	protein tyrosine phosphatase, receptor type, B
5791	PTPRE	protein tyrosine phosphatase, receptor type, E
5802	PTPRS	protein tyrosine phosphatase, receptor type, S
5806	PTX3	pentraxin-related gene, rapidly induced by IL-1 beta
5814	PURB	purine-rich element binding protein B
5817	PVR	poliovirus receptor
5819	PVRL2	poliovirus receptor-related 2 (herpesvirus entry mediator B)
5822	PWP2H	PWP2 periodic tryptophan protein homolog (yeast)
5832	ALDH18A1	aldehyde dehydrogenase 18 family, member A1
5865	RAB3B	RAB3B, member RAS oncogene family
5870	RAB6A	RAB6A, member RAS oncogene family
5880	RAC2	ras-related C3 botulinum toxin substrate 2 (rho family, small GTP binding protein Rac2)
5886	RAD23A	RAD23 homolog A (S. cerevisiae)
5896	RAG1	recombination activating gene 1
5901	RAN	RAN, member RAS oncogene family
5908	RAP1B	RAP1B, member of RAS oncogene family
5912	RAP2B	RAP2B, member of RAS oncogene family
5922	RASA2	RAS p21 protein activator 2
5954	RCN1	reticulocalbin 1, EF-hand calcium binding domain
5970	RELA	v-rel reticuloendotheliosis viral oncogene homolog A, nuclear factor of kappa light polypeptide gene enhancer in B-cells 3, p65 (avian)
5976	RENT1	regulator of nonsense transcripts 1
5981	RFC1	replication factor C (activator 1) 1, 145kDa
6002	RGS12	regulator of G-protein signalling 12
6047	RNF4	ring finger protein 4
6134	RPL10	ribosomal protein L10
6147	RPL23A	ribosomal protein L23a
6157	RPL27A	ribosomal protein L27a
6159	RPL29	ribosomal protein L29
6168	RPL37A	ribosomal protein L37a
6183	MRPS12	mitochondrial ribosomal protein S12
6184	RPN1	ribophorin I
6196	RPS6KA2	ribosomal protein S6 kinase, 90kDa, polypeptide 2
6197	RPS6KA3	ribosomal protein S6 kinase, 90kDa, polypeptide 3
6204	RPS10	ribosomal protein S10
6205	RPS11	ribosomal protein S11
6223	RPS19	ribosomal protein S19
6238	RRBP1	ribosome binding protein 1 homolog 180kDa (dog)
6239	RREB1	ras responsive element binding protein 1
6242	RTKN	rhotekin
6273	S100A2	S100 calcium binding protein A2
6274	S100A3	S100 calcium binding protein A3
6277	S100A6	S100 calcium binding protein A6 (calcyclin)
6281	S100A10	S100 calcium binding protein A10 (annexin II ligand, calpactin I, light polypeptide (p11))
6286	S100P	S100 calcium binding protein P
6294	SAFB	scaffold attachment factor B
6299	SALL1	sal-like 1 (Drosophila)
6300	MAPK12	mitogen-activated protein kinase 12
6301	SARS	seryl-tRNA synthetase
6303	SAT	spermidine/spermine N1-acetyltransferase
6305	SBF1	SET binding factor 1
6307	SC4MOL	sterol-C4-methyl oxidase-like
6334	SCN8A	sodium channel, voltage gated, type VIII, alpha
6341	SCO1	SCO cytochrome oxidase deficient homolog 1 (yeast)
6364	CCL20	chemokine (C-C motif) ligand 20
6374	CXCL5	chemokine (C-X-C motif) ligand 5
6382	SDC1	syndecan 1
6383	SDC2	syndecan 2 (heparan sulfate proteoglycan 1, cell surface-associated, fibroglycan)
6385	SDC4	syndecan 4 (amphiglycan, ryudocan)
6389	SDHA	succinate dehydrogenase complex, subunit A, flavoprotein (Fp)
6400	SEL1L	sel-1 suppressor of lin-12-like (C. elegans)
6418	SET	SET translocation (myeloid leukemia-associated)
6428	SFRS3	splicing factor, arginine/serine-rich 3
6432	SFRS7	splicing factor, arginine/serine-rich 7, 35kDa
6434	SFRS10	splicing factor, arginine/serine-rich 10 (transformer 2 homolog, Drosophila)
6447	SGNE1	secretory granule, neuroendocrine protein 1 (7B2 protein)
6461	SHB	Src homology 2 domain containing adaptor protein B
6464	SHC1	SHC (Src homology 2 domain containing) transforming protein 1
6472	SHMT2	serine hydroxymethyltransferase 2 (mitochondrial)
6482	ST3GAL1	ST3 beta-galactoside alpha-2,3-sialyltransferase 1
6515	SLC2A3	solute carrier family 2 (facilitated glucose transporter), member 3
6520	SLC3A2	solute carrier family 3 (activators of dibasic and neutral amino acid transport), member 2
6523	SLC5A1	solute carrier family 5 (sodium/glucose cotransporter), member 1
6525	SMTN	smoothelin
6535	SLC6A8	solute carrier family 6 (neurotransmitter transporter, creatine), member 8
6538	SLC6A11	solute carrier family 6 (neurotransmitter transporter, GABA), member 11
6548	SLC9A1	solute carrier family 9 (sodium/hydrogen exchanger), member 1 (antiporter, Na+/H+, amiloride sensitive)
6560	SLC12A4	solute carrier family 12 (potassium/chloride transporters), member 4
6566	SLC16A1	solute carrier family 16 (monocarboxylic acid transporters), member 1
6574	SLC20A1	solute carrier family 20 (phosphate transporter), member 1
6575	SLC20A2	solute carrier family 20 (phosphate transporter), member 2
6579	SLCO1A2	solute carrier organic anion transporter family, member 1A2
6583	SLC22A4	solute carrier family 22 (organic cation transporter), member 4
6597	SMARCA4	SWI/SNF related, matrix associated, actin dependent regulator of chromatin, subfamily a, member 4
6624	FSCN1	fascin homolog 1, actin-bundling protein (Strongylocentrotus purpuratus)
6628	SNRPB	small nuclear ribonucleoprotein polypeptides B and B1
6645	SNTB2	syntrophin, beta 2 (dystrophin-associated protein A1, 59kDa, basic component 2)
6650	SOLH	small optic lobes homolog (Drosophila)
6651	SON	SON DNA binding protein
6659	SOX4	SRY (sex determining region Y)-box 4
6675	UAP1	UDP-N-acteylglucosamine pyrophosphorylase 1
6699	SPRR1B	small proline-rich protein 1B (cornifin)
6710	SPTB	spectrin, beta, erythrocytic (includes spherocytosis, clinical type I)
6711	SPTBN1	spectrin, beta, non-erythrocytic 1
6713	SQLE	squalene epoxidase
6721	SREBF2	sterol regulatory element binding transcription factor 2
6723	SRM	spermidine synthase
6729	SRP54	signal recognition particle 54kDa
6731	SRP72	signal recognition particle 72kDa
6734	SRPR	signal recognition particle receptor ('docking protein')
6742	SSBP1	single-stranded DNA binding protein 1
6745	SSR1	signal sequence receptor, alpha (translocon-associated protein alpha)
6746	SSR2	signal sequence receptor, beta (translocon-associated protein beta)
6747	SSR3	signal sequence receptor, gamma (translocon-associated protein gamma)
6748	SSR4	signal sequence receptor, delta (translocon-associated protein delta)
6781	STC1	stanniocalcin 1
6782	STCH	stress 70 protein chaperone, microsome-associated, 60kDa
6785	ELOVL4	elongation of very long chain fatty acids (FEN1/Elo2, SUR4/Elo3, yeast)-like 4
6793	STK10	serine/threonine kinase 10
6804	STX1A	syntaxin 1A (brain)
6836	SURF4	surfeit 4
6856	SYPL1	synaptophysin-like 1
6868	ADAM17	ADAM metallopeptidase domain 17 (tumor necrosis factor, alpha, converting enzyme)
6885	MAP3K7	mitogen-activated protein kinase kinase kinase 7
6890	TAP1	transporter 1, ATP-binding cassette, sub-family B (MDR/TAP)
6891	TAP2	transporter 2, ATP-binding cassette, sub-family B (MDR/TAP)
6897	TARS	threonyl-tRNA synthetase
6926	TBX3	T-box 3 (ulnar mammary syndrome)
6927	TCF1	transcription factor 1, hepatic; LF-B1, hepatic nuclear factor (HNF1), albumin proximal factor
6929	TCF3	transcription factor 3 (E2A immunoglobulin enhancer binding factors E12/E47)
6935	TCF8	transcription factor 8 (represses interleukin 2 expression)
6949	TCOF1	Treacher Collins-Franceschetti syndrome 1
7009	TEGT	testis enhanced gene transcript (BAX inhibitor 1)
7030	TFE3	transcription factor binding to IGHM enhancer 3
7037	TFRC	transferrin receptor (p90, CD71)
7039	TGFA	transforming growth factor, alpha
7040	TGFB1	transforming growth factor, beta 1 (Camurati-Engelmann disease)
7048	TGFBR2	transforming growth factor, beta receptor II (70/80kDa)
7050	TGIF	TGFB-induced factor (TALE family homeobox)
7056	THBD	thrombomodulin
7075	TIE1	tyrosine kinase with immunoglobulin-like and EGF-like domains 1
7076	TIMP1	TIMP metallopeptidase inhibitor 1
7078	TIMP3	TIMP metallopeptidase inhibitor 3 (Sorsby fundus dystrophy, pseudoinflammatory)
7082	TJP1	tight junction protein 1 (zona occludens 1)
7086	TKT	transketolase (Wernicke-Korsakoff syndrome)
7090	TLE3	transducin-like enhancer of split 3 (E(sp1) homolog, Drosophila)
7103	TSPAN8	tetraspanin 8
7106	TSPAN4	tetraspanin 4
7111	TMOD1	tropomodulin 1
7128	TNFAIP3	tumor necrosis factor, alpha-induced protein 3
7150	TOP1	topoisomerase (DNA) I
7162	TPBG	trophoblast glycoprotein
7165	TPD52L2	tumor protein D52-like 2
7170	TPM3	tropomyosin 3
7171	TPM4	tropomyosin 4
7184	TRA1	tumor rejection antigen (gp96) 1
7203	CCT3	chaperonin containing TCP1, subunit 3 (gamma)
7262	PHLDA2	pleckstrin homology-like domain, family A, member 2
7264	TSTA3	tissue specific transplantation antigen P35B
7266	DNAJC7	DnaJ (Hsp40) homolog, subfamily C, member 7
7277	TUBA1	tubulin, alpha 1 (testis specific)
7280	TUBB2A	tubulin, beta 2A
7284	TUFM	Tu translation elongation factor, mitochondrial
7290	HIRA	HIR histone cell cycle regulation defective homolog A (S. cerevisiae)
7307	U2AF1	U2(RNU2) small nuclear RNA auxiliary factor 1
7316	UBC	ubiquitin C
7317	UBE1	ubiquitin-activating enzyme E1 (A1S9T and BN75 temperature sensitivity complementing)
7320	UBE2B	ubiquitin-conjugating enzyme E2B (RAD6 homolog)
7323	UBE2D3	ubiquitin-conjugating enzyme E2D 3 (UBC4/5 homolog, yeast)
7328	UBE2H	ubiquitin-conjugating enzyme E2H (UBC8 homolog, yeast)
7334	UBE2N	ubiquitin-conjugating enzyme E2N (UBC13 homolog, yeast)
7355	SLC35A2	solute carrier family 35 (UDP-galactose transporter), member A2
7357	UGCG	UDP-glucose ceramide glucosyltransferase
7378	UPP1	uridine phosphorylase 1
7384	UQCRC1	ubiquinol-cytochrome c reductase core protein I
7410	VAV2	vav 2 oncogene
7415	VCP	valosin-containing protein
7421	VDR	vitamin D (1,25- dihydroxyvitamin D3) receptor
7422	VEGF	vascular endothelial growth factor
7430	VIL2	villin 2 (ezrin)
7453	WARS	tryptophanyl-tRNA synthetase
7455	ZAN	zonadhesin
7461	CYLN2	cytoplasmic linker 2
7462	LAT2	linker for activation of T cells family, member 2
7474	WNT5A	wingless-type MMTV integration site family, member 5A
7483	WNT9A	wingless-type MMTV integration site family, member 9A
7498	XDH	xanthine dehydrogenase
7531	YWHAE	tyrosine 3-monooxygenase/tryptophan 5-monooxygenase activation protein, epsilon polypeptide
7536	SF1	splicing factor 1
7538	ZFP36	zinc finger protein 36, C3H type, homolog (mouse)
7551	ZNF3	zinc finger protein 3 (A8-51)
7706	TRIM25	tripartite motif-containing 25
7718	ZNF165	zinc finger protein 165
7779	SLC30A1	solute carrier family 30 (zinc transporter), member 1
7791	ZYX	zyxin
7803	PTP4A1	protein tyrosine phosphatase type IVA, member 1
7804	LRP8	low density lipoprotein receptor-related protein 8, apolipoprotein e receptor
7851	MALL	mal, T-cell differentiation protein-like
7867	MAPKAPK3	mitogen-activated protein kinase-activated protein kinase 3
7869	SEMA3B	sema domain, immunoglobulin domain (Ig), short basic domain, secreted, (semaphorin) 3B
7874	USP7	ubiquitin specific peptidase 7 (herpes virus-associated)
7903	ST8SIA4	ST8 alpha-N-acetyl-neuraminide alpha-2,8-sialyltransferase 4
7920	BAT5	HLA-B associated transcript 5
7922	SLC39A7	solute carrier family 39 (zinc transporter), member 7
7980	TFPI2	tissue factor pathway inhibitor 2
7991	TUSC3	tumor suppressor candidate 3
8013	NR4A3	nuclear receptor subfamily 4, group A, member 3
8027	STAM	signal transducing adaptor molecule (SH3 domain and ITAM motif) 1
8076	MFAP5	microfibrillar associated protein 5
8091	HMGA2	high mobility group AT-hook 2
8140	SLC7A5	solute carrier family 7 (cationic amino acid transporter, y+ system), member 5
8148	TAF15	TAF15 RNA polymerase II, TATA box binding protein (TBP)-associated factor, 68kDa
8175	SF3A2	splicing factor 3a, subunit 2, 66kDa
8189	SYMPK	symplekin
8204	NRIP1	nuclear receptor interacting protein 1
8242	SMCX	Smcy homolog, X-linked (mouse)
8273	SLC10A3	solute carrier family 10 (sodium/bile acid cotransporter family), member 3
8287	USP9Y	ubiquitin specific peptidase 9, Y-linked (fat facets-like, Drosophila)
8407	TAGLN2	transgelin 2
8425	LTBP4	latent transforming growth factor beta binding protein 4
8428	STK24	serine/threonine kinase 24 (STE20 homolog, yeast)
8500	PPFIA1	protein tyrosine phosphatase, receptor type, f polypeptide (PTPRF), interacting protein (liprin), alpha 1
8534	CHST1	carbohydrate (keratan sulfate Gal-6) sulfotransferase 1
8539	API5	apoptosis inhibitor 5
8566	PDXK	pyridoxal (pyridoxine, vitamin B6) kinase
8570	KHSRP	KH-type splicing regulatory protein (FUSE binding protein 2)
8572	PDLIM4	PDZ and LIM domain 4
8602	C4orf9	chromosome 4 open reading frame 9
8614	STC2	stanniocalcin 2
8615	VDP	vesicle docking protein p115
8638	OASL	2'-5'-oligoadenylate synthetase-like
8651	SOCS1	suppressor of cytokine signaling 1
8661	EIF3S10	eukaryotic translation initiation factor 3, subunit 10 theta, 150/170kDa
8662	EIF3S9	eukaryotic translation initiation factor 3, subunit 9 eta, 116kDa
8663	EIF3S8	eukaryotic translation initiation factor 3, subunit 8, 110kDa
8664	EIF3S7	eukaryotic translation initiation factor 3, subunit 7 zeta, 66/67kDa
8665	EIF3S5	eukaryotic translation initiation factor 3, subunit 5 epsilon, 47kDa
8682	PEA15	phosphoprotein enriched in astrocytes 15
8714	ABCC3	ATP-binding cassette, sub-family C (CFTR/MRP), member 3
8718	TNFRSF25	tumor necrosis factor receptor superfamily, member 25
8728	ADAM19	ADAM metallopeptidase domain 19 (meltrin beta)
8751	ADAM15	ADAM metallopeptidase domain 15 (metargidin)
8763	CD164	CD164 antigen, sialomucin
8780	RIOK3	RIO kinase 3 (yeast)
8795	TNFRSF10B	tumor necrosis factor receptor superfamily, member 10b
8797	TNFRSF10A	tumor necrosis factor receptor superfamily, member 10a
8808	IL1RL2	interleukin 1 receptor-like 2
8813	DPM1	dolichyl-phosphate mannosyltransferase polypeptide 1, catalytic subunit
8818	DPM2	dolichyl-phosphate mannosyltransferase polypeptide 2, regulatory subunit
8824	CES2	carboxylesterase 2 (intestine, liver)
8826	IQGAP1	IQ motif containing GTPase activating protein 1
8828	NRP2	neuropilin 2
8829	NRP1	neuropilin 1
8848	TSC22D1	TSC22 domain family, member 1
8853	DDEF2	development and differentiation enhancing factor 2
8869	ST3GAL5	ST3 beta-galactoside alpha-2,3-sialyltransferase 5
8870	IER3	immediate early response 3
8871	SYNJ2	synaptojanin 2
8880	FUBP1	far upstream element (FUSE) binding protein 1
8882	ZNF259	zinc finger protein 259
8886	DDX18	DEAD (Asp-Glu-Ala-Asp) box polypeptide 18
8892	EIF2B2	eukaryotic translation initiation factor 2B, subunit 2 beta, 39kDa
8900	CCNA1	cyclin A1
8915	BCL10	B-cell CLL/lymphoma 10
8945	BTRC	beta-transducin repeat containing
8976	WASL	Wiskott-Aldrich syndrome-like
8992	ATP6V0E	ATPase, H+ transporting, lysosomal 9kDa, V0 subunit e
9015	TAF1A	TATA box binding protein (TBP)-associated factor, RNA polymerase I, A, 48kDa
9048	ARTN	artemin
9052	GPRC5A	G protein-coupled receptor, family C, group 5, member A
9058	SLC13A2	solute carrier family 13 (sodium-dependent dicarboxylate transporter), member 2
9066	SYT7	synaptotagmin VII
9123	SLC16A3	solute carrier family 16 (monocarboxylic acid transporters), member 3
9136	RNU3IP2	RNA, U3 small nucleolar interacting protein 2
9148	NEURL	neuralized-like (Drosophila)
9159	PCSK7	proprotein convertase subtilisin/kexin type 7
9170	EDG4	endothelial differentiation, lysophosphatidic acid G-protein-coupled receptor, 4
9173	IL1RL1	interleukin 1 receptor-like 1
9181	ARHGEF2	rho/rac guanine nucleotide exchange factor (GEF) 2
9188	DDX21	DEAD (Asp-Glu-Ala-Asp) box polypeptide 21
9194	SLC16A7	solute carrier family 16 (monocarboxylic acid transporters), member 7
9197	SLC33A1	solute carrier family 33 (acetyl-CoA transporter), member 1
9208	LRRFIP1	leucine rich repeat (in FLII) interacting protein 1
9221	NOLC1	nucleolar and coiled-body phosphoprotein 1
9227	LRAT	lecithin retinol acyltransferase (phosphatidylcholine--retinol O-acyltransferase)
9231	DLG5	discs, large homolog 5 (Drosophila)
9238	TBRG4	transforming growth factor beta regulator 4
9241	NOG	noggin
9255	SCYE1	small inducible cytokine subfamily E, member 1 (endothelial monocyte-activating)
9260	PDLIM7	PDZ and LIM domain 7 (enigma)
9261	MAPKAPK2	mitogen-activated protein kinase-activated protein kinase 2
9263	STK17A	serine/threonine kinase 17a (apoptosis-inducing)
9304	RNU22	RNA, U22 small nucleolar
9354	UBE4A	ubiquitination factor E4A (UFD2 homolog, yeast)
9356	SLC22A6	solute carrier family 22 (organic anion transporter), member 6
9361	PRSS15	protease, serine, 15
9372	ZFYVE9	zinc finger, FYVE domain containing 9
9388	LIPG	lipase, endothelial
9390	SLC22A13	solute carrier family 22 (organic cation transporter), member 13
9424	KCNK6	potassium channel, subfamily K, member 6
9425	CDYL	chromodomain protein, Y-like
9446	GSTO1	glutathione S-transferase omega 1
9448	MAP4K4	mitogen-activated protein kinase kinase kinase kinase 4
9454	HOMER3	homer homolog 3 (Drosophila)
9456	HOMER1	homer homolog 1 (Drosophila)
9497	SLC4A7	solute carrier family 4, sodium bicarbonate cotransporter, member 7
9513	FXR2	fragile X mental retardation, autosomal homolog 2
9517	SPTLC2	serine palmitoyltransferase, long chain base subunit 2
9518	GDF15	growth differentiation factor 15
9522	SCAMP1	secretory carrier membrane protein 1
9526	MPDU1	mannose-P-dolichol utilization defect 1
9527	GOSR1	golgi SNAP receptor complex member 1
9536	PTGES	prostaglandin E synthase
9537	TP53I11	tumor protein p53 inducible protein 11
9551	ATP5J2	ATP synthase, H+ transporting, mitochondrial F0 complex, subunit f, isoform 2
9552	SPAG7	sperm associated antigen 7
9554	SEC22L1	SEC22 vesicle trafficking protein-like 1 (S. cerevisiae)
9567	GTPBP1	GTP binding protein 1
9569	GTF2IRD1	GTF2I repeat domain containing 1
9586	CREB5	cAMP responsive element binding protein 5
9589	WTAP	Wilms tumor 1 associated protein
9590	AKAP12	A kinase (PRKA) anchor protein (gravin) 12
9592	IER2	immediate early response 2
9600	PITPNM1	phosphatidylinositol transfer protein, membrane-associated 1
9612	NCOR2	nuclear receptor co-repressor 2
9618	TRAF4	TNF receptor-associated factor 4
9619	ABCG1	ATP-binding cassette, sub-family G (WHITE), member 1
9645	MICAL2	microtubule associated monoxygenase, calponin and LIM domain containing 2
9659	PDE4DIP	phosphodiesterase 4D interacting protein (myomegalin)
9668	ZNF432	zinc finger protein 432
9674	KIAA0040	KIAA0040
9689	BZW1	basic leucine zipper and W2 domains 1
9690	UBE3C	ubiquitin protein ligase E3C
9695	EDEM1	ER degradation enhancer, mannosidase alpha-like 1
9705	ST18	suppression of tumorigenicity 18 (breast carcinoma) (zinc finger protein)
9709	HERPUD1	homocysteine-inducible, endoplasmic reticulum stress-inducible, ubiquitin-like domain member 1
9710	KIAA0355	KIAA0355
9732	DOCK4	dedicator of cytokinesis 4
9733	SART3	squamous cell carcinoma antigen recognised by T cells 3
9745	ZNF536	zinc finger protein 536
9746	CLSTN3	calsyntenin 3
9774	BCLAF1	BCL2-associated transcription factor 1
9777	TM9SF4	transmembrane 9 superfamily protein member 4
9789	SPCS2	signal peptidase complex subunit 2 homolog (S. cerevisiae)
9804	TOMM20	translocase of outer mitochondrial membrane 20 homolog (yeast)
9818	NUPL1	nucleoporin like 1
9819	TSC22D2	TSC22 domain family, member 2
9841	ZBTB24	zinc finger and BTB domain containing 24
9842	PLEKHM1	pleckstrin homology domain containing, family M (with RUN domain) member 1
9871	SEC24D	SEC24 related gene family, member D (S. cerevisiae)
9885	OSBPL2	oxysterol binding protein-like 2
9898	UBAP2L	ubiquitin associated protein 2-like
9914	KIAA0703	KIAA0703 gene product
9917	FAM20B	family with sequence similarity 20, member B
9926	LPGAT1	lysophosphatidylglycerol acyltransferase 1
9929	JOSD1	Josephin domain containing 1
9935	MAFB	v-maf musculoaponeurotic fibrosarcoma oncogene homolog B (avian)
9938	ARHGAP25	Rho GTPase activating protein 25
9939	RBM8A	RNA binding motif protein 8A
9943	OXSR1	oxidative-stress responsive 1
9948	WDR1	WD repeat domain 1
9957	HS3ST1	heparan sulfate (glucosamine) 3-O-sulfotransferase 1
9965	FGF19	fibroblast growth factor 19
9982	FGFBP1	fibroblast growth factor binding protein 1
9986	RCE1	RCE1 homolog, prenyl protein peptidase (S. cerevisiae)
9989	PPP4R1	protein phosphatase 4, regulatory subunit 1
10011	SRA1	steroid receptor RNA activator 1
10016	PDCD6	programmed cell death 6
10045	SH2D3A	SH2 domain containing 3A
10061	ABCF2	ATP-binding cassette, sub-family F (GCN20), member 2
10066	SCAMP2	secretory carrier membrane protein 2
10067	SCAMP3	secretory carrier membrane protein 3
10089	KCNK7	potassium channel, subfamily K, member 7
10092	ARPC5	actin related protein 2/3 complex, subunit 5, 16kDa
10093	ARPC4	actin related protein 2/3 complex, subunit 4, 20kDa
10095	ARPC1B	actin related protein 2/3 complex, subunit 1B, 41kDa
10098	TSPAN5	tetraspanin 5
10105	PPIF	peptidylprolyl isomerase F (cyclophilin F)
10128	LRPPRC	leucine-rich PPR-motif containing
10130	PDIA6	protein disulfide isomerase family A, member 6
10134	BCAP31	B-cell receptor-associated protein 31
10135	PBEF1	pre-B-cell colony enhancing factor 1
10140	TOB1	transducer of ERBB2, 1
10159	ATP6AP2	ATPase, H+ transporting, lysosomal accessory protein 2
10174	SORBS3	sorbin and SH3 domain containing 3
10175	CNIH	cornichon homolog (Drosophila)
10184	LHFPL2	lipoma HMGIC fusion partner-like 2
10188	TNK2	tyrosine kinase, non-receptor, 2
10195	ALG3	asparagine-linked glycosylation 3 homolog (yeast, alpha-1,3-mannosyltransferase)
10200	MPHOSPH6	M-phase phosphoprotein 6
10209	EIF1	eukaryotic translation initiation factor 1
10221	TRIB1	tribbles homolog 1 (Drosophila)
10227	TETRAN	tetracycline transporter-like protein
10237	SLC35B1	solute carrier family 35, member B1
10253	SPRY2	sprouty homolog 2 (Drosophila)
10257	ABCC4	ATP-binding cassette, sub-family C (CFTR/MRP), member 4
10272	FSTL3	follistatin-like 3 (secreted glycoprotein)
10276	NET1	neuroepithelial cell transforming gene 1
10280	OPRS1	opioid receptor, sigma 1
10286	BCAS2	breast carcinoma amplified sequence 2
10329	TMEM5	transmembrane protein 5
10336	PCGF3	polycomb group ring finger 3
10360	NPM3	nucleophosmin/nucleoplasmin, 3
10381	TUBB3	tubulin, beta 3
10383	TUBB2C	tubulin, beta 2C
10391	CORO2B	coronin, actin binding protein, 2B
10395	DLC1	deleted in liver cancer 1
10397	NDRG1	N-myc downstream regulated gene 1
10400	PEMT	phosphatidylethanolamine N-methyltransferase
10411	RAPGEF3	Rap guanine nucleotide exchange factor (GEF) 3
10419	SKB1	SKB1 homolog (S. pombe)
10435	CDC42EP2	CDC42 effector protein (Rho GTPase binding) 2
10440	TIMM17A	translocase of inner mitochondrial membrane 17 homolog A (yeast)
10468	FST	follistatin
10469	TIMM44	translocase of inner mitochondrial membrane 44 homolog (yeast)
10471	HKE2	HLA class II region expressed gene KE2
10474	TADA3L	transcriptional adaptor 3 (NGG1 homolog, yeast)-like
10478	SLC25A17	solute carrier family 25 (mitochondrial carrier; peroxisomal membrane protein, 34kDa), member 17
10483	SEC23B	Sec23 homolog B (S. cerevisiae)
10492	SYNCRIP	synaptotagmin binding, cytoplasmic RNA interacting protein
10509	SEMA4B	sema domain, immunoglobulin domain (Ig), transmembrane domain (TM) and short cytoplasmic domain, (semaphorin) 4B
10512	SEMA3C	sema domain, immunoglobulin domain (Ig), short basic domain, secreted, (semaphorin) 3C
10519	CIB1	calcium and integrin binding 1 (calmyrin)
10525	HYOU1	hypoxia up-regulated 1
10527	IPO7	importin 7
10528	NOL5A	nucleolar protein 5A (56kDa with KKE/D repeat)
10533	ATG7	ATG7 autophagy related 7 homolog (S. cerevisiae)
10544	PROCR	protein C receptor, endothelial (EPCR)
10548	TM9SF1	transmembrane 9 superfamily member 1
10549	PRDX4	peroxiredoxin 4
10558	SPTLC1	serine palmitoyltransferase, long chain base subunit 1
10560	SLC19A2	solute carrier family 19 (thiamine transporter), member 2
10573	MRPL28	mitochondrial ribosomal protein L28
10574	CCT7	chaperonin containing TCP1, subunit 7 (eta)
10576	CCT2	chaperonin containing TCP1, subunit 2 (beta)
10589	DRAP1	DR1-associated protein 1 (negative cofactor 2 alpha)
10606	PAICS	phosphoribosylaminoimidazole carboxylase, phosphoribosylaminoimidazole succinocarboxamide synthetase
10611	PDLIM5	PDZ and LIM domain 5
10616	C20orf18	chromosome 20 open reading frame 18
10628	TXNIP	thioredoxin interacting protein
10652	YKT6	SNARE protein Ykt6
10653	SPINT2	serine peptidase inhibitor, Kunitz type, 2
10658	CUGBP1	CUG triplet repeat, RNA binding protein 1
10678	B3GNT1	UDP-GlcNAc:betaGal beta-1,3-N-acetylglucosaminyltransferase 1
10682	EBP	emopamil binding protein (sterol isomerase)
10687	PNMA2	paraneoplastic antigen MA2
10726	NUDC	nuclear distribution gene C homolog (A. nidulans)
10782	ZNF274	zinc finger protein 274
10797	MTHFD2	methylenetetrahydrofolate dehydrogenase (NADP+ dependent) 2, methenyltetrahydrofolate cyclohydrolase
10801	38604	septin 9
10804	GJB6	gap junction protein, beta 6 (connexin 30)
10808	HSPH1	heat shock 105kDa/110kDa protein 1
10813	UTP14A	UTP14, U3 small nucleolar ribonucleoprotein, homolog A (yeast)
10847	SRCAP	Snf2-related CBP activator protein
10855	HPSE	heparanase
10892	MALT1	mucosa associated lymphoid tissue lymphoma translocation gene 1
10897	YIF1A	Yip1 interacting factor homolog A (S. cerevisiae)
10921	RNPS1	RNA binding protein S1, serine-rich domain
10938	EHD1	EH-domain containing 1
10939	AFG3L2	AFG3 ATPase family gene 3-like 2 (yeast)
10945	KDELR1	KDEL (Lys-Asp-Glu-Leu) endoplasmic reticulum protein retention receptor 1
10952	SEC61B	Sec61 beta subunit
10954	PDIA5	protein disulfide isomerase family A, member 5
10955	SERINC3	serine incorporator 3
10960	LMAN2	lectin, mannose-binding 2
10961	ERP29	endoplasmic reticulum protein 29
10963	STIP1	stress-induced-phosphoprotein 1 (Hsp70/Hsp90-organizing protein)
10969	EBNA1BP2	EBNA1 binding protein 2
10970	CKAP4	cytoskeleton-associated protein 4
10972	TMED10	transmembrane emp24-like trafficking protein 10 (yeast)
10974	C10orf116	chromosome 10 open reading frame 116
10983	CCNI	cyclin I
11007	DIPA	hepatitis delta antigen-interacting protein A
11009	IL24	interleukin 24
11014	KDELR2	KDEL (Lys-Asp-Glu-Leu) endoplasmic reticulum protein retention receptor 2
11021	RAB35	RAB35, member RAS oncogene family
11031	RAB31	RAB31, member RAS oncogene family
11049	YDD19	YDD19 protein
11056	DDX52	DEAD (Asp-Glu-Ala-Asp) box polypeptide 52
11072	DUSP14	dual specificity phosphatase 14
11079	RER1	RER1 retention in endoplasmic reticulum 1 homolog (S. cerevisiae)
11103	HRB2	HIV-1 rev binding protein 2
11135	CDC42EP1	CDC42 effector protein (Rho GTPase binding) 1
11153	HYPE	Huntingtin interacting protein E
11168	PSIP1	PC4 and SFRS1 interacting protein 1
11186	RASSF1	Ras association (RalGDS/AF-6) domain family 1
11187	PKP3	plakophilin 3
11194	ABCB8	ATP-binding cassette, sub-family B (MDR/TAP), member 8
11221	DUSP10	dual specificity phosphatase 10
11228	RASSF8	Ras association (RalGDS/AF-6) domain family 8
11231	SEC63	SEC63-like (S. cerevisiae)
11237	RNF24	ring finger protein 24
11313	LYPLA2	lysophospholipase II
11318	ADMR	adrenomedullin receptor
11322	TMC6	transmembrane channel-like 6
11332	ACOT7	acyl-CoA thioesterase 7
11333	PDAP1	PDGFA associated protein 1
11342	RNF13	ring finger protein 13
11343	MGLL	monoglyceride lipase
22820	COPG	coatomer protein complex, subunit gamma
22822	PHLDA1	pleckstrin homology-like domain, family A, member 1
22839	DLGAP4	discs, large (Drosophila) homolog-associated protein 4
22853	LMTK2	lemur tyrosine kinase 2
22861	NALP1	NACHT, leucine rich repeat and PYD (pyrin domain) containing 1
22872	SEC31L1	SEC31-like 1 (S. cerevisiae)
22904	KIAA0963	KIAA0963
22926	ATF6	activating transcription factor 6
22948	CCT5	chaperonin containing TCP1, subunit 5 (epsilon)
22984	PDCD11	programmed cell death 11
22997	IGSF9B	immunoglobulin superfamily, member 9B
23005	MAPKBP1	mitogen activated protein kinase binding protein 1
23023	TMCC1	transmembrane and coiled-coil domain family 1
23027	#N/A	#N/A
23030	JMJD2B	jumonji domain containing 2B
23057	NMNAT2	nicotinamide nucleotide adenylyltransferase 2
23064	SETX	senataxin
23071	TXNDC4	thioredoxin domain containing 4 (endoplasmic reticulum)
23099	ZNF297B	zinc finger protein 297B
23108	GARNL4	GTPase activating Rap/RanGAP domain-like 4
23130	KIAA0404	KIAA0404 protein
23135	JMJD3	jumonji domain containing 3
23164	M-RIP	myosin phosphatase-Rho interacting protein
23166	STAB1	stabilin 1
23184	MESDC2	mesoderm development candidate 2
23185	LARP5	La ribonucleoprotein domain family, member 5
23186	RCOR1	REST corepressor 1
23196	C9orf10	chromosome 9 open reading frame 10
23204	ARL6IP	ADP-ribosylation factor-like 6 interacting protein
23210	PTDSR	phosphatidylserine receptor
23214	XPO6	exportin 6
23215	BAT2D1	BAT2 domain containing 1
23217	KIAA1086	KIAA1086
23223	KIAA0690	KIAA0690
23227	MAST4	microtubule associated serine/threonine kinase family member 4
23240	KIAA0922	KIAA0922 protein
23250	ATP11A	ATPase, Class VI, type 11A
23264	ZC3H7B	zinc finger CCCH-type containing 7B
23271	CAMSAP1L1	calmodulin regulated spectrin-associated protein 1-like 1
23326	USP22	ubiquitin specific peptidase 22
23327	NEDD4L	neural precursor cell expressed, developmentally down-regulated 4-like
23332	CLASP1	cytoplasmic linker associated protein 1
23352	RBAF600	retinoblastoma-associated factor 600
23392	KIAA0368	KIAA0368
23400	ATP13A2	ATPase type 13A2
23423	TMED3	transmembrane emp24 protein transport domain containing 3
23432	GPR161	G protein-coupled receptor 161
23462	HEY1	hairy/enhancer-of-split related with YRPW motif 1
23480	SEC61G	Sec61 gamma subunit
23481	PES1	pescadillo homolog 1, containing BRCT domain (zebrafish)
23484	LEPROTL1	leptin receptor overlapping transcript-like 1
23499	MACF1	microtubule-actin crosslinking factor 1
23507	LRRC8B	leucine rich repeat containing 8 family, member B
23509	POFUT1	protein O-fucosyltransferase 1
23516	SLC39A14	solute carrier family 39 (zinc transporter), member 14
23524	SRRM2	serine/arginine repetitive matrix 2
23529	CLCF1	cardiotrophin-like cytokine factor 1
23543	RBM9	RNA binding motif protein 9
23545	ATP6V0A2	ATPase, H+ transporting, lysosomal V0 subunit a isoform 2
23550	PSD4	pleckstrin and Sec7 domain containing 4
23560	GTPBP4	GTP binding protein 4
23584	VSIG2	V-set and immunoglobulin domain containing 2
23585	TMEM50A	transmembrane protein 50A
23592	LEMD3	LEM domain containing 3
23597	ACOT9	acyl-CoA thioesterase 9
23603	CORO1C	coronin, actin binding protein, 1C
23612	PHLDA3	pleckstrin homology-like domain, family A, member 3
23613	PRKCBP1	protein kinase C binding protein 1
23625	FAM89B	family with sequence similarity 89, member B
23640	HSPBP1	hsp70-interacting protein
23645	PPP1R15A	protein phosphatase 1, regulatory (inhibitor) subunit 15A
23657	SLC7A11	solute carrier family 7, (cationic amino acid transporter, y+ system) member 11
23660	ZFP95	zinc finger protein 95 homolog (mouse)
23670	TMEM2	transmembrane protein 2
23671	TMEFF2	transmembrane protein with EGF-like and two follistatin-like domains 2
23741	CRI1	CREBBP/EP300 inhibitor 1
23753	SDF2L1	stromal cell-derived factor 2-like 1
23760	PITPNB	phosphatidylinositol transfer protein, beta
23761	PISD	phosphatidylserine decarboxylase
23762	OSBP2	oxysterol binding protein 2
23764	MAFF	v-maf musculoaponeurotic fibrosarcoma oncogene homolog F (avian)
23767	FLRT3	fibronectin leucine rich transmembrane protein 3
24139	EML2	echinoderm microtubule associated protein like 2
24145	PANX1	pannexin 1
25797	QPCT	glutaminyl-peptide cyclotransferase (glutaminyl cyclase)
25798	BRI3	brain protein I3
25800	SLC39A6	solute carrier family 39 (zinc transporter), member 6
25816	TNFAIP8	tumor necrosis factor, alpha-induced protein 8
25822	DNAJB5	DnaJ (Hsp40) homolog, subfamily B, member 5
25829	C22orf5	chromosome 22 open reading frame 5
25833	POU2F3	POU domain, class 2, transcription factor 3
25841	ABTB2	ankyrin repeat and BTB (POZ) domain containing 2
25897	RNF19	ring finger protein 19
25907	RIS1	Ras-induced senescence 1
25914	RTTN	rotatin
25930	PTPN23	protein tyrosine phosphatase, non-receptor type 23
25976	TIPARP	TCDD-inducible poly(ADP-ribose) polymerase
25980	C20orf4	chromosome 20 open reading frame 4
26010	DNAPTP6	DNA polymerase-transactivated protein 6
26012	NELF	nasal embryonic LHRH factor
26020	LRP10	low density lipoprotein receptor-related protein 10
26030	PLEKHG3	pleckstrin homology domain containing, family G (with RhoGef domain) member 3
26056	RAB11FIP5	RAB11 family interacting protein 5 (class I)
26092	TOR1AIP1	torsin A interacting protein 1
26097	C1orf77	chromosome 1 open reading frame 77
26106	DKFZP586K1520	DKFZP586K1520 protein
26154	ABCA12	ATP-binding cassette, sub-family A (ABC1), member 12
26155	NOC2L	nucleolar complex associated 2 homolog (S. cerevisiae)
26156	RSL1D1	ribosomal L1 domain containing 1
26168	SENP3	SUMO1/sentrin/SMT3 specific peptidase 3
26173	INT1	integrator complex subunit 1
26190	FBXW2	F-box and WD-40 domain protein 2
26205	GMEB2	glucocorticoid modulatory element binding protein 2
26207	PITPNC1	phosphatidylinositol transfer protein, cytoplasmic 1
26277	TINF2	TERF1 (TRF1)-interacting nuclear factor 2
26286	ARFGAP3	ADP-ribosylation factor GTPase activating protein 3
26354	GNL3	guanine nucleotide binding protein-like 3 (nucleolar)
26499	PLEK2	pleckstrin 2
26511	CHIC2	cysteine-rich hydrophobic domain 2
26577	PCOLCE2	procollagen C-endopeptidase enhancer 2
27006	FGF22	fibroblast growth factor 22
27071	DAPP1	dual adaptor of phosphotyrosine and 3-phosphoinositides
27074	LAMP3	lysosomal-associated membrane protein 3
27095	TRAPPC3	trafficking protein particle complex 3
27097	TAF5L	TAF5-like RNA polymerase II, p300/CBP-associated factor (PCAF)-associated factor, 65kDa
27112	TMEM28	transmembrane protein 28
27128	PSCD4	pleckstrin homology, Sec7 and coiled-coil domains 4
27161	EIF2C2	eukaryotic translation initiation factor 2C, 2
27165	GLS2	glutaminase 2 (liver, mitochondrial)
27166	PX19	px19-like protein
27230	SERP1	stress-associated endoplasmic reticulum protein 1
27233	SULT1C2	sulfotransferase family, cytosolic, 1C, member 2
27235	COQ2	coenzyme Q2 homolog, prenyltransferase (yeast)
27248	C2orf30	chromosome 2 open reading frame 30
27286	SRPX2	sushi-repeat-containing protein, X-linked 2
27338	UBE2S	ubiquitin-conjugating enzyme E2S
27339	PRPF19	PRP19/PSO4 pre-mRNA processing factor 19 homolog (S. cerevisiae)
27341	CTA-126B4.3	CGI-96 protein
27342	RABGEF1	RAB guanine nucleotide exchange factor (GEF) 1
27429	HTRA2	HtrA serine peptidase 2
27436	EML4	echinoderm microtubule associated protein like 4
28231	SLCO4A1	solute carrier organic anion transporter family, member 4A1
28831	IGLJ3	immunoglobulin lambda joining 3
28962	OSTM1	osteopetrosis associated transmembrane protein 1
28996	HIPK2	homeodomain interacting protein kinase 2
29005	PRO1073	PRO1073 protein
29048	PRO0478	PRO0478 protein
29080	HSPC128	HSPC128 protein
29095	ORMDL2	ORM1-like 2 (S. cerevisiae)
29097	CNIH4	cornichon homolog 4 (Drosophila)
29114	TAGLN3	transgelin 3
29115	HCNGP	transcriptional regulator protein
29123	ANKRD11	ankyrin repeat domain 11
29126	CD274	CD274 antigen
29763	PACSIN3	protein kinase C and casein kinase substrate in neurons 3
29889	GNL2	guanine nucleotide binding protein-like 2 (nucleolar)
29914	UBIAD1	UbiA prenyltransferase domain containing 1
29925	GMPPB	GDP-mannose pyrophosphorylase B
29927	SEC61A1	Sec61 alpha 1 subunit (S. cerevisiae)
29940	SART2	squamous cell carcinoma antigen recognized by T cells 2
29950	SERTAD1	SERTA domain containing 1
29956	LASS2	LAG1 longevity assurance homolog 2 (S. cerevisiae)
29982	NRBF2	nuclear receptor binding factor 2
29984	RHOD	ras homolog gene family, member D
29993	PACSIN1	protein kinase C and casein kinase substrate in neurons 1
30000	TNPO2	transportin 2 (importin 3, karyopherin beta 2b)
30011	SH3KBP1	SH3-domain kinase binding protein 1
30817	EMR2	egf-like module containing, mucin-like, hormone receptor-like 2
30819	KCNIP2	Kv channel interacting protein 2
30827	CXXC1	CXXC finger 1 (PHD domain)
30844	EHD4	EH-domain containing 4
30851	TAX1BP3	Tax1 (human T-cell leukemia virus type I) binding protein 3
50486	G0S2	G0/G1switch 2
50515	CHST11	carbohydrate (chondroitin 4) sulfotransferase 11
50604	IL20	interleukin 20
50640	IPLA2(GAMMA)	intracellular membrane-associated calcium-independent phospholipase A2 gamma
50649	ARHGEF4	Rho guanine nucleotide exchange factor (GEF) 4
50717	WDR42A	WD repeat domain 42A
50804	MYEF2	myelin expression factor 2
50848	F11R	F11 receptor
50854	C6orf48	chromosome 6 open reading frame 48
50856	CLEC4A	C-type lectin domain family 4, member A
50863	HNT	neurotrimin
50999	TMED5	transmembrane emp24 protein transport domain containing 5
51004	COQ6	coenzyme Q6 homolog (yeast)
51006	SLC35C2	solute carrier family 35, member C2
51012	C20orf45	chromosome 20 open reading frame 45
51014	TMED7	transmembrane emp24 protein transport domain containing 7
51025	Magmas	mitochondria-associated protein involved in granulocyte-macrophage colony-stimulating factor signal transduction
51026	GOLT1B	golgi transport 1 homolog B (S. cerevisiae)
51030	FAM18B	family with sequence similarity 18, member B
51042	ZNF593	zinc finger protein 593
51061	TXNDC11	thioredoxin domain containing 11
51075	TXNDC14	thioredoxin domain containing 14
51083	GAL	galanin
51105	PHF20L1	PHD finger protein 20-like 1
51129	ANGPTL4	angiopoietin-like 4
51134	NY-REN-58	NY-REN-58 antigen
51144	HSD17B12	hydroxysteroid (17-beta) dehydrogenase 12
51208	CLDN18	claudin 18
51228	GLTP	glycolipid transfer protein
51234	LOC51234	hypothetical protein LOC51234
51244	C3orf19	chromosome 3 open reading frame 19
51260	CXorf26	chromosome X open reading frame 26
51272	BET1L	blocked early in transport 1 homolog (S. cerevisiae)-like
51274	KLF3	Kruppel-like factor 3 (basic)
51278	IER5	immediate early response 5
51303	FKBP11	FK506 binding protein 11, 19 kDa
51312	SLC25A37	solute carrier family 25, member 37
51330	TNFRSF12A	tumor necrosis factor receptor superfamily, member 12A
51332	SPTBN5	spectrin, beta, non-erythrocytic 5
51343	FZR1	fizzy/cell division cycle 20 related 1 (Drosophila)
51388	CGI-37	comparative gene identification transcript 37
51429	SNX9	sorting nexin 9
51458	RHCG	Rhesus blood group, C glycoprotein
51471	CML2	putative N-acetyltransferase Camello 2
51475	CABP2	calcium binding protein 2
51491	HSPC111	hypothetical protein HSPC111
51507	C20orf43	chromosome 20 open reading frame 43
51520	LARS	leucyl-tRNA synthetase
51561	IL23A	interleukin 23, alpha subunit p19
51586	PCQAP	PC2 (positive cofactor 2, multiprotein complex) glutamine/Q-rich-associated protein
51593	ARS2	ARS2 protein
51604	PIGT	phosphatidylinositol glycan, class T
51605	CGI-09	CGI-09 protein
51614	C20orf47	chromosome 20 open reading frame 47
51621	KLF13	Kruppel-like factor 13
51629	CGI-69	CGI-69 protein
51635	DHRS7	dehydrogenase/reductase (SDR family) member 7
51647	FAM96B	family with sequence similarity 96, member B
51651	BIT1	Bcl-2 inhibitor of transcription
51659	Pfs2	DNA replication complex GINS protein PSF2
51665	ASB1	ankyrin repeat and SOCS box-containing 1
51719	CAB39	calcium binding protein 39
51726	DNAJB11	DnaJ (Hsp40) homolog, subfamily B, member 11
53373	TPCN1	two pore segment channel 1
53827	FXYD5	FXYD domain containing ion transport regulator 5
53834	FGFRL1	fibroblast growth factor receptor-like 1
53918	PELO	pelota homolog (Drosophila)
54039	PCBP3	poly(rC) binding protein 3
54103	LOC54103	hypothetical protein LOC54103
54106	TLR9	toll-like receptor 9
54205	CYCS	cytochrome c, somatic
54206	ERRFI1	ERBB receptor feedback inhibitor 1
54407	SLC38A2	solute carrier family 38, member 2
54414	YSG2	Ysg2 homolog (mouse)
54431	DNAJC10	DnaJ (Hsp40) homolog, subfamily C, member 10
54436	SH3TC1	SH3 domain and tetratricopeptide repeats 1
54442	KCTD5	potassium channel tetramerisation domain containing 5
54487	DGCR8	DiGeorge syndrome critical region gene 8
54498	SMOX	spermine oxidase
54512	EXOSC4	exosome component 4
54520	FLJ10996	hypothetical protein FLJ10996
54541	DDIT4	DNA-damage-inducible transcript 4
54583	EGLN1	egl nine homolog 1 (C. elegans)
54602	NDFIP2	Nedd4 family interacting protein 2
54663	WDR74	WD repeat domain 74
54676	GTPBP2	GTP binding protein 2
54732	TMED9	transmembrane emp24 protein transport domain containing 9
54742	LY6K	lymphocyte antigen 6 complex, locus K
54751	FBLIM1	filamin binding LIM protein 1
54811	ZNF562	zinc finger protein 562
54820	NDE1	nudE nuclear distribution gene E homolog 1 (A. nidulans)
54837	#N/A	#N/A
54852	PAQR5	progestin and adipoQ receptor family member V
54853	WDR55	WD repeat domain 55
54863	FLJ20245	hypothetical protein FLJ20245
54865	GPATC4	G patch domain containing 4
54867	FLJ20254	hypothetical protein FLJ20254
54869	EPS8L1	EPS8-like 1
54881	TEX10	testis expressed sequence 10
54888	NSUN2	NOL1/NOP2/Sun domain family, member 2
54902	TTC19	tetratricopeptide repeat domain 19
54910	SEMA4C	sema domain, immunoglobulin domain (Ig), transmembrane domain (TM) and short cytoplasmic domain, (semaphorin) 4C
54912	#N/A	#N/A
54928	IMPAD1	inositol monophosphatase domain containing 1
54953	C1orf27	chromosome 1 open reading frame 27
54964	C1orf56	chromosome 1 open reading frame 56
54971	BANP	BTG3 associated nuclear protein
54973	CPSF3L	cleavage and polyadenylation specific factor 3-like
54978	C2orf18	chromosome 2 open reading frame 18
55020	FLJ20699	hypothetical protein FLJ20699
55033	FKBP14	FK506 binding protein 14, 22 kDa
55072	RNF31	ring finger protein 31
55095	FLJ10211	hypothetical protein FLJ10211
55117	SLC6A15	solute carrier family 6, member 15
55119	PRPF38B	PRP38 pre-mRNA processing factor 38 (yeast) domain containing B
55122	C6orf166	chromosome 6 open reading frame 166
55127	HEATR1	HEAT repeat containing 1
55131	RBM28	RNA binding motif protein 28
55132	LARP2	La ribonucleoprotein domain family, member 2
55135	WDR79	WD repeat domain 79
55149	PAPD1	PAP associated domain containing 1
55161	TMEM33	transmembrane protein 33
55196	FLJ10652	hypothetical protein FLJ10652
55201	BPY2IP1	BPY2 interacting protein 1
55211	DPPA4	developmental pluripotency associated 4
55214	LEPREL1	leprecan-like 1
55226	FLJ10774	N-acetyltransferase-like protein
55236	FLJ10808	hypothetical protein FLJ10808
55248	C1orf75	chromosome 1 open reading frame 75
55250	STATIP1	signal transducer and activator of transcription 3 interacting protein 1
55254	TMEM39A	transmembrane protein 39A
55287	TMEM40	transmembrane protein 40
55291	SAPS3	SAPS domain family, member 3
55323	LARP6	La ribonucleoprotein domain family, member 6
55326	AGPAT5	1-acylglycerol-3-phosphate O-acyltransferase 5 (lysophosphatidic acid acyltransferase, epsilon)
55331	PHCA	phytoceramidase, alkaline
55343	SLC35C1	solute carrier family 35, member C1
55344	PLCXD1	phosphatidylinositol-specific phospholipase C, X domain containing 1
55356	SLC22A15	solute carrier family 22 (organic cation transporter), member 15
55359	STYK1	serine/threonine/tyrosine kinase 1
55379	PRO1855	hypothetical protein PRO1855
55384	MEG3	maternally expressed 3
55432	YOD1	YOD1 OTU deubiquinating enzyme 1 homolog ( yeast)
55450	CAMK2N1	calcium/calmodulin-dependent protein kinase II inhibitor 1
55454	GALNACT-2	chondroitin sulfate GalNAcT-2
55502	HES6	hairy and enhancer of split 6 (Drosophila)
55504	TNFRSF19	tumor necrosis factor receptor superfamily, member 19
55554	KLK15	kallikrein 15
55561	CDC42BPG	CDC42 binding protein kinase gamma (DMPK-like)
55589	BMP2K	BMP2 inducible kinase
55591	VEZATIN	transmembrane protein vezatin
55604	LRRC16	leucine rich repeat containing 16
55612	C20orf42	chromosome 20 open reading frame 42
55621	TRMT1	TRM1 tRNA methyltransferase 1 homolog (S. cerevisiae)
55629	PNRC2	proline-rich nuclear receptor coactivator 2
55630	SLC39A4	solute carrier family 39 (zinc transporter), member 4
55632	KIAA1333	KIAA1333
55646	LYAR	hypothetical protein FLJ20425
55652	FLJ20489	hypothetical protein FLJ20489
55661	DDX27	DEAD (Asp-Glu-Ala-Asp) box polypeptide 27
55680	RUFY2	RUN and FYVE domain containing 2
55686	DSU	dilute suppressor
55700	RPRC1	arginine/proline rich coiled-coil 1
55706	TMEM48	transmembrane protein 48
55720	FLJ10534	hypothetical protein FLJ10534
55738	ARFGAP1	ADP-ribosylation factor GTPase activating protein 1
55785	FGD6	FYVE, RhoGEF and PH domain containing 6
55787	CXorf15	chromosome X open reading frame 15
55806	HR	hairless homolog (mouse)
55829	SELS	selenoprotein S
55836	C6orf35	chromosome 6 open reading frame 35
55844	PPP2R2D	protein phosphatase 2, regulatory subunit B, delta isoform
55858	TPARL	TPA regulated locus
55861	C20orf35	chromosome 20 open reading frame 35
55871	CBWD1	COBW domain containing 1
55876	GSDML	gasdermin-like
55907	CMAS	cytidine monophosphate N-acetylneuraminic acid synthetase
55920	RCC2	regulator of chromosome condensation 2
55966	AJAP1	adherens junction associated protein 1
55969	C20orf24	chromosome 20 open reading frame 24
55973	BCAP29	B-cell receptor-associated protein 29
56005	C19orf10	chromosome 19 open reading frame 10
56006	FLJ12886	hypothetical protein FLJ12886
56052	ALG1	asparagine-linked glycosylation 1 homolog (yeast, beta-1,4-mannosyltransferase)
56143	PCDHA5	protocadherin alpha 5
56261	RP5-1022P6.2	hypothetical protein KIAA1434
56262	LRRC8A	leucine rich repeat containing 8 family, member A
56300	IL1F9	interleukin 1 family, member 9
56302	TRPV5	transient receptor potential cation channel, subfamily V, member 5
56341	HRMT1L4	HMT1 hnRNP methyltransferase-like 4 (S. cerevisiae)
56647	BCCIP	BRCA2 and CDKN1A interacting protein
56648	EIF5A2	eukaryotic translation initiation factor 5A2
56650	C3orf4	chromosome 3 open reading frame 4
56681	SAR1A	SAR1 gene homolog A (S. cerevisiae)
56851	C15orf24	chromosome 15 open reading frame 24
56889	SMBP	SM-11044 binding protein
56900	C1orf119	chromosome 1 open reading frame 119
56905	C15orf39	chromosome 15 open reading frame 39
56917	MEIS3	Meis1, myeloid ecotropic viral integration site 1 homolog 3 (mouse)
56919	DHX33	DEAH (Asp-Glu-Ala-His) box polypeptide 33
56926	NCLN	nicalin homolog (zebrafish)
56938	ARNTL2	aryl hydrocarbon receptor nuclear translocator-like 2
56945	MRPS22	mitochondrial ribosomal protein S22
56977	STOX2	storkhead box 2
56996	SLC12A9	solute carrier family 12 (potassium/chloride transporters), member 9
57003	GK001	GK001 protein
57018	CCNL1	cyclin L1
57104	PNPLA2	patatin-like phospholipase domain containing 2
57136	C20orf3	chromosome 20 open reading frame 3
57142	RTN4	reticulon 4
57148	KIAA1219	KIAA1219 protein
57150	C6orf162	chromosome 6 open reading frame 162
57162	PELI1	pellino homolog 1 (Drosophila)
57169	KIAA1404	KIAA1404 protein
57198	ATP8B2	ATPase, Class I, type 8B, member 2
57222	KIAA1181	endoplasmic reticulum-golgi intermediate compartment 32 kDa protein
57402	S100A14	S100 calcium binding protein A14
57404	CYP20A1	cytochrome P450, family 20, subfamily A, polypeptide 1
57410	SCYL1	SCY1-like 1 (S. cerevisiae)
57449	PLEKHG5	pleckstrin homology domain containing, family G (with RhoGef domain) member 5
57455	REXO1	REX1, RNA exonuclease 1 homolog (S. cerevisiae)
57458	TMCC3	transmembrane and coiled-coil domain family 3
57510	XPO5	exportin 5
57534	MIB1	mindbomb homolog 1 (Drosophila)
57559	STAMBPL1	STAM binding protein-like 1
57568	SIPA1L2	signal-induced proliferation-associated 1 like 2
57583	KIAA1423	KIAA1423
57585	CRAMP1L	Crm, cramped-like (Drosophila)
57602	USP36	ubiquitin specific peptidase 36
57647	DHX37	DEAH (Asp-Glu-Ala-His) box polypeptide 37
57666	KIAA1545	KIAA1545 protein
57704	GBA2	glucosidase, beta (bile acid) 2
57707	KIAA1609	KIAA1609 protein
57720	GPR107	G protein-coupled receptor 107
57761	TRIB3	tribbles homolog 3 (Drosophila)
57834	CYP4F11	cytochrome P450, family 4, subfamily F, polypeptide 11
57876	MUC3B	mucin 3B
58157	NGB	neuroglobin
58477	SRPRB	signal recognition particle receptor, B subunit
58505	DC2	DC2 protein
59344	ALOXE3	arachidonate lipoxygenase 3
59348	ZNF350	zinc finger protein 350
60559	SPCS3	signal peptidase complex subunit 3 homolog (S. cerevisiae)
60673	FLJ11773	hypothetical protein FLJ11773
60676	PAPPA2	pappalysin 2
60681	FKBP10	FK506 binding protein 10, 65 kDa
63891	RNF123	ring finger protein 123
63925	ZNF335	zinc finger protein 335
63976	PRDM16	PR domain containing 16
64063	PRSS22	protease, serine, 22
64072	CDH23	cadherin-like 23
64114	TMBIM1	transmembrane BAX inhibitor motif containing 1
64129	TINAGL1	tubulointerstitial nephritis antigen-like 1
64150	DIO3OS	deiodinase, iodothyronine, type III opposite strand
64219	PJA1	praja 1
64236	PDLIM2	PDZ and LIM domain 2 (mystique)
64318	NOC3L	nucleolar complex associated 3 homolog (S. cerevisiae)
64332	NFKBIZ	nuclear factor of kappa light polypeptide gene enhancer in B-cells inhibitor, zeta
64374	SIL1	SIL1 homolog, endoplasmic reticulum chaperone (S. cerevisiae)
64425	PRAF1	polymerase (RNA) I associated factor 1
64651	AXUD1	AXIN1 up-regulated 1
64750	SMURF2	SMAD specific E3 ubiquitin protein ligase 2
64755	FLJ13868	hypothetical protein FLJ13868
64782	ISG20L1	interferon stimulated exonuclease gene 20kDa-like 1
64834	ELOVL1	elongation of very long chain fatty acids (FEN1/Elo2, SUR4/Elo3, yeast)-like 1
64840	PORCN	porcupine homolog (Drosophila)
64855	C9orf88	chromosome 9 open reading frame 88
64866	CDCP1	CUB domain containing protein 1
65059	RAPH1	Ras association (RalGDS/AF-6) and pleckstrin homology domains 1
65083	NOL6	nucleolar protein family 6 (RNA-associated)
65124	C2orf26	chromosome 2 open reading frame 26
65980	BRD9	bromodomain containing 9
65981	C1QDC1	C1q domain containing 1
65992	C20orf116	chromosome 20 open reading frame 116
65995	#N/A	#N/A
78992	YIPF2	Yip1 domain family, member 2
79036	MGC2749	hypothetical protein MGC2749
79047	KCTD15	potassium channel tetramerisation domain containing 15
79086	MGC2747	hypothetical protein MGC2747
79098	C1orf116	chromosome 1 open reading frame 116
79134	FAM11B	family with sequence similarity 11, member B
79139	DERL1	Der1-like domain family, member 1
79147	FKRP	fukutin related protein
79148	MMP28	matrix metallopeptidase 28
79180	EFHD2	EF-hand domain family, member D2
79413	ZBED2	zinc finger, BED-type containing 2
79581	GPR172A	G protein-coupled receptor 172A
79586	CHPF	chondroitin polymerizing factor
79594	C1orf166	chromosome 1 open reading frame 166
79602	ADIPOR2	adiponectin receptor 2
79631	EFTUD1	elongation factor Tu GTP binding domain containing 1
79669	TTMP	TPA-induced transmembrane protein
79670	ZCCHC6	zinc finger, CCHC domain containing 6
79686	C14orf139	chromosome 14 open reading frame 139
79693	YRDC	yrdC domain containing (E.coli)
79709	GLT25D1	glycosyltransferase 25 domain containing 1
79720	VPS37B	vacuolar protein sorting 37B (yeast)
79753	SNIP1	Smad nuclear interacting protein 1
79770	C5orf14	chromosome 5 open reading frame 14
79787	FLJ14351	hypothetical protein FLJ14351
79791	FBXO31	F-box protein 31
79812	MMRN2	multimerin 2
79827	ASAM	adipocyte-specific adhesion molecule
79837	PIP5K2C	phosphatidylinositol-4-phosphate 5-kinase, type II, gamma
79875	FLJ13710	hypothetical protein FLJ13710
79905	TMC7	transmembrane channel-like 7
79939	SLC35E1	solute carrier family 35, member E1
79941	#N/A	#N/A
79943	ZNF696	zinc finger protein 696
79944	L2HGDH	L-2-hydroxyglutarate dehydrogenase
79947	DHDDS	dehydrodolichyl diphosphate synthase
79993	ELOVL7	ELOVL family member 7, elongation of long chain fatty acids (yeast)
80012	PHC3	polyhomeotic like 3 (Drosophila)
80086	TUBA4	tubulin, alpha 4
80124	VCPIP1	valosin containing protein (p97)/p47 complex interacting protein 1
80142	PTGES2	prostaglandin E synthase 2
80149	ZC3H12A	zinc finger CCCH-type containing 12A
80219	FLJ13448	hypothetical protein FLJ13448
80229	#N/A	#N/A
80232	WDR26	WD repeat domain 26
80256	KIAA1539	KIAA1539
80271	ITPKC	inositol 1,4,5-trisphosphate 3-kinase C
80273	GRPEL1	GrpE-like 1, mitochondrial (E. coli)
80311	KLHL15	kelch-like 15 (Drosophila)
80313	LRRC27	leucine rich repeat containing 27
80325	ABTB1	ankyrin repeat and BTB (POZ) domain containing 1
80328	ULBP2	UL16 binding protein 2
80331	DNAJC5	DnaJ (Hsp40) homolog, subfamily C, member 5
80346	C8orf20	chromosome 8 open reading frame 20
80700	UBXD1	UBX domain containing 1
80714	PBX4	pre-B-cell leukemia transcription factor 4
80723	TMEM22	transmembrane protein 22
80824	DUSP16	dual specificity phosphatase 16
80835	TAS1R1	taste receptor, type 1, member 1
80853	KIAA1718	KIAA1718 protein
80895	ILKAP	integrin-linked kinase-associated serine/threonine phosphatase 2C
80975	TMPRSS5	transmembrane protease, serine 5 (spinesin)
81034	SLC25A32	solute carrier family 25, member 32
81037	CRR9	cisplatin resistance related protein CRR9p
81502	HM13	histocompatibility (minor) 13
81537	SGPP1	sphingosine-1-phosphate phosphatase 1
81539	SLC38A1	solute carrier family 38, member 1
81555	YIPF5	Yip1 domain family, member 5
81567	TXNDC5	thioredoxin domain containing 5
81603	TRIM8	tripartite motif-containing 8
81614	NIPA2	non imprinted in Prader-Willi/Angelman syndrome 2
81619	TSPAN14	tetraspanin 14
81622	UNC93B1	unc-93 homolog B1 (C. elegans)
81631	MAP1LC3B	microtubule-associated protein 1 light chain 3 beta
81848	SPRY4	sprouty homolog 4 (Drosophila)
81849	ST6GALNAC5	ST6 (alpha-N-acetyl-neuraminyl-2,3-beta-galactosyl-1,3)-N-acetylgalactosaminide alpha-2,6-sialyltransferase 5
81855	SFXN3	sideroflexin 3
81873	ARPC5L	actin related protein 2/3 complex, subunit 5-like
81890	QTRT1	queuine tRNA-ribosyltransferase 1 (tRNA-guanine transglycosylase)
81892	C14orf156	chromosome 14 open reading frame 156
81893	LAT1-3TM	SLC7A5 pseudogene
83417	FCRL4	Fc receptor-like 4
83440	ADPGK	ADP-dependent glucokinase
83481	EPPK1	epiplakin 1
83548	COG3	component of oligomeric golgi complex 3
83593	RASSF5	Ras association (RalGDS/AF-6) domain family 5
83667	SESN2	sestrin 2
83850	FAM62C	family with sequence similarity 62 (C2 domain containing), member C
83855	KLF16	Kruppel-like factor 16
83858	ATAD3B	ATPase family, AAA domain containing 3B
83877	TM2D2	TM2 domain containing 2
83892	KCTD10	potassium channel tetramerisation domain containing 10
83931	STK40	serine/threonine kinase 40
83933	HDAC10	histone deacetylase 10
84002	B3GNT5	UDP-GlcNAc:betaGal beta-1,3-N-acetylglucosaminyltransferase 5
84061	RP11-217H1.1	implantation-associated protein
84141	FLJ13391	hypothetical protein FLJ13391
84154	BXDC1	brix domain containing 1
84185	FLJ22594	hypothetical protein FLJ22594
84230	LRRC8C	leucine rich repeat containing 8 family, member C
84236	DKFZp547E052	hypothetical protein DKFZp547E052
84246	TRG20	hypothetical protein MGC5309
84285	MGC11102	hypothetical protein MGC11102
84292	MORG1	mitogen-activated protein kinase organizer 1
84302	C9orf125	chromosome 9 open reading frame 125
84365	MKI67IP	MKI67 (FHA domain) interacting nucleolar phosphoprotein
84447	SYVN1	synovial apoptosis inhibitor 1, synoviolin
84448	ABLIM2	actin binding LIM protein family, member 2
84449	ZNF333	zinc finger protein 333
84541	KBTBD8	kelch repeat and BTB (POZ) domain containing 8
84648	LCE3D	late cornified envelope 3D
84659	RNASE7	ribonuclease, RNase A family, 7
84752	MGC4655	hypothetical protein MGC4655
84759	PCGF1	polycomb group ring finger 1
84790	TUBA6	tubulin, alpha 6
84803	MGC11324	hypothetical protein MGC11324
84830	C6orf105	chromosome 6 open reading frame 105
84842	GLOXD1	glyoxalase domain containing 1
84844	PHF5A	PHD finger protein 5A
84853	MGC16207	hypothetical protein MGC16207
84868	HAVCR2	hepatitis A virus cellular receptor 2
84879	MFSD2	major facilitator superfamily domain containing 2
84883	AMID	apoptosis-inducing factor (AIF)-like mitochondrion-associated inducer of death
84899	RP11-113J24.1	hypothetical protein FLJ14624
84901	NFATC2IP	nuclear factor of activated T-cells, cytoplasmic, calcineurin-dependent 2 interacting protein
84916	CIRH1A	cirrhosis, autosomal recessive 1A (cirhin)
84937	ZNRF1	zinc and ring finger 1
84951	TNS4	tensin 4
84953	MICALCL	MICAL C-terminal like
84985	FAM83A	family with sequence similarity 83, member A
85315	PAQR8	progestin and adipoQ receptor family member VIII
85373	KIAA1659	KIAA1659 protein
85441	PRIC285	peroxisomal proliferator-activated receptor A interacting complex 285
85450	KIAA1754	KIAA1754
85465	SELI	selenoprotein I
89795	NAV3	neuron navigator 3
89884	LHX4	LIM homeobox 4
90007	MIDN	midnolin
90161	HS6ST2	heparan sulfate 6-O-sulfotransferase 2
90411	MCFD2	multiple coagulation factor deficiency 2
90441	ZNF622	zinc finger protein 622
90506	LRRC46	leucine rich repeat containing 46
90637	ZFAND2A	zinc finger, AN1-type domain 2A
90701	SEC11L3	SEC11-like 3 (S. cerevisiae)
90799	LOC90799	hypothetical protein BC009518
90850	ZNF598	zinc finger protein 598
91012	LASS5	LAG1 longevity assurance homolog 5 (S. cerevisiae)
91039	DPP9	dipeptidylpeptidase 9
91179	SCARF2	scavenger receptor class F, member 2
91252	SLC39A13	solute carrier family 39 (zinc transporter), member 13
91300	C19orf22	chromosome 19 open reading frame 22
91304	C19orf6	chromosome 19 open reading frame 6
91663	MYADM	myeloid-associated differentiation marker
91694	LONRF1	LON peptidase N-terminal domain and ring finger 1
91748	C14orf43	chromosome 14 open reading frame 43
91869	RFT1	RFT1 homolog (S. cerevisiae)
92162	LOC92162	similar to RIKEN cDNA 2600017H02
92558	LOC92558	hypothetical protein LOC92558
92609	TIMM50	translocase of inner mitochondrial membrane 50 homolog (yeast)
92745	SLC38A5	solute carrier family 38, member 5
94009	SERHL	serine hydrolase-like
94234	FOXQ1	forkhead box Q1
112724	RDH13	retinol dehydrogenase 13 (all-trans and 9-cis)
112950	MED8	mediator of RNA polymerase II transcription, subunit 8 homolog (yeast)
113178	SCAMP4	secretory carrier membrane protein 4
113402	SFT2D1	SFT2 domain containing 1
114049	WBSCR22	Williams Beuren syndrome chromosome region 22
114548	CIAS1	cold autoinflammatory syndrome 1
114789	SLC25A25	solute carrier family 25 (mitochondrial carrier; phosphate carrier), member 25
114793	FMNL2	formin-like 2
114801	KIAA1913	KIAA1913
114818	KBTBD9	kelch repeat and BTB (POZ) domain containing 9
114882	OSBPL8	oxysterol binding protein-like 8
114915	TIGA1	TIGA1
115825	WDFY2	WD repeat and FYVE domain containing 2
116150	C6orf68	chromosome 6 open reading frame 68
116372	LYPD1	LY6/PLAUR domain containing 1
116496	C1orf24	chromosome 1 open reading frame 24
117195	MRGPRX3	MAS-related GPR, member X3
117246	FTSJ3	FtsJ homolog 3 (E. coli)
117581	TWIST2	twist homolog 2 (Drosophila)
118429	ANTXR2	anthrax toxin receptor 2
119548	PNLIPRP3	pancreatic lipase-related protein 3
119559	SFXN4	sideroflexin 4
120224	TMEM45B	transmembrane protein 45B
121260	SLC15A4	solute carrier family 15, member 4
122704	MRPL52	mitochondrial ribosomal protein L52
122786	FRMD6	FERM domain containing 6
123606	NIPA1	non imprinted in Prader-Willi/Angelman syndrome 1
123920	CMTM3	CKLF-like MARVEL transmembrane domain containing 3
124565	MGC15523	hypothetical protein MGC15523
124583	CANT1	calcium activated nucleotidase 1
125144	MGC40157	hypothetical protein MGC40157
125206	SLC5A10	solute carrier family 5 (sodium/glucose cotransporter), member 10
125476	C18orf37	chromosome 18 open reading frame 37
126299	C19orf37	chromosome 19 open reading frame 37
126755	LRRC38	leucine rich repeat containing 38
126868	C1orf161	chromosome 1 open reading frame 161
127124	ATP6V1G3	ATPase, H+ transporting, lysosomal 13kDa, V1 subunit G isoform 3
127687	C1orf122	chromosome 1 open reading frame 122
129642	OACT2	O-acyltransferase (membrane bound) domain containing 2
129868	TRIM43	tripartite motif-containing 43
130367	SGPP2	sphingosine-1-phosphate phosphotase 2
131368	LOC131368	hypothetical protein LOC131368
131566	DCBLD2	discoidin, CUB and LCCL domain containing 2
131601	GPR175	G protein-coupled receptor 175
132884	EVC2	Ellis van Creveld syndrome 2 (limbin)
133308	LOC133308	hypothetical protein BC009732
133619	LOC133619	hypothetical protein MGC12103
133993	LOC133993	hypothetical LOC133993
134265	FLJ36748	hypothetical protein FLJ36748
134430	WDR36	WD repeat domain 36
135250	RAET1E	retinoic acid early transcript 1E
135398	C6orf141	chromosome 6 open reading frame 141
138009	WDR21C	WD repeat domain 21C
138311	FAM69B	family with sequence similarity 69, member B
139886	RP11-93B10.1	hypothetical protein LOC139886
140453	MUC17	mucin 17
140576	S100A16	S100 calcium binding protein A16
140688	C20orf112	chromosome 20 open reading frame 112
144195	SLC2A14	solute carrier family 2 (facilitated glucose transporter), member 14
146174	C16orf52	chromosome 16 open reading frame 52
147040	KCTD11	potassium channel tetramerisation domain containing 11
148113	CILP2	cartilage intermediate layer protein 2
148254	ZNF555	zinc finger protein 555
148697	#N/A	#N/A
148867	SLC30A7	solute carrier family 30 (zinc transporter), member 7
148932	MOBKL2C	MOB1, Mps One Binder kinase activator-like 2C (yeast)
149111	CNIH3	cornichon homolog 3 (Drosophila)
149175	MANEAL	mannosidase, endo-alpha-like
149986	FAM61B	family with sequence similarity 61, member B
150379	PNPLA5	patatin-like phospholipase domain containing 5
151230	KLHL23	kelch-like 23 (Drosophila)
152028	FNDC6	fibronectin type III domain containing 6
152519	NPAL1	NIPA-like domain containing 1
153020	RASGEF1B	RasGEF domain family, member 1B
153642	DKFZp313G1735	hypothetical protein DKFZp313G1735
153657	FLJ25439	hypothetical protein FLJ25439
154807	VKORC1L1	vitamin K epoxide reductase complex, subunit 1-like 1
154810	AMOTL1	angiomotin like 1
154881	KCTD7	potassium channel tetramerisation domain containing 7
158263	FLJ31713	hypothetical protein FLJ31713
160065	PATE	expressed in prostate and testis
162394	MGC19764	likely ortholog of mouse schlafen 5
162514	TRPV3	transient receptor potential cation channel, subfamily V, member 3
162989	DEDD2	death effector domain containing 2
163259	DENND2C	DENN/MADD domain containing 2C
163732	CITED4	Cbp/p300-interacting transactivator, with Glu/Asp-rich carboxy-terminal domain, 4
166863	MGC27016	hypothetical protein MGC27016
166929	MGC26963	hypothetical protein MGC26963
168455	FLJ36031	hypothetical protein FLJ36031
169714	QSCN6L1	quiescin Q6-like 1
170506	DHX36	DEAH (Asp-Glu-Ala-His) box polypeptide 36
170954	KIAA1949	KIAA1949
195814	RDHE2	retinal short chain dehydrogenase reductase isoform 1
196264	LOC196264	hypothetical protein LOC196264
199786	BCNP1	B-cell novel protein 1
200185	KRTCAP2	keratinocyte associated protein 2
200213	#N/A	#N/A
200916	RPL22L1	ribosomal protein L22-like 1
200933	FBXO45	F-box protein 45
201627	FLJ34969	hypothetical protein FLJ34969
201799	FLJ32028	hypothetical protein FLJ32028
203068	TUBB	tubulin, beta
204219	LASS3	LAG1 longevity assurance homolog 3 (S. cerevisiae)
204851	HIPK1	homeodomain interacting protein kinase 1
206358	SLC36A1	solute carrier family 36 (proton/amino acid symporter), member 1
219537	CHASM	likely ortholog of mouse calponin homology-associated smooth muscle protein
219699	UNC5B	unc-5 homolog B (C. elegans)
219771	C10orf9	chromosome 10 open reading frame 9
219855	SLC37A2	solute carrier family 37 (glycerol-3-phosphate transporter), member 2
220323	NS5ATP13TP2	NS5ATP13TP2 protein
220466	#N/A	#N/A
221037	JMJD1C	jumonji domain containing 1C
221079	ARL5B	ADP-ribosylation factor-like 5B
221393	GPR115	G protein-coupled receptor 115
221491	C6orf1	chromosome 6 open reading frame 1
222068	TMED4	transmembrane emp24 protein transport domain containing 4
245908	DEFB105A	defensin, beta 105A
245937	DEFB124	defensin, beta 124
245973	ATP6V1C2	ATPase, H+ transporting, lysosomal 42kDa, V1 subunit C isoform 2
246243	RNASEH1	ribonuclease H1
252884	ZNF396	zinc finger protein 396
253982	LOC253982	hypothetical protein LOC253982
254102	EHBP1L1	EH domain binding protein 1-like 1
255231	MCOLN2	mucolipin 2
259173	ALS2CL	ALS2 C-terminal like
259249	MRGPRX1	MAS-related GPR, member X1
259283	MDS2	myelodysplastic syndrome 2 translocation associated
261726	TIPRL	TIP41, TOR signalling pathway regulator-like (S. cerevisiae)
266553	OFCC1	orofacial cleft 1 candidate 1
282809	WDR51B	WD repeat domain 51B
283120	H19	H19, imprinted maternally expressed untranslated mRNA
283638	KIAA0284	KIAA0284
283711	LOC283711	hypothetical protein LOC283711
283860	FLJ36701	hypothetical protein FLJ36701
283987	C17orf28	chromosome 17 open reading frame 28
283991	FAM100B	family with sequence similarity 100, member B
284040	CDRT4	CMT1A duplicated region transcript 4
284071	FLJ35848	hypothetical protein FLJ35848
284111	SLC13A5	solute carrier family 13 (sodium-dependent citrate transporter), member 5
284996	RNF149	ring finger protein 149
285148	LOC285148	hypothetical protein LOC285148
285672	P18SRP	P18SRP protein
285704	RGMB	RGM domain family, member B
285852	TREML4	triggering receptor expressed on myeloid cells-like 4
286031	#N/A	#N/A
286451	YIPF6	Yip1 domain family, member 6
286499	RP1-32F7.2	hypothetical protein FLJ37659
326625	MMAB	methylmalonic aciduria (cobalamin deficiency) cblB type
333926	PPM1J	protein phosphatase 1J (PP2C domain containing)
338376	IFNE1	interferon epsilon 1
339122	RAB43	RAB43, member RAS oncogene family
339221	ENPP7	ectonucleotide pyrophosphatase/phosphodiesterase 7
340069	LOC340069	hypothetical protein LOC340069
340252	ZNF680	zinc finger protein 680
340533	RP11-130N24.1	KIAA2022 protein
345630	LOC345630	similar to fibrillarin
347735	SERINC2	serine incorporator 2
348938	ICHTHYIN	ichthyin protein
359948	IRF2BP2	interferon regulatory factor 2 binding protein 2
374286	CDRT1	CMT1A duplicated region transcript 1
374489	#N/A	#N/A
374572	#N/A	#N/A
374805	#N/A	#N/A
374840	#N/A	#N/A
374882	UNQ501	MBC3205
374961	#N/A	#N/A
374992	SEC63D1	SEC63 domain containing 1
375097	#N/A	#N/A
375100	#N/A	#N/A
375313	#N/A	#N/A
375387	LRRC33	leucine rich repeat containing 33
375506	#N/A	#N/A
375683	#N/A	#N/A
375775	C9orf111	chromosome 9 open reading frame 111
377939	#N/A	#N/A
378041	#N/A	#N/A
378152	#N/A	#N/A
378377	#N/A	#N/A
386757	FLJ43855	similar to sodium- and chloride-dependent creatine transporter
387509	GPR153	G protein-coupled receptor 153

[truncated: 21 more sheets: Ras_down_Bild, E2F3_up_Bild, E2F3_down_Bild, Bcat_up_Bild, Bild_down_Bild, Src_up_Bild, Src_down_Bild, ERBB2_up_Creighton, ERBB2_down_Creighton, MEK_up_Creighton, MEK_down_Creighton, EGFR_up_Creighton, EGFR_down_Creighton, Raf1_up_Creighton, Raf1_down_Creighton, MAPK_up_Creighton, MAPK_down_Creighton, cyclinD1_up_Lamb, cyclinD1_down_Lamb, Akt_up_Majumder …]
