# Supplementary material for: Multiple Oncogenic Pathway Signatures Show Coordinate Expression Patterns in Human Prostate Tumors
Source: PLoS One. 2008 Mar 19;3(3):e1816. doi: 10.1371/journal.pone.0001816 (PMC2263127; doi:10.1371/journal.pone.0001816)
Supplement: Supplementary Data File S2 — Lists of the corresponding genes overlapping among the various oncogenic signatures. (3.42 MB XLS) [file pone.0001816.s002.xls]

## Sheet: Enriched Terms_cell_cycle_up
Term	Count in Selected Genes	Count in Total Population	P-value
cell_cycle_Whitfield	763	763	0
E2F3_up_p001_Bild	155	2029	2.52146e-06
R1881_up_p01_ave1.8_Deprimo	29	259	0.000158316
R1881_up_p001_Chen	51	559	0.000163776
Raf1_up_p01_Creighton	52	618	0.000962306
CCND1_up_Lamb	18	206	0.0301785
Akt_up_p001_Majumder	48	770	0.16533
EGFR_up_p01_Creighton	45	734	0.205051
MYC_up_p01_Coller	14	252	0.495834
ERbb2_up_p01_Creighton	55	1315	0.989
MEK_up_p01_Creighton	66	1238	0.989
SRC_up_p0001_Bild	45	1566	0.989
Ras_up_p00001_Bild	83	1777	0.989
Myc_up_p001_Bild	42	993	0.989
Bcat_up_p001_Bild	29	976	0.989
Mapk_up_Creighton	5	124	0.989

## Sheet: Terms with Genes_cell_cycle_up
Term	Count in Selected Genes	Count in Total Population	P-value	Gene	Title
cell_cycle_Whitfield	763	763	0	10024	TROAP
cell_cycle_Whitfield	763	763	0	10036	CHAF1A
cell_cycle_Whitfield	763	763	0	10049	DNAJB6
cell_cycle_Whitfield	763	763	0	10051	SMC4L1
cell_cycle_Whitfield	763	763	0	10057	ABCC5
cell_cycle_Whitfield	763	763	0	10073	RNUT1
cell_cycle_Whitfield	763	763	0	10116	FEM1B
cell_cycle_Whitfield	763	763	0	10124	ARL4A
cell_cycle_Whitfield	763	763	0	10146	G3BP
cell_cycle_Whitfield	763	763	0	10148	EBI3
cell_cycle_Whitfield	763	763	0	10190	TXNDC9
cell_cycle_Whitfield	763	763	0	10207	INADL
cell_cycle_Whitfield	763	763	0	1022	CDK7
cell_cycle_Whitfield	763	763	0	10226	M6PRBP1
cell_cycle_Whitfield	763	763	0	10234	LRRC17
cell_cycle_Whitfield	763	763	0	10238	WDR68
cell_cycle_Whitfield	763	763	0	10246	SLC17A2
cell_cycle_Whitfield	763	763	0	10247	HRSP12
cell_cycle_Whitfield	763	763	0	1027	CDKN1B
cell_cycle_Whitfield	763	763	0	10293	TRIP
cell_cycle_Whitfield	763	763	0	1031	CDKN2C
cell_cycle_Whitfield	763	763	0	1032	CDKN2D
cell_cycle_Whitfield	763	763	0	1033	CDKN3
cell_cycle_Whitfield	763	763	0	10347	ABCA7
cell_cycle_Whitfield	763	763	0	10362	HMG20B
cell_cycle_Whitfield	763	763	0	10383	TUBB2C
cell_cycle_Whitfield	763	763	0	1039	CDR2
cell_cycle_Whitfield	763	763	0	10403	KNTC2
cell_cycle_Whitfield	763	763	0	10458	BAIAP2
cell_cycle_Whitfield	763	763	0	10460	TACC3
cell_cycle_Whitfield	763	763	0	10482	NXF1
cell_cycle_Whitfield	763	763	0	10492	SYNCRIP
cell_cycle_Whitfield	763	763	0	10541	ANP32B
cell_cycle_Whitfield	763	763	0	1058	CENPA
cell_cycle_Whitfield	763	763	0	10600	USP16
cell_cycle_Whitfield	763	763	0	10615	SPAG5
cell_cycle_Whitfield	763	763	0	1062	CENPE
cell_cycle_Whitfield	763	763	0	10625	IVNS1ABP
cell_cycle_Whitfield	763	763	0	1063	CENPF
cell_cycle_Whitfield	763	763	0	10635	RAD51AP1
cell_cycle_Whitfield	763	763	0	10664	CTCF
cell_cycle_Whitfield	763	763	0	10671	DCTN6
cell_cycle_Whitfield	763	763	0	10712	C1orf2
cell_cycle_Whitfield	763	763	0	10714	POLD3
cell_cycle_Whitfield	763	763	0	10717	AP4B1
cell_cycle_Whitfield	763	763	0	10721	POLQ
cell_cycle_Whitfield	763	763	0	10745	PHTF1
cell_cycle_Whitfield	763	763	0	10746	MAP3K2
cell_cycle_Whitfield	763	763	0	10765	JARID1B
cell_cycle_Whitfield	763	763	0	10766	TOB2
cell_cycle_Whitfield	763	763	0	10769	PLK2
cell_cycle_Whitfield	763	763	0	10772	FUSIP1
cell_cycle_Whitfield	763	763	0	10818	FRS2
cell_cycle_Whitfield	763	763	0	10866	HCP5
cell_cycle_Whitfield	763	763	0	10873	ME3
cell_cycle_Whitfield	763	763	0	10902	BRD8
cell_cycle_Whitfield	763	763	0	10905	MAN1A2
cell_cycle_Whitfield	763	763	0	10915	TCERG1
cell_cycle_Whitfield	763	763	0	10921	RNPS1
cell_cycle_Whitfield	763	763	0	10947	AP3M2
cell_cycle_Whitfield	763	763	0	10953	TOMM34
cell_cycle_Whitfield	763	763	0	11004	KIF2C
cell_cycle_Whitfield	763	763	0	11055	ZPBP
cell_cycle_Whitfield	763	763	0	11065	UBE2C
cell_cycle_Whitfield	763	763	0	11073	TOPBP1
cell_cycle_Whitfield	763	763	0	11080	DNAJB4
cell_cycle_Whitfield	763	763	0	11104	KATNA1
cell_cycle_Whitfield	763	763	0	11113	CIT
cell_cycle_Whitfield	763	763	0	11130	ZWINT
cell_cycle_Whitfield	763	763	0	11135	CDC42EP1
cell_cycle_Whitfield	763	763	0	11137	PWP1
cell_cycle_Whitfield	763	763	0	112	ADCY6
cell_cycle_Whitfield	763	763	0	11200	CHEK2
cell_cycle_Whitfield	763	763	0	11214	AKAP13
cell_cycle_Whitfield	763	763	0	11277	TREX1
cell_cycle_Whitfield	763	763	0	113130	CDCA5
cell_cycle_Whitfield	763	763	0	11335	CBX3
cell_cycle_Whitfield	763	763	0	113510	HEL308
cell_cycle_Whitfield	763	763	0	114043	C21orf90
cell_cycle_Whitfield	763	763	0	114327	EFHC1
cell_cycle_Whitfield	763	763	0	114822	RHPN1
cell_cycle_Whitfield	763	763	0	114880	OSBPL6
cell_cycle_Whitfield	763	763	0	115273	RAB42
cell_cycle_Whitfield	763	763	0	116028	MGC24665
cell_cycle_Whitfield	763	763	0	116225	ZMYND19
cell_cycle_Whitfield	763	763	0	1163	CKS1B
cell_cycle_Whitfield	763	763	0	1164	CKS2
cell_cycle_Whitfield	763	763	0	116840	LIP8
cell_cycle_Whitfield	763	763	0	116983	CENTB5
cell_cycle_Whitfield	763	763	0	123811	FLJ31153
cell_cycle_Whitfield	763	763	0	1244	ABCC2
cell_cycle_Whitfield	763	763	0	126282	TNFAIP8L1
cell_cycle_Whitfield	763	763	0	1265	CNN2
cell_cycle_Whitfield	763	763	0	126731	C1orf96
cell_cycle_Whitfield	763	763	0	126823	KARCA1
cell_cycle_Whitfield	763	763	0	127	ADH4
cell_cycle_Whitfield	763	763	0	128239	IQGAP3
cell_cycle_Whitfield	763	763	0	1294	COL7A1
cell_cycle_Whitfield	763	763	0	129401	NUP35
cell_cycle_Whitfield	763	763	0	1316	KLF6
cell_cycle_Whitfield	763	763	0	134121	LOC134121
cell_cycle_Whitfield	763	763	0	134492	NUDCD2
cell_cycle_Whitfield	763	763	0	134728	IRAK1BP1
cell_cycle_Whitfield	763	763	0	135114	HINT3
cell_cycle_Whitfield	763	763	0	136319	MTPN
cell_cycle_Whitfield	763	763	0	137682	C8orf38
cell_cycle_Whitfield	763	763	0	1398	CRK
cell_cycle_Whitfield	763	763	0	139886	RP11-93B10.1
cell_cycle_Whitfield	763	763	0	1411	CRYBA1
cell_cycle_Whitfield	763	763	0	144402	CPNE8
cell_cycle_Whitfield	763	763	0	147179	WIRE
cell_cycle_Whitfield	763	763	0	147184	MGC21518
cell_cycle_Whitfield	763	763	0	1495	CTNNA1
cell_cycle_Whitfield	763	763	0	1500	CTNND1
cell_cycle_Whitfield	763	763	0	150468	FLJ40629
cell_cycle_Whitfield	763	763	0	151188	ARL6IP6
cell_cycle_Whitfield	763	763	0	151230	KLHL23
cell_cycle_Whitfield	763	763	0	151246	SGOL2
cell_cycle_Whitfield	763	763	0	151613	TTC14
cell_cycle_Whitfield	763	763	0	153222	LOC153222
cell_cycle_Whitfield	763	763	0	153579	BTNL9
cell_cycle_Whitfield	763	763	0	154141	OACT1
cell_cycle_Whitfield	763	763	0	157313	CDCA2
cell_cycle_Whitfield	763	763	0	157570	ESCO2
cell_cycle_Whitfield	763	763	0	1659	DHX8
cell_cycle_Whitfield	763	763	0	1675	DF
cell_cycle_Whitfield	763	763	0	169981	SPIN3
cell_cycle_Whitfield	763	763	0	170392	OIT3
cell_cycle_Whitfield	763	763	0	171023	ASXL1
cell_cycle_Whitfield	763	763	0	1719	DHFR
cell_cycle_Whitfield	763	763	0	1736	DKC1
cell_cycle_Whitfield	763	763	0	1763	DNA2L
cell_cycle_Whitfield	763	763	0	1783	DYNC1LI2
cell_cycle_Whitfield	763	763	0	1810	DR1
cell_cycle_Whitfield	763	763	0	1827	DSCR1
cell_cycle_Whitfield	763	763	0	1832	DSP
cell_cycle_Whitfield	763	763	0	1846	DUSP4
cell_cycle_Whitfield	763	763	0	1869	E2F1
cell_cycle_Whitfield	763	763	0	1870	E2F2
cell_cycle_Whitfield	763	763	0	1875	E2F5
cell_cycle_Whitfield	763	763	0	1894	ECT2
cell_cycle_Whitfield	763	763	0	1955	EGFL5
cell_cycle_Whitfield	763	763	0	195828	ZNF367
cell_cycle_Whitfield	763	763	0	1979	EIF4EBP2
cell_cycle_Whitfield	763	763	0	199800	LOC199800
cell_cycle_Whitfield	763	763	0	200879	LIPH
cell_cycle_Whitfield	763	763	0	200895	DHFRL1
cell_cycle_Whitfield	763	763	0	203068	TUBB
cell_cycle_Whitfield	763	763	0	205327	FLJ38973
cell_cycle_Whitfield	763	763	0	2146	EZH2
cell_cycle_Whitfield	763	763	0	2175	FANCA
cell_cycle_Whitfield	763	763	0	2177	FANCD2
cell_cycle_Whitfield	763	763	0	2189	FANCG
cell_cycle_Whitfield	763	763	0	219743	TYSND1
cell_cycle_Whitfield	763	763	0	220042	FLJ25416
cell_cycle_Whitfield	763	763	0	221002	RASGEF1A
cell_cycle_Whitfield	763	763	0	221037	JMJD1C
cell_cycle_Whitfield	763	763	0	221150	C13orf3
cell_cycle_Whitfield	763	763	0	221294	NT5C2L1
cell_cycle_Whitfield	763	763	0	221955	LOC221955
cell_cycle_Whitfield	763	763	0	222166	Ells1
cell_cycle_Whitfield	763	763	0	222643	UNC5CL
cell_cycle_Whitfield	763	763	0	2237	FEN1
cell_cycle_Whitfield	763	763	0	2243	FGA
cell_cycle_Whitfield	763	763	0	22794	CASC3
cell_cycle_Whitfield	763	763	0	22836	RHOBTB3
cell_cycle_Whitfield	763	763	0	22894	KIAA1008
cell_cycle_Whitfield	763	763	0	22903	BTBD3
cell_cycle_Whitfield	763	763	0	22909	KIAA1018
cell_cycle_Whitfield	763	763	0	22929	SEPHS1
cell_cycle_Whitfield	763	763	0	22974	TPX2
cell_cycle_Whitfield	763	763	0	23015	GOLGA8A
cell_cycle_Whitfield	763	763	0	23023	TMCC1
cell_cycle_Whitfield	763	763	0	2305	FOXM1
cell_cycle_Whitfield	763	763	0	23077	MYCBP2
cell_cycle_Whitfield	763	763	0	23118	MAP3K7IP2
cell_cycle_Whitfield	763	763	0	23178	PASK
cell_cycle_Whitfield	763	763	0	23199	KIAA0182
cell_cycle_Whitfield	763	763	0	23204	ARL6IP
cell_cycle_Whitfield	763	763	0	23255	KIAA0802
cell_cycle_Whitfield	763	763	0	23279	NUP160
cell_cycle_Whitfield	763	763	0	23286	KIBRA
cell_cycle_Whitfield	763	763	0	23310	hCAP-D3
cell_cycle_Whitfield	763	763	0	23312	DMXL2
cell_cycle_Whitfield	763	763	0	23338	PHF15
cell_cycle_Whitfield	763	763	0	23354	KIAA0841
cell_cycle_Whitfield	763	763	0	23367	LARP1
cell_cycle_Whitfield	763	763	0	23397	BRRN1
cell_cycle_Whitfield	763	763	0	23461	ABCA5
cell_cycle_Whitfield	763	763	0	23473	CAPN7
cell_cycle_Whitfield	763	763	0	23510	KCTD2
cell_cycle_Whitfield	763	763	0	23521	RPL13A
cell_cycle_Whitfield	763	763	0	23528	ZNF281
cell_cycle_Whitfield	763	763	0	23552	CCRK
cell_cycle_Whitfield	763	763	0	23560	GTPBP4
cell_cycle_Whitfield	763	763	0	23580	CDC42EP4
cell_cycle_Whitfield	763	763	0	23595	ORC3L
cell_cycle_Whitfield	763	763	0	23596	OPN3
cell_cycle_Whitfield	763	763	0	23705	IGSF4
cell_cycle_Whitfield	763	763	0	23779	ARHGAP8
cell_cycle_Whitfield	763	763	0	2487	FRZB
cell_cycle_Whitfield	763	763	0	2534	FYN
cell_cycle_Whitfield	763	763	0	253650	FLJ35740
cell_cycle_Whitfield	763	763	0	253782	LASS6
cell_cycle_Whitfield	763	763	0	255104	TMCO4
cell_cycle_Whitfield	763	763	0	2553	GABPB2
cell_cycle_Whitfield	763	763	0	25781	KIAA0889
cell_cycle_Whitfield	763	763	0	258010	DKFZp313A2432
cell_cycle_Whitfield	763	763	0	25836	NIPBL
cell_cycle_Whitfield	763	763	0	25886	WDR51A
cell_cycle_Whitfield	763	763	0	25896	C1orf73
cell_cycle_Whitfield	763	763	0	25925	ZNF521
cell_cycle_Whitfield	763	763	0	25948	KBTBD2
cell_cycle_Whitfield	763	763	0	25959	ANKRD25
cell_cycle_Whitfield	763	763	0	25961	NUDT13
cell_cycle_Whitfield	763	763	0	25987	LRRC54
cell_cycle_Whitfield	763	763	0	260294	WBSCR20C
cell_cycle_Whitfield	763	763	0	26118	WSB1
cell_cycle_Whitfield	763	763	0	2619	GAS1
cell_cycle_Whitfield	763	763	0	262	AMD1
cell_cycle_Whitfield	763	763	0	2621	GAS6
cell_cycle_Whitfield	763	763	0	2624	GATA2
cell_cycle_Whitfield	763	763	0	26353	HSPB8
cell_cycle_Whitfield	763	763	0	26586	CKAP2
cell_cycle_Whitfield	763	763	0	2683	B4GALT1
cell_cycle_Whitfield	763	763	0	2730	GCLM
cell_cycle_Whitfield	763	763	0	27301	APEX2
cell_cycle_Whitfield	763	763	0	27338	UBE2S
cell_cycle_Whitfield	763	763	0	2735	GLI1
cell_cycle_Whitfield	763	763	0	2782	GNB1
cell_cycle_Whitfield	763	763	0	2805	GOT1
cell_cycle_Whitfield	763	763	0	283431	GAS2L3
cell_cycle_Whitfield	763	763	0	283643	C14orf80
cell_cycle_Whitfield	763	763	0	283650	MGC27165
cell_cycle_Whitfield	763	763	0	286222	---
cell_cycle_Whitfield	763	763	0	286827	TRIM59
cell_cycle_Whitfield	763	763	0	2870	GRK6
cell_cycle_Whitfield	763	763	0	28955	DEXI
cell_cycle_Whitfield	763	763	0	28973	MRPS18B
cell_cycle_Whitfield	763	763	0	28996	HIPK2
cell_cycle_Whitfield	763	763	0	29005	PRO1073
cell_cycle_Whitfield	763	763	0	29028	ATAD2
cell_cycle_Whitfield	763	763	0	2908	NR3C1
cell_cycle_Whitfield	763	763	0	29089	UBE2T
cell_cycle_Whitfield	763	763	0	29092	HSPC157
cell_cycle_Whitfield	763	763	0	29097	CNIH4
cell_cycle_Whitfield	763	763	0	29115	HCNGP
cell_cycle_Whitfield	763	763	0	29128	UHRF1
cell_cycle_Whitfield	763	763	0	2935	GSPT1
cell_cycle_Whitfield	763	763	0	29896	TRA2A
cell_cycle_Whitfield	763	763	0	29899	GPSM2
cell_cycle_Whitfield	763	763	0	29978	UBQLN2
cell_cycle_Whitfield	763	763	0	29980	DONSON
cell_cycle_Whitfield	763	763	0	29990	PILRB
cell_cycle_Whitfield	763	763	0	30000	TNPO2
cell_cycle_Whitfield	763	763	0	3005	H1F0
cell_cycle_Whitfield	763	763	0	3014	H2AFX
cell_cycle_Whitfield	763	763	0	3054	HCFC1
cell_cycle_Whitfield	763	763	0	3070	HELLS
cell_cycle_Whitfield	763	763	0	3091	HIF1A
cell_cycle_Whitfield	763	763	0	3110	HLXB9
cell_cycle_Whitfield	763	763	0	3111	HLA-DOA
cell_cycle_Whitfield	763	763	0	3122	HLA-DRA
cell_cycle_Whitfield	763	763	0	3148	HMGB2
cell_cycle_Whitfield	763	763	0	3149	HMGB3
cell_cycle_Whitfield	763	763	0	3156	HMGCR
cell_cycle_Whitfield	763	763	0	3161	HMMR
cell_cycle_Whitfield	763	763	0	3216	HOXB6
cell_cycle_Whitfield	763	763	0	3265	HRAS
cell_cycle_Whitfield	763	763	0	3267	HRB
cell_cycle_Whitfield	763	763	0	329	BIRC2
cell_cycle_Whitfield	763	763	0	3301	DNAJA1
cell_cycle_Whitfield	763	763	0	3305	HSPA1L
cell_cycle_Whitfield	763	763	0	3312	HSPA8
cell_cycle_Whitfield	763	763	0	332	BIRC5
cell_cycle_Whitfield	763	763	0	3337	DNAJB1
cell_cycle_Whitfield	763	763	0	338657	DLNB14
cell_cycle_Whitfield	763	763	0	342371	BOAT
cell_cycle_Whitfield	763	763	0	3433	IFIT2
cell_cycle_Whitfield	763	763	0	3434	IFIT1
cell_cycle_Whitfield	763	763	0	3454	IFNAR1
cell_cycle_Whitfield	763	763	0	348801	LOC348801
cell_cycle_Whitfield	763	763	0	348995	NUP43
cell_cycle_Whitfield	763	763	0	353376	TICAM2
cell_cycle_Whitfield	763	763	0	3608	ILF2
cell_cycle_Whitfield	763	763	0	3620	INDO
cell_cycle_Whitfield	763	763	0	3642	INSM1
cell_cycle_Whitfield	763	763	0	3643	INSR
cell_cycle_Whitfield	763	763	0	3708	ITPR1
cell_cycle_Whitfield	763	763	0	374393	CANP
cell_cycle_Whitfield	763	763	0	3749	KCNC4
cell_cycle_Whitfield	763	763	0	375248	ANKRD36
cell_cycle_Whitfield	763	763	0	375341	FLJ43654
cell_cycle_Whitfield	763	763	0	375743	PTAR1
cell_cycle_Whitfield	763	763	0	376745	---
cell_cycle_Whitfield	763	763	0	3799	KIF5B
cell_cycle_Whitfield	763	763	0	3832	KIF11
cell_cycle_Whitfield	763	763	0	3833	KIFC1
cell_cycle_Whitfield	763	763	0	3835	KIF22
cell_cycle_Whitfield	763	763	0	3837	KPNB1
cell_cycle_Whitfield	763	763	0	3838	KPNA2
cell_cycle_Whitfield	763	763	0	3842	TNPO1
cell_cycle_Whitfield	763	763	0	3845	KRAS
cell_cycle_Whitfield	763	763	0	387893	SET8
cell_cycle_Whitfield	763	763	0	388114	LOC388114
cell_cycle_Whitfield	763	763	0	388154	LOC388154
cell_cycle_Whitfield	763	763	0	388226	---
cell_cycle_Whitfield	763	763	0	388400	---
cell_cycle_Whitfield	763	763	0	389835	FAM72A
cell_cycle_Whitfield	763	763	0	390568	---
cell_cycle_Whitfield	763	763	0	391156	---
cell_cycle_Whitfield	763	763	0	3930	LBR
cell_cycle_Whitfield	763	763	0	3956	LGALS1
cell_cycle_Whitfield	763	763	0	397	ARHGDIB
cell_cycle_Whitfield	763	763	0	399930	---
cell_cycle_Whitfield	763	763	0	4000	LMNA
cell_cycle_Whitfield	763	763	0	400342	---
cell_cycle_Whitfield	763	763	0	400368	---
cell_cycle_Whitfield	763	763	0	400879	LOC400879
cell_cycle_Whitfield	763	763	0	400986	LOC400986
cell_cycle_Whitfield	763	763	0	4012	LNPEP
cell_cycle_Whitfield	763	763	0	4026	LPP
cell_cycle_Whitfield	763	763	0	4054	LTBP3
cell_cycle_Whitfield	763	763	0	4085	MAD2L1
cell_cycle_Whitfield	763	763	0	4147	MATN2
cell_cycle_Whitfield	763	763	0	4173	MCM4
cell_cycle_Whitfield	763	763	0	4174	MCM5
cell_cycle_Whitfield	763	763	0	4175	MCM6
cell_cycle_Whitfield	763	763	0	4189	DNAJB9
cell_cycle_Whitfield	763	763	0	4233	MET
cell_cycle_Whitfield	763	763	0	4247	MGAT2
cell_cycle_Whitfield	763	763	0	4261	CIITA
cell_cycle_Whitfield	763	763	0	4281	MID1
cell_cycle_Whitfield	763	763	0	4286	MITF
cell_cycle_Whitfield	763	763	0	4288	MKI67
cell_cycle_Whitfield	763	763	0	4301	MLLT4
cell_cycle_Whitfield	763	763	0	4302	MLLT6
cell_cycle_Whitfield	763	763	0	4335	MNT
cell_cycle_Whitfield	763	763	0	434	ASIP
cell_cycle_Whitfield	763	763	0	4363	ABCC1
cell_cycle_Whitfield	763	763	0	4436	MSH2
cell_cycle_Whitfield	763	763	0	4582	MUC1
cell_cycle_Whitfield	763	763	0	4664	NAB1
cell_cycle_Whitfield	763	763	0	4666	NACA
cell_cycle_Whitfield	763	763	0	4678	NASP
cell_cycle_Whitfield	763	763	0	473	RERE
cell_cycle_Whitfield	763	763	0	4751	NEK2
cell_cycle_Whitfield	763	763	0	4774	NFIA
cell_cycle_Whitfield	763	763	0	4780	NFE2L2
cell_cycle_Whitfield	763	763	0	4782	NFIC
cell_cycle_Whitfield	763	763	0	4796	NFKBIL2
cell_cycle_Whitfield	763	763	0	4820	NKTR
cell_cycle_Whitfield	763	763	0	4828	NMB
cell_cycle_Whitfield	763	763	0	4837	NNMT
cell_cycle_Whitfield	763	763	0	4842	NOS1
cell_cycle_Whitfield	763	763	0	4863	NPAT
cell_cycle_Whitfield	763	763	0	4898	NRD1
cell_cycle_Whitfield	763	763	0	4957	ODF2
cell_cycle_Whitfield	763	763	0	4973	OLR1
cell_cycle_Whitfield	763	763	0	4998	ORC1L
cell_cycle_Whitfield	763	763	0	50809	HP1BP3
cell_cycle_Whitfield	763	763	0	50862	RNF141
cell_cycle_Whitfield	763	763	0	5096	PCCB
cell_cycle_Whitfield	763	763	0	5099	PCDH7
cell_cycle_Whitfield	763	763	0	51003	MED31
cell_cycle_Whitfield	763	763	0	51004	COQ6
cell_cycle_Whitfield	763	763	0	51042	ZNF593
cell_cycle_Whitfield	763	763	0	51053	GMNN
cell_cycle_Whitfield	763	763	0	51109	RDH11
cell_cycle_Whitfield	763	763	0	5111	PCNA
cell_cycle_Whitfield	763	763	0	51111	SUV420H1
cell_cycle_Whitfield	763	763	0	51116	MRPS2
cell_cycle_Whitfield	763	763	0	51141	INSIG2
cell_cycle_Whitfield	763	763	0	51155	HN1
cell_cycle_Whitfield	763	763	0	51170	DHRS8
cell_cycle_Whitfield	763	763	0	51174	TUBD1
cell_cycle_Whitfield	763	763	0	51203	NUSAP1
cell_cycle_Whitfield	763	763	0	51334	LOC51334
cell_cycle_Whitfield	763	763	0	51341	ZBTB7A
cell_cycle_Whitfield	763	763	0	51343	FZR1
cell_cycle_Whitfield	763	763	0	51503	HSPC148
cell_cycle_Whitfield	763	763	0	51512	GTSE1
cell_cycle_Whitfield	763	763	0	51514	DTL
cell_cycle_Whitfield	763	763	0	51524	HSPC196
cell_cycle_Whitfield	763	763	0	51526	C20orf111
cell_cycle_Whitfield	763	763	0	51530	ZC3HC1
cell_cycle_Whitfield	763	763	0	51534	C6orf55
cell_cycle_Whitfield	763	763	0	5154	PDGFA
cell_cycle_Whitfield	763	763	0	51574	HDCMA18P
cell_cycle_Whitfield	763	763	0	51585	PCF11
cell_cycle_Whitfield	763	763	0	51659	Pfs2
cell_cycle_Whitfield	763	763	0	51700	CYB5R2
cell_cycle_Whitfield	763	763	0	51715	RAB23
cell_cycle_Whitfield	763	763	0	51747	CROP
cell_cycle_Whitfield	763	763	0	51763	SKIP
cell_cycle_Whitfield	763	763	0	5293	PIK3CD
cell_cycle_Whitfield	763	763	0	5316	PKNOX1
cell_cycle_Whitfield	763	763	0	5347	PLK1
cell_cycle_Whitfield	763	763	0	53616	ADAM22
cell_cycle_Whitfield	763	763	0	5393	EXOSC9
cell_cycle_Whitfield	763	763	0	5411	PNN
cell_cycle_Whitfield	763	763	0	5412	UBL3
cell_cycle_Whitfield	763	763	0	54407	SLC38A2
cell_cycle_Whitfield	763	763	0	54443	ANLN
cell_cycle_Whitfield	763	763	0	54478	FAM64A
cell_cycle_Whitfield	763	763	0	54491	FLJ11127
cell_cycle_Whitfield	763	763	0	54532	USP53
cell_cycle_Whitfield	763	763	0	54793	KCTD9
cell_cycle_Whitfield	763	763	0	54819	ZCCHC10
cell_cycle_Whitfield	763	763	0	54820	NDE1
cell_cycle_Whitfield	763	763	0	54841	BIVM
cell_cycle_Whitfield	763	763	0	54870	FLJ20259
cell_cycle_Whitfield	763	763	0	54876	FLJ20280
cell_cycle_Whitfield	763	763	0	54962	FLJ20516
cell_cycle_Whitfield	763	763	0	55003	PAK1IP1
cell_cycle_Whitfield	763	763	0	55020	FLJ20699
cell_cycle_Whitfield	763	763	0	55048	VPS37C
cell_cycle_Whitfield	763	763	0	55070	DET1
cell_cycle_Whitfield	763	763	0	55075	UACA
cell_cycle_Whitfield	763	763	0	55082	FLJ10154
cell_cycle_Whitfield	763	763	0	55122	C6orf166
cell_cycle_Whitfield	763	763	0	5514	PPP1R10
cell_cycle_Whitfield	763	763	0	55140	ELP3
cell_cycle_Whitfield	763	763	0	55143	CDCA8
cell_cycle_Whitfield	763	763	0	55148	C14orf130
cell_cycle_Whitfield	763	763	0	5515	PPP2CA
cell_cycle_Whitfield	763	763	0	55156	ARMC1
cell_cycle_Whitfield	763	763	0	55165	CEP55
cell_cycle_Whitfield	763	763	0	55166	C6orf139
cell_cycle_Whitfield	763	763	0	55186	SLC25A36
cell_cycle_Whitfield	763	763	0	55215	KIAA1794
cell_cycle_Whitfield	763	763	0	55247	NEIL3
cell_cycle_Whitfield	763	763	0	55291	SAPS3
cell_cycle_Whitfield	763	763	0	55320	C14orf106
cell_cycle_Whitfield	763	763	0	55344	PLCXD1
cell_cycle_Whitfield	763	763	0	55347	ABHD10
cell_cycle_Whitfield	763	763	0	55355	DKFZp762E1312
cell_cycle_Whitfield	763	763	0	5558	PRIM2A
cell_cycle_Whitfield	763	763	0	55599	RNPC3
cell_cycle_Whitfield	763	763	0	55602	CARF
cell_cycle_Whitfield	763	763	0	55608	ANKRD10
cell_cycle_Whitfield	763	763	0	55632	KIAA1333
cell_cycle_Whitfield	763	763	0	55635	DEPDC1
cell_cycle_Whitfield	763	763	0	55646	LYAR
cell_cycle_Whitfield	763	763	0	55655	NALP2
cell_cycle_Whitfield	763	763	0	55656	C8orf52
cell_cycle_Whitfield	763	763	0	55658	RNF126
cell_cycle_Whitfield	763	763	0	55690	PACS1
cell_cycle_Whitfield	763	763	0	55719	C10orf6
cell_cycle_Whitfield	763	763	0	55723	ASF1B
cell_cycle_Whitfield	763	763	0	55729	ATF7IP
cell_cycle_Whitfield	763	763	0	5573	PRKAR1A
cell_cycle_Whitfield	763	763	0	55771	FLJ11029
cell_cycle_Whitfield	763	763	0	55790	ChGn
cell_cycle_Whitfield	763	763	0	55791	C1orf103
cell_cycle_Whitfield	763	763	0	55872	PBK
cell_cycle_Whitfield	763	763	0	5603	MAPK13
cell_cycle_Whitfield	763	763	0	5608	MAP2K6
cell_cycle_Whitfield	763	763	0	5611	DNAJC3
cell_cycle_Whitfield	763	763	0	56204	KIAA1370
cell_cycle_Whitfield	763	763	0	56257	BCDIN3
cell_cycle_Whitfield	763	763	0	5634	PRPS2
cell_cycle_Whitfield	763	763	0	5635	PRPSAP1
cell_cycle_Whitfield	763	763	0	5663	PSEN1
cell_cycle_Whitfield	763	763	0	56852	RAD18
cell_cycle_Whitfield	763	763	0	56890	MDM1
cell_cycle_Whitfield	763	763	0	56894	AGPAT3
cell_cycle_Whitfield	763	763	0	56995	TULP4
cell_cycle_Whitfield	763	763	0	57035	C1orf63
cell_cycle_Whitfield	763	763	0	57153	SLC44A2
cell_cycle_Whitfield	763	763	0	57157	PHTF2
cell_cycle_Whitfield	763	763	0	57168	CTB-1048E9.3
cell_cycle_Whitfield	763	763	0	57169	KIAA1404
cell_cycle_Whitfield	763	763	0	5717	PSMD11
cell_cycle_Whitfield	763	763	0	57181	SLC39A10
cell_cycle_Whitfield	763	763	0	57189	LCHN
cell_cycle_Whitfield	763	763	0	57211	GPR126
cell_cycle_Whitfield	763	763	0	57532	182-FIP
cell_cycle_Whitfield	763	763	0	57650	KIAA1524
cell_cycle_Whitfield	763	763	0	57691	KIAA1586
cell_cycle_Whitfield	763	763	0	57698	KIAA1598
cell_cycle_Whitfield	763	763	0	57727	NCOA5
cell_cycle_Whitfield	763	763	0	5780	PTPN9
cell_cycle_Whitfield	763	763	0	580	BARD1
cell_cycle_Whitfield	763	763	0	583	BBS2
cell_cycle_Whitfield	763	763	0	58486	LOC58486
cell_cycle_Whitfield	763	763	0	58487	ZF
cell_cycle_Whitfield	763	763	0	58516	FAM60A
cell_cycle_Whitfield	763	763	0	5864	RAB3A
cell_cycle_Whitfield	763	763	0	5885	RAD21
cell_cycle_Whitfield	763	763	0	5888	RAD51
cell_cycle_Whitfield	763	763	0	5889	RAD51C
cell_cycle_Whitfield	763	763	0	5901	RAN
cell_cycle_Whitfield	763	763	0	5905	RANGAP1
cell_cycle_Whitfield	763	763	0	5932	RBBP8
cell_cycle_Whitfield	763	763	0	595	CCND1
cell_cycle_Whitfield	763	763	0	5982	RFC2
cell_cycle_Whitfield	763	763	0	5984	RFC4
cell_cycle_Whitfield	763	763	0	5998	RGS3
cell_cycle_Whitfield	763	763	0	6009	RHEB
cell_cycle_Whitfield	763	763	0	60312	AFAP
cell_cycle_Whitfield	763	763	0	6118	RPA2
cell_cycle_Whitfield	763	763	0	6157	RPL27A
cell_cycle_Whitfield	763	763	0	6230	RPS25
cell_cycle_Whitfield	763	763	0	6240	RRM1
cell_cycle_Whitfield	763	763	0	6241	RRM2
cell_cycle_Whitfield	763	763	0	6317	SERPINB3
cell_cycle_Whitfield	763	763	0	6322	SCML1
cell_cycle_Whitfield	763	763	0	6382	SDC1
cell_cycle_Whitfield	763	763	0	63899	NSUN3
cell_cycle_Whitfield	763	763	0	63967	CLSPN
cell_cycle_Whitfield	763	763	0	6421	SFPQ
cell_cycle_Whitfield	763	763	0	64224	FLJ22313
cell_cycle_Whitfield	763	763	0	64225	ARL6IP2
cell_cycle_Whitfield	763	763	0	6428	SFRS3
cell_cycle_Whitfield	763	763	0	6430	SFRS5
cell_cycle_Whitfield	763	763	0	6432	SFRS7
cell_cycle_Whitfield	763	763	0	64403	CDH24
cell_cycle_Whitfield	763	763	0	64427	FLJ12788
cell_cycle_Whitfield	763	763	0	6444	SGCD
cell_cycle_Whitfield	763	763	0	6456	SH3GL2
cell_cycle_Whitfield	763	763	0	6464	SHC1
cell_cycle_Whitfield	763	763	0	64710	NUCKS1
cell_cycle_Whitfield	763	763	0	64770	CCDC14
cell_cycle_Whitfield	763	763	0	64773	C20orf81
cell_cycle_Whitfield	763	763	0	64785	FLJ13912
cell_cycle_Whitfield	763	763	0	6491	STIL
cell_cycle_Whitfield	763	763	0	64942	---
cell_cycle_Whitfield	763	763	0	650	BMP2
cell_cycle_Whitfield	763	763	0	6502	SKP2
cell_cycle_Whitfield	763	763	0	65055	C2orf23
cell_cycle_Whitfield	763	763	0	65057	ACD
cell_cycle_Whitfield	763	763	0	65117	FLJ11021
cell_cycle_Whitfield	763	763	0	6525	SMTN
cell_cycle_Whitfield	763	763	0	65250	FLJ13231
cell_cycle_Whitfield	763	763	0	6581	SLC22A3
cell_cycle_Whitfield	763	763	0	6598	SMARCB1
cell_cycle_Whitfield	763	763	0	6602	SMARCD1
cell_cycle_Whitfield	763	763	0	6653	SORL1
cell_cycle_Whitfield	763	763	0	6667	SP1
cell_cycle_Whitfield	763	763	0	6711	SPTBN1
cell_cycle_Whitfield	763	763	0	6715	SRD5A1
cell_cycle_Whitfield	763	763	0	672	BRCA1
cell_cycle_Whitfield	763	763	0	6722	SRF
cell_cycle_Whitfield	763	763	0	6747	SSR3
cell_cycle_Whitfield	763	763	0	6748	SSR4
cell_cycle_Whitfield	763	763	0	6772	STAT1
cell_cycle_Whitfield	763	763	0	6777	STAT5B
cell_cycle_Whitfield	763	763	0	6782	STCH
cell_cycle_Whitfield	763	763	0	6790	STK6
cell_cycle_Whitfield	763	763	0	6792	CDKL5
cell_cycle_Whitfield	763	763	0	687	KLF9
cell_cycle_Whitfield	763	763	0	6880	TAF9
cell_cycle_Whitfield	763	763	0	6944	VPS72
cell_cycle_Whitfield	763	763	0	699	BUB1
cell_cycle_Whitfield	763	763	0	701	BUB1B
cell_cycle_Whitfield	763	763	0	7020	TFAP2A
cell_cycle_Whitfield	763	763	0	7033	TFF3
cell_cycle_Whitfield	763	763	0	7076	TIMP1
cell_cycle_Whitfield	763	763	0	7090	TLE3
cell_cycle_Whitfield	763	763	0	7095	TLOC1
cell_cycle_Whitfield	763	763	0	7112	TMPO
cell_cycle_Whitfield	763	763	0	7150	TOP1
cell_cycle_Whitfield	763	763	0	7153	TOP2A
cell_cycle_Whitfield	763	763	0	7156	TOP3A
cell_cycle_Whitfield	763	763	0	720	C4A
cell_cycle_Whitfield	763	763	0	7205	TRIP6
cell_cycle_Whitfield	763	763	0	7247	TSN
cell_cycle_Whitfield	763	763	0	7251	TSG101
cell_cycle_Whitfield	763	763	0	7272	TTK
cell_cycle_Whitfield	763	763	0	7277	TUBA1
cell_cycle_Whitfield	763	763	0	7278	TUBA2
cell_cycle_Whitfield	763	763	0	7280	TUBB2A
cell_cycle_Whitfield	763	763	0	729	C6
cell_cycle_Whitfield	763	763	0	7296	TXNRD1
cell_cycle_Whitfield	763	763	0	7298	TYMS
cell_cycle_Whitfield	763	763	0	7323	UBE2D3
cell_cycle_Whitfield	763	763	0	734	C8orf1
cell_cycle_Whitfield	763	763	0	7374	UNG
cell_cycle_Whitfield	763	763	0	7398	USP1
cell_cycle_Whitfield	763	763	0	741	ZNHIT2
cell_cycle_Whitfield	763	763	0	7412	VCAM1
cell_cycle_Whitfield	763	763	0	7414	VCL
cell_cycle_Whitfield	763	763	0	7424	VEGFC
cell_cycle_Whitfield	763	763	0	7431	VIM
cell_cycle_Whitfield	763	763	0	7528	YY1
cell_cycle_Whitfield	763	763	0	7533	YWHAH
cell_cycle_Whitfield	763	763	0	7543	ZFX
cell_cycle_Whitfield	763	763	0	7572	ZNF24
cell_cycle_Whitfield	763	763	0	7593	ZNF42
cell_cycle_Whitfield	763	763	0	7726	TRIM26
cell_cycle_Whitfield	763	763	0	7756	ZNF207
cell_cycle_Whitfield	763	763	0	7764	ZNF217
cell_cycle_Whitfield	763	763	0	7803	PTP4A1
cell_cycle_Whitfield	763	763	0	7846	TUBA3
cell_cycle_Whitfield	763	763	0	7884	SLBP
cell_cycle_Whitfield	763	763	0	79019	C22orf18
cell_cycle_Whitfield	763	763	0	79023	NUP37
cell_cycle_Whitfield	763	763	0	79070	KDELC1
cell_cycle_Whitfield	763	763	0	79075	DCC1
cell_cycle_Whitfield	763	763	0	79149	ZSCAN5
cell_cycle_Whitfield	763	763	0	79650	FLJ13154
cell_cycle_Whitfield	763	763	0	79682	MLF1IP
cell_cycle_Whitfield	763	763	0	79733	E2F8
cell_cycle_Whitfield	763	763	0	79739	TTLL7
cell_cycle_Whitfield	763	763	0	79768	C15orf29
cell_cycle_Whitfield	763	763	0	79801	SHCBP1
cell_cycle_Whitfield	763	763	0	79827	ASAM
cell_cycle_Whitfield	763	763	0	79830	ZMYM1
cell_cycle_Whitfield	763	763	0	79866	FLJ22624
cell_cycle_Whitfield	763	763	0	800	CALD1
cell_cycle_Whitfield	763	763	0	80025	PANK2
cell_cycle_Whitfield	763	763	0	80263	TRIM45
cell_cycle_Whitfield	763	763	0	80273	GRPEL1
cell_cycle_Whitfield	763	763	0	80308	FLAD1
cell_cycle_Whitfield	763	763	0	80321	Cep70
cell_cycle_Whitfield	763	763	0	805	CALM2
cell_cycle_Whitfield	763	763	0	80817	KIAA1712
cell_cycle_Whitfield	763	763	0	8087	FXR1
cell_cycle_Whitfield	763	763	0	8148	TAF15
cell_cycle_Whitfield	763	763	0	81610	C20orf129
cell_cycle_Whitfield	763	763	0	81611	ANP32E
cell_cycle_Whitfield	763	763	0	81621	KAZALD1
cell_cycle_Whitfield	763	763	0	81671	TMEM49
cell_cycle_Whitfield	763	763	0	81839	VANGL1
cell_cycle_Whitfield	763	763	0	8202	NCOA3
cell_cycle_Whitfield	763	763	0	8208	CHAF1B
cell_cycle_Whitfield	763	763	0	828	CAPS
cell_cycle_Whitfield	763	763	0	8317	CDC7
cell_cycle_Whitfield	763	763	0	8318	CDC45L
cell_cycle_Whitfield	763	763	0	8334	HIST1H2AC
cell_cycle_Whitfield	763	763	0	8336	HIST1H2AM
cell_cycle_Whitfield	763	763	0	83461	CDCA3
cell_cycle_Whitfield	763	763	0	8347	HIST1H2BC
cell_cycle_Whitfield	763	763	0	8349	HIST2H2BE
cell_cycle_Whitfield	763	763	0	835	CASP2
cell_cycle_Whitfield	763	763	0	83540	CDCA1
cell_cycle_Whitfield	763	763	0	83541	C20orf55
cell_cycle_Whitfield	763	763	0	836	CASP3
cell_cycle_Whitfield	763	763	0	8361	HIST1H4F
cell_cycle_Whitfield	763	763	0	8365	HIST1H4H
cell_cycle_Whitfield	763	763	0	8366	HIST1H4B
cell_cycle_Whitfield	763	763	0	83695	MGC13204
cell_cycle_Whitfield	763	763	0	8370	HIST2H4
cell_cycle_Whitfield	763	763	0	83879	CDCA7
cell_cycle_Whitfield	763	763	0	83939	eIF2A
cell_cycle_Whitfield	763	763	0	8395	PIP5K1B
cell_cycle_Whitfield	763	763	0	83990	BRIP1
cell_cycle_Whitfield	763	763	0	84057	GAJ
cell_cycle_Whitfield	763	763	0	84168	ANTXR1
cell_cycle_Whitfield	763	763	0	84213	---
cell_cycle_Whitfield	763	763	0	84245	MGC3207
cell_cycle_Whitfield	763	763	0	84262	MGC10911
cell_cycle_Whitfield	763	763	0	84305	WIBG
cell_cycle_Whitfield	763	763	0	84313	VPS25
cell_cycle_Whitfield	763	763	0	84330	ZNF414
cell_cycle_Whitfield	763	763	0	8438	RAD54L
cell_cycle_Whitfield	763	763	0	84515	MCM8
cell_cycle_Whitfield	763	763	0	84520	C14orf142
cell_cycle_Whitfield	763	763	0	8458	TTF2
cell_cycle_Whitfield	763	763	0	84722	PSRC1
cell_cycle_Whitfield	763	763	0	8473	OGT
cell_cycle_Whitfield	763	763	0	84904	C9orf100
cell_cycle_Whitfield	763	763	0	84914	ZNF587
cell_cycle_Whitfield	763	763	0	84930	MASTL
cell_cycle_Whitfield	763	763	0	84961	FBXL20
cell_cycle_Whitfield	763	763	0	84986	ARHGAP19
cell_cycle_Whitfield	763	763	0	8543	LMO4
cell_cycle_Whitfield	763	763	0	8564	KMO
cell_cycle_Whitfield	763	763	0	8568	D21S2056E
cell_cycle_Whitfield	763	763	0	861	RUNX1
cell_cycle_Whitfield	763	763	0	8639	AOC3
cell_cycle_Whitfield	763	763	0	8655	DYNLL1
cell_cycle_Whitfield	763	763	0	8701	DNAH11
cell_cycle_Whitfield	763	763	0	8772	FADD
cell_cycle_Whitfield	763	763	0	8801	SUCLG2
cell_cycle_Whitfield	763	763	0	8819	SAP30
cell_cycle_Whitfield	763	763	0	8837	CFLAR
cell_cycle_Whitfield	763	763	0	8840	WISP1
cell_cycle_Whitfield	763	763	0	8846	ALKBH
cell_cycle_Whitfield	763	763	0	8848	TSC22D1
cell_cycle_Whitfield	763	763	0	8850	PCAF
cell_cycle_Whitfield	763	763	0	8881	CDC16
cell_cycle_Whitfield	763	763	0	890	CCNA2
cell_cycle_Whitfield	763	763	0	8930	MBD4
cell_cycle_Whitfield	763	763	0	8943	AP3D1
cell_cycle_Whitfield	763	763	0	8975	USP13
cell_cycle_Whitfield	763	763	0	89781	HPS4
cell_cycle_Whitfield	763	763	0	899	CCNF
cell_cycle_Whitfield	763	763	0	89958	C9orf140
cell_cycle_Whitfield	763	763	0	89987	---
cell_cycle_Whitfield	763	763	0	90268	LOC90268
cell_cycle_Whitfield	763	763	0	90417	C15orf23
cell_cycle_Whitfield	763	763	0	9055	PRC1
cell_cycle_Whitfield	763	763	0	90624	LOC90624
cell_cycle_Whitfield	763	763	0	9088	PKMYT1
cell_cycle_Whitfield	763	763	0	90956	ADCK2
cell_cycle_Whitfield	763	763	0	9133	CCNB2
cell_cycle_Whitfield	763	763	0	9134	CCNE2
cell_cycle_Whitfield	763	763	0	91369	ANKRD40
cell_cycle_Whitfield	763	763	0	91433	RCCD1
cell_cycle_Whitfield	763	763	0	91531	DKFZp434P055
cell_cycle_Whitfield	763	763	0	91544	UBXD5
cell_cycle_Whitfield	763	763	0	9156	EXO1
cell_cycle_Whitfield	763	763	0	91614	LOC91614
cell_cycle_Whitfield	763	763	0	91687	C1orf155
cell_cycle_Whitfield	763	763	0	9184	BUB3
cell_cycle_Whitfield	763	763	0	9212	AURKB
cell_cycle_Whitfield	763	763	0	9232	PTTG1
cell_cycle_Whitfield	763	763	0	9262	STK17B
cell_cycle_Whitfield	763	763	0	9265	PSCD3
cell_cycle_Whitfield	763	763	0	9266	PSCD2
cell_cycle_Whitfield	763	763	0	92815	HIST3H2A
cell_cycle_Whitfield	763	763	0	9319	TRIP13
cell_cycle_Whitfield	763	763	0	9329	GTF3C4
cell_cycle_Whitfield	763	763	0	93323	NY-SAR-48
cell_cycle_Whitfield	763	763	0	934	CD24
cell_cycle_Whitfield	763	763	0	9401	RECQL4
cell_cycle_Whitfield	763	763	0	9406	ZNF265
cell_cycle_Whitfield	763	763	0	9444	QKI
cell_cycle_Whitfield	763	763	0	9481	SLC25A27
cell_cycle_Whitfield	763	763	0	9493	KIF23
cell_cycle_Whitfield	763	763	0	9510	ADAMTS1
cell_cycle_Whitfield	763	763	0	9518	GDF15
cell_cycle_Whitfield	763	763	0	9547	CXCL14
cell_cycle_Whitfield	763	763	0	9584	RNPC2
cell_cycle_Whitfield	763	763	0	9585	MPHOSPH1
cell_cycle_Whitfield	763	763	0	9643	MORF4L2
cell_cycle_Whitfield	763	763	0	9646	SH2BP1
cell_cycle_Whitfield	763	763	0	9656	MDC1
cell_cycle_Whitfield	763	763	0	9666	DZIP3
cell_cycle_Whitfield	763	763	0	9682	JMJD2A
cell_cycle_Whitfield	763	763	0	97	ACYP1
cell_cycle_Whitfield	763	763	0	9700	ESPL1
cell_cycle_Whitfield	763	763	0	9702	PIG8
cell_cycle_Whitfield	763	763	0	9712	USP6NL
cell_cycle_Whitfield	763	763	0	9747	KIAA0738
cell_cycle_Whitfield	763	763	0	976	CD97
cell_cycle_Whitfield	763	763	0	9768	KIAA0101
cell_cycle_Whitfield	763	763	0	9774	BCLAF1
cell_cycle_Whitfield	763	763	0	9786	KIAA0586
cell_cycle_Whitfield	763	763	0	9787	DLG7
cell_cycle_Whitfield	763	763	0	9793	CKAP5
cell_cycle_Whitfield	763	763	0	9801	MRPL19
cell_cycle_Whitfield	763	763	0	9829	DNAJC6
cell_cycle_Whitfield	763	763	0	983	CDC2
cell_cycle_Whitfield	763	763	0	9833	MELK
cell_cycle_Whitfield	763	763	0	9857	RP11-502H18.1
cell_cycle_Whitfield	763	763	0	9883	POM121
cell_cycle_Whitfield	763	763	0	9899	SV2B
cell_cycle_Whitfield	763	763	0	990	CDC6
cell_cycle_Whitfield	763	763	0	991	CDC20
cell_cycle_Whitfield	763	763	0	9928	KIF14
cell_cycle_Whitfield	763	763	0	993	CDC25A
cell_cycle_Whitfield	763	763	0	9939	RBM8A
cell_cycle_Whitfield	763	763	0	994	CDC25B
cell_cycle_Whitfield	763	763	0	9941	ENDOGL1
cell_cycle_Whitfield	763	763	0	995	CDC25C
cell_cycle_Whitfield	763	763	0	996	CDC27
cell_cycle_Whitfield	763	763	0	9967	THRAP3
cell_cycle_Whitfield	763	763	0	998	CDC42
cell_cycle_Whitfield	763	763	0	9988	DMTF1
cell_cycle_Whitfield	763	763	0	9994	CASP8AP2
E2F3_up_p001_Bild	155	2029	2.52146e-06	10036	CHAF1A
E2F3_up_p001_Bild	155	2029	2.52146e-06	10051	SMC4L1
E2F3_up_p001_Bild	155	2029	2.52146e-06	1027	CDKN1B
E2F3_up_p001_Bild	155	2029	2.52146e-06	1031	CDKN2C
E2F3_up_p001_Bild	155	2029	2.52146e-06	10492	SYNCRIP
E2F3_up_p001_Bild	155	2029	2.52146e-06	10541	ANP32B
E2F3_up_p001_Bild	155	2029	2.52146e-06	10746	MAP3K2
E2F3_up_p001_Bild	155	2029	2.52146e-06	10905	MAN1A2
E2F3_up_p001_Bild	155	2029	2.52146e-06	10921	RNPS1
E2F3_up_p001_Bild	155	2029	2.52146e-06	10947	AP3M2
E2F3_up_p001_Bild	155	2029	2.52146e-06	11073	TOPBP1
E2F3_up_p001_Bild	155	2029	2.52146e-06	11113	CIT
E2F3_up_p001_Bild	155	2029	2.52146e-06	11130	ZWINT
E2F3_up_p001_Bild	155	2029	2.52146e-06	11200	CHEK2
E2F3_up_p001_Bild	155	2029	2.52146e-06	114880	OSBPL6
E2F3_up_p001_Bild	155	2029	2.52146e-06	116225	ZMYND19
E2F3_up_p001_Bild	155	2029	2.52146e-06	116983	CENTB5
E2F3_up_p001_Bild	155	2029	2.52146e-06	126731	C1orf96
E2F3_up_p001_Bild	155	2029	2.52146e-06	128239	IQGAP3
E2F3_up_p001_Bild	155	2029	2.52146e-06	151230	KLHL23
E2F3_up_p001_Bild	155	2029	2.52146e-06	151246	SGOL2
E2F3_up_p001_Bild	155	2029	2.52146e-06	154141	OACT1
E2F3_up_p001_Bild	155	2029	2.52146e-06	1827	DSCR1
E2F3_up_p001_Bild	155	2029	2.52146e-06	1955	EGFL5
E2F3_up_p001_Bild	155	2029	2.52146e-06	195828	ZNF367
E2F3_up_p001_Bild	155	2029	2.52146e-06	2146	EZH2
E2F3_up_p001_Bild	155	2029	2.52146e-06	2175	FANCA
E2F3_up_p001_Bild	155	2029	2.52146e-06	222166	Ells1
E2F3_up_p001_Bild	155	2029	2.52146e-06	2237	FEN1
E2F3_up_p001_Bild	155	2029	2.52146e-06	22794	CASC3
E2F3_up_p001_Bild	155	2029	2.52146e-06	22836	RHOBTB3
E2F3_up_p001_Bild	155	2029	2.52146e-06	22929	SEPHS1
E2F3_up_p001_Bild	155	2029	2.52146e-06	23023	TMCC1
E2F3_up_p001_Bild	155	2029	2.52146e-06	23178	PASK
E2F3_up_p001_Bild	155	2029	2.52146e-06	23199	KIAA0182
E2F3_up_p001_Bild	155	2029	2.52146e-06	23312	DMXL2
E2F3_up_p001_Bild	155	2029	2.52146e-06	23338	PHF15
E2F3_up_p001_Bild	155	2029	2.52146e-06	23461	ABCA5
E2F3_up_p001_Bild	155	2029	2.52146e-06	23595	ORC3L
E2F3_up_p001_Bild	155	2029	2.52146e-06	23596	OPN3
E2F3_up_p001_Bild	155	2029	2.52146e-06	23705	IGSF4
E2F3_up_p001_Bild	155	2029	2.52146e-06	23779	ARHGAP8
E2F3_up_p001_Bild	155	2029	2.52146e-06	253650	FLJ35740
E2F3_up_p001_Bild	155	2029	2.52146e-06	2553	GABPB2
E2F3_up_p001_Bild	155	2029	2.52146e-06	258010	DKFZp313A2432
E2F3_up_p001_Bild	155	2029	2.52146e-06	25925	ZNF521
E2F3_up_p001_Bild	155	2029	2.52146e-06	25948	KBTBD2
E2F3_up_p001_Bild	155	2029	2.52146e-06	25959	ANKRD25
E2F3_up_p001_Bild	155	2029	2.52146e-06	2624	GATA2
E2F3_up_p001_Bild	155	2029	2.52146e-06	26586	CKAP2
E2F3_up_p001_Bild	155	2029	2.52146e-06	2683	B4GALT1
E2F3_up_p001_Bild	155	2029	2.52146e-06	27338	UBE2S
E2F3_up_p001_Bild	155	2029	2.52146e-06	2870	GRK6
E2F3_up_p001_Bild	155	2029	2.52146e-06	28996	HIPK2
E2F3_up_p001_Bild	155	2029	2.52146e-06	29028	ATAD2
E2F3_up_p001_Bild	155	2029	2.52146e-06	29128	UHRF1
E2F3_up_p001_Bild	155	2029	2.52146e-06	29980	DONSON
E2F3_up_p001_Bild	155	2029	2.52146e-06	3014	H2AFX
E2F3_up_p001_Bild	155	2029	2.52146e-06	3070	HELLS
E2F3_up_p001_Bild	155	2029	2.52146e-06	3110	HLXB9
E2F3_up_p001_Bild	155	2029	2.52146e-06	3149	HMGB3
E2F3_up_p001_Bild	155	2029	2.52146e-06	3265	HRAS
E2F3_up_p001_Bild	155	2029	2.52146e-06	3301	DNAJA1
E2F3_up_p001_Bild	155	2029	2.52146e-06	3642	INSM1
E2F3_up_p001_Bild	155	2029	2.52146e-06	3643	INSR
E2F3_up_p001_Bild	155	2029	2.52146e-06	374393	CANP
E2F3_up_p001_Bild	155	2029	2.52146e-06	3749	KCNC4
E2F3_up_p001_Bild	155	2029	2.52146e-06	3835	KIF22
E2F3_up_p001_Bild	155	2029	2.52146e-06	3930	LBR
E2F3_up_p001_Bild	155	2029	2.52146e-06	4173	MCM4
E2F3_up_p001_Bild	155	2029	2.52146e-06	4174	MCM5
E2F3_up_p001_Bild	155	2029	2.52146e-06	4175	MCM6
E2F3_up_p001_Bild	155	2029	2.52146e-06	4189	DNAJB9
E2F3_up_p001_Bild	155	2029	2.52146e-06	4301	MLLT4
E2F3_up_p001_Bild	155	2029	2.52146e-06	4678	NASP
E2F3_up_p001_Bild	155	2029	2.52146e-06	473	RERE
E2F3_up_p001_Bild	155	2029	2.52146e-06	4774	NFIA
E2F3_up_p001_Bild	155	2029	2.52146e-06	4782	NFIC
E2F3_up_p001_Bild	155	2029	2.52146e-06	4863	NPAT
E2F3_up_p001_Bild	155	2029	2.52146e-06	51004	COQ6
E2F3_up_p001_Bild	155	2029	2.52146e-06	51053	GMNN
E2F3_up_p001_Bild	155	2029	2.52146e-06	5111	PCNA
E2F3_up_p001_Bild	155	2029	2.52146e-06	51116	MRPS2
E2F3_up_p001_Bild	155	2029	2.52146e-06	51141	INSIG2
E2F3_up_p001_Bild	155	2029	2.52146e-06	51203	NUSAP1
E2F3_up_p001_Bild	155	2029	2.52146e-06	51334	LOC51334
E2F3_up_p001_Bild	155	2029	2.52146e-06	51512	GTSE1
E2F3_up_p001_Bild	155	2029	2.52146e-06	51514	DTL
E2F3_up_p001_Bild	155	2029	2.52146e-06	5154	PDGFA
E2F3_up_p001_Bild	155	2029	2.52146e-06	51715	RAB23
E2F3_up_p001_Bild	155	2029	2.52146e-06	51763	SKIP
E2F3_up_p001_Bild	155	2029	2.52146e-06	54841	BIVM
E2F3_up_p001_Bild	155	2029	2.52146e-06	5515	PPP2CA
E2F3_up_p001_Bild	155	2029	2.52146e-06	55320	C14orf106
E2F3_up_p001_Bild	155	2029	2.52146e-06	55608	ANKRD10
E2F3_up_p001_Bild	155	2029	2.52146e-06	55690	PACS1
E2F3_up_p001_Bild	155	2029	2.52146e-06	55723	ASF1B
E2F3_up_p001_Bild	155	2029	2.52146e-06	5611	DNAJC3
E2F3_up_p001_Bild	155	2029	2.52146e-06	56257	BCDIN3
E2F3_up_p001_Bild	155	2029	2.52146e-06	56890	MDM1
E2F3_up_p001_Bild	155	2029	2.52146e-06	56894	AGPAT3
E2F3_up_p001_Bild	155	2029	2.52146e-06	56995	TULP4
E2F3_up_p001_Bild	155	2029	2.52146e-06	57157	PHTF2
E2F3_up_p001_Bild	155	2029	2.52146e-06	57189	LCHN
E2F3_up_p001_Bild	155	2029	2.52146e-06	580	BARD1
E2F3_up_p001_Bild	155	2029	2.52146e-06	583	BBS2
E2F3_up_p001_Bild	155	2029	2.52146e-06	5984	RFC4
E2F3_up_p001_Bild	155	2029	2.52146e-06	6241	RRM2
E2F3_up_p001_Bild	155	2029	2.52146e-06	64770	CCDC14
E2F3_up_p001_Bild	155	2029	2.52146e-06	6491	STIL
E2F3_up_p001_Bild	155	2029	2.52146e-06	650	BMP2
E2F3_up_p001_Bild	155	2029	2.52146e-06	6502	SKP2
E2F3_up_p001_Bild	155	2029	2.52146e-06	65055	C2orf23
E2F3_up_p001_Bild	155	2029	2.52146e-06	687	KLF9
E2F3_up_p001_Bild	155	2029	2.52146e-06	7090	TLE3
E2F3_up_p001_Bild	155	2029	2.52146e-06	7156	TOP3A
E2F3_up_p001_Bild	155	2029	2.52146e-06	7298	TYMS
E2F3_up_p001_Bild	155	2029	2.52146e-06	7323	UBE2D3
E2F3_up_p001_Bild	155	2029	2.52146e-06	7374	UNG
E2F3_up_p001_Bild	155	2029	2.52146e-06	7398	USP1
E2F3_up_p001_Bild	155	2029	2.52146e-06	7424	VEGFC
E2F3_up_p001_Bild	155	2029	2.52146e-06	7528	YY1
E2F3_up_p001_Bild	155	2029	2.52146e-06	7533	YWHAH
E2F3_up_p001_Bild	155	2029	2.52146e-06	7884	SLBP
E2F3_up_p001_Bild	155	2029	2.52146e-06	79019	C22orf18
E2F3_up_p001_Bild	155	2029	2.52146e-06	79070	KDELC1
E2F3_up_p001_Bild	155	2029	2.52146e-06	79075	DCC1
E2F3_up_p001_Bild	155	2029	2.52146e-06	79739	TTLL7
E2F3_up_p001_Bild	155	2029	2.52146e-06	81611	ANP32E
E2F3_up_p001_Bild	155	2029	2.52146e-06	8318	CDC45L
E2F3_up_p001_Bild	155	2029	2.52146e-06	8336	HIST1H2AM
E2F3_up_p001_Bild	155	2029	2.52146e-06	8370	HIST2H4
E2F3_up_p001_Bild	155	2029	2.52146e-06	84057	GAJ
E2F3_up_p001_Bild	155	2029	2.52146e-06	84213	---
E2F3_up_p001_Bild	155	2029	2.52146e-06	84262	MGC10911
E2F3_up_p001_Bild	155	2029	2.52146e-06	8438	RAD54L
E2F3_up_p001_Bild	155	2029	2.52146e-06	84515	MCM8
E2F3_up_p001_Bild	155	2029	2.52146e-06	84961	FBXL20
E2F3_up_p001_Bild	155	2029	2.52146e-06	8819	SAP30
E2F3_up_p001_Bild	155	2029	2.52146e-06	8850	PCAF
E2F3_up_p001_Bild	155	2029	2.52146e-06	8930	MBD4
E2F3_up_p001_Bild	155	2029	2.52146e-06	8975	USP13
E2F3_up_p001_Bild	155	2029	2.52146e-06	899	CCNF
E2F3_up_p001_Bild	155	2029	2.52146e-06	9055	PRC1
E2F3_up_p001_Bild	155	2029	2.52146e-06	9088	PKMYT1
E2F3_up_p001_Bild	155	2029	2.52146e-06	90956	ADCK2
E2F3_up_p001_Bild	155	2029	2.52146e-06	9134	CCNE2
E2F3_up_p001_Bild	155	2029	2.52146e-06	91531	DKFZp434P055
E2F3_up_p001_Bild	155	2029	2.52146e-06	9232	PTTG1
E2F3_up_p001_Bild	155	2029	2.52146e-06	9401	RECQL4
E2F3_up_p001_Bild	155	2029	2.52146e-06	9444	QKI
E2F3_up_p001_Bild	155	2029	2.52146e-06	97	ACYP1
E2F3_up_p001_Bild	155	2029	2.52146e-06	9829	DNAJC6
E2F3_up_p001_Bild	155	2029	2.52146e-06	990	CDC6
E2F3_up_p001_Bild	155	2029	2.52146e-06	993	CDC25A
R1881_up_p01_ave1.8_Deprimo	29	259	0.000158316	11004	KIF2C
R1881_up_p01_ave1.8_Deprimo	29	259	0.000158316	221037	JMJD1C
R1881_up_p01_ave1.8_Deprimo	29	259	0.000158316	23310	hCAP-D3
R1881_up_p01_ave1.8_Deprimo	29	259	0.000158316	23461	ABCA5
R1881_up_p01_ave1.8_Deprimo	29	259	0.000158316	253782	LASS6
R1881_up_p01_ave1.8_Deprimo	29	259	0.000158316	262	AMD1
R1881_up_p01_ave1.8_Deprimo	29	259	0.000158316	29028	ATAD2
R1881_up_p01_ave1.8_Deprimo	29	259	0.000158316	2935	GSPT1
R1881_up_p01_ave1.8_Deprimo	29	259	0.000158316	3156	HMGCR
R1881_up_p01_ave1.8_Deprimo	29	259	0.000158316	353376	TICAM2
R1881_up_p01_ave1.8_Deprimo	29	259	0.000158316	387893	SET8
R1881_up_p01_ave1.8_Deprimo	29	259	0.000158316	4189	DNAJB9
R1881_up_p01_ave1.8_Deprimo	29	259	0.000158316	4247	MGAT2
R1881_up_p01_ave1.8_Deprimo	29	259	0.000158316	54491	FLJ11127
R1881_up_p01_ave1.8_Deprimo	29	259	0.000158316	55003	PAK1IP1
R1881_up_p01_ave1.8_Deprimo	29	259	0.000158316	55690	PACS1
R1881_up_p01_ave1.8_Deprimo	29	259	0.000158316	5611	DNAJC3
R1881_up_p01_ave1.8_Deprimo	29	259	0.000158316	57181	SLC39A10
R1881_up_p01_ave1.8_Deprimo	29	259	0.000158316	5780	PTPN9
R1881_up_p01_ave1.8_Deprimo	29	259	0.000158316	6581	SLC22A3
R1881_up_p01_ave1.8_Deprimo	29	259	0.000158316	6747	SSR3
R1881_up_p01_ave1.8_Deprimo	29	259	0.000158316	6782	STCH
R1881_up_p01_ave1.8_Deprimo	29	259	0.000158316	720	C4A
R1881_up_p01_ave1.8_Deprimo	29	259	0.000158316	8848	TSC22D1
R1881_up_p01_ave1.8_Deprimo	29	259	0.000158316	9262	STK17B
R1881_up_p01_ave1.8_Deprimo	29	259	0.000158316	9510	ADAMTS1
R1881_up_p01_ave1.8_Deprimo	29	259	0.000158316	9518	GDF15
R1881_up_p01_ave1.8_Deprimo	29	259	0.000158316	9682	JMJD2A
R1881_up_p01_ave1.8_Deprimo	29	259	0.000158316	9967	THRAP3
R1881_up_p001_Chen	51	559	0.000163776	10051	SMC4L1
R1881_up_p001_Chen	51	559	0.000163776	1033	CDKN3
R1881_up_p001_Chen	51	559	0.000163776	10362	HMG20B
R1881_up_p001_Chen	51	559	0.000163776	10458	BAIAP2
R1881_up_p001_Chen	51	559	0.000163776	10492	SYNCRIP
R1881_up_p001_Chen	51	559	0.000163776	10615	SPAG5
R1881_up_p001_Chen	51	559	0.000163776	11004	KIF2C
R1881_up_p001_Chen	51	559	0.000163776	11065	UBE2C
R1881_up_p001_Chen	51	559	0.000163776	11137	PWP1
R1881_up_p001_Chen	51	559	0.000163776	11214	AKAP13
R1881_up_p001_Chen	51	559	0.000163776	1163	CKS1B
R1881_up_p001_Chen	51	559	0.000163776	1955	EGFL5
R1881_up_p001_Chen	51	559	0.000163776	2237	FEN1
R1881_up_p001_Chen	51	559	0.000163776	23178	PASK
R1881_up_p001_Chen	51	559	0.000163776	23199	KIAA0182
R1881_up_p001_Chen	51	559	0.000163776	23310	hCAP-D3
R1881_up_p001_Chen	51	559	0.000163776	23560	GTPBP4
R1881_up_p001_Chen	51	559	0.000163776	25987	LRRC54
R1881_up_p001_Chen	51	559	0.000163776	262	AMD1
R1881_up_p001_Chen	51	559	0.000163776	27338	UBE2S
R1881_up_p001_Chen	51	559	0.000163776	2805	GOT1
R1881_up_p001_Chen	51	559	0.000163776	29028	ATAD2
R1881_up_p001_Chen	51	559	0.000163776	2935	GSPT1
R1881_up_p001_Chen	51	559	0.000163776	3148	HMGB2
R1881_up_p001_Chen	51	559	0.000163776	3156	HMGCR
R1881_up_p001_Chen	51	559	0.000163776	4189	DNAJB9
R1881_up_p001_Chen	51	559	0.000163776	4363	ABCC1
R1881_up_p001_Chen	51	559	0.000163776	4837	NNMT
R1881_up_p001_Chen	51	559	0.000163776	5111	PCNA
R1881_up_p001_Chen	51	559	0.000163776	51659	Pfs2
R1881_up_p001_Chen	51	559	0.000163776	54478	FAM64A
R1881_up_p001_Chen	51	559	0.000163776	54793	KCTD9
R1881_up_p001_Chen	51	559	0.000163776	55003	PAK1IP1
R1881_up_p001_Chen	51	559	0.000163776	55148	C14orf130
R1881_up_p001_Chen	51	559	0.000163776	55344	PLCXD1
R1881_up_p001_Chen	51	559	0.000163776	55635	DEPDC1
R1881_up_p001_Chen	51	559	0.000163776	55690	PACS1
R1881_up_p001_Chen	51	559	0.000163776	5888	RAD51
R1881_up_p001_Chen	51	559	0.000163776	64710	NUCKS1
R1881_up_p001_Chen	51	559	0.000163776	7278	TUBA2
R1881_up_p001_Chen	51	559	0.000163776	7803	PTP4A1
R1881_up_p001_Chen	51	559	0.000163776	80025	PANK2
R1881_up_p001_Chen	51	559	0.000163776	80273	GRPEL1
R1881_up_p001_Chen	51	559	0.000163776	81671	TMEM49
R1881_up_p001_Chen	51	559	0.000163776	8317	CDC7
R1881_up_p001_Chen	51	559	0.000163776	8349	HIST2H2BE
R1881_up_p001_Chen	51	559	0.000163776	8837	CFLAR
R1881_up_p001_Chen	51	559	0.000163776	9055	PRC1
R1881_up_p001_Chen	51	559	0.000163776	9747	KIAA0738
R1881_up_p001_Chen	51	559	0.000163776	993	CDC25A
R1881_up_p001_Chen	51	559	0.000163776	9994	CASP8AP2
Raf1_up_p01_Creighton	52	618	0.000962306	10124	ARL4A
Raf1_up_p01_Creighton	52	618	0.000962306	1031	CDKN2C
Raf1_up_p01_Creighton	52	618	0.000962306	1032	CDKN2D
Raf1_up_p01_Creighton	52	618	0.000962306	1039	CDR2
Raf1_up_p01_Creighton	52	618	0.000962306	1058	CENPA
Raf1_up_p01_Creighton	52	618	0.000962306	11080	DNAJB4
Raf1_up_p01_Creighton	52	618	0.000962306	11214	AKAP13
Raf1_up_p01_Creighton	52	618	0.000962306	1316	KLF6
Raf1_up_p01_Creighton	52	618	0.000962306	1495	CTNNA1
Raf1_up_p01_Creighton	52	618	0.000962306	22929	SEPHS1
Raf1_up_p01_Creighton	52	618	0.000962306	23286	KIBRA
Raf1_up_p01_Creighton	52	618	0.000962306	23338	PHF15
Raf1_up_p01_Creighton	52	618	0.000962306	23596	OPN3
Raf1_up_p01_Creighton	52	618	0.000962306	23705	IGSF4
Raf1_up_p01_Creighton	52	618	0.000962306	2534	FYN
Raf1_up_p01_Creighton	52	618	0.000962306	25959	ANKRD25
Raf1_up_p01_Creighton	52	618	0.000962306	260294	WBSCR20C
Raf1_up_p01_Creighton	52	618	0.000962306	26118	WSB1
Raf1_up_p01_Creighton	52	618	0.000962306	2624	GATA2
Raf1_up_p01_Creighton	52	618	0.000962306	2870	GRK6
Raf1_up_p01_Creighton	52	618	0.000962306	29980	DONSON
Raf1_up_p01_Creighton	52	618	0.000962306	3110	HLXB9
Raf1_up_p01_Creighton	52	618	0.000962306	3434	IFIT1
Raf1_up_p01_Creighton	52	618	0.000962306	3799	KIF5B
Raf1_up_p01_Creighton	52	618	0.000962306	3956	LGALS1
Raf1_up_p01_Creighton	52	618	0.000962306	4000	LMNA
Raf1_up_p01_Creighton	52	618	0.000962306	4189	DNAJB9
Raf1_up_p01_Creighton	52	618	0.000962306	4782	NFIC
Raf1_up_p01_Creighton	52	618	0.000962306	51053	GMNN
Raf1_up_p01_Creighton	52	618	0.000962306	5111	PCNA
Raf1_up_p01_Creighton	52	618	0.000962306	55020	FLJ20699
Raf1_up_p01_Creighton	52	618	0.000962306	55790	ChGn
Raf1_up_p01_Creighton	52	618	0.000962306	58487	ZF
Raf1_up_p01_Creighton	52	618	0.000962306	6009	RHEB
Raf1_up_p01_Creighton	52	618	0.000962306	6241	RRM2
Raf1_up_p01_Creighton	52	618	0.000962306	6491	STIL
Raf1_up_p01_Creighton	52	618	0.000962306	7280	TUBB2A
Raf1_up_p01_Creighton	52	618	0.000962306	79682	MLF1IP
Raf1_up_p01_Creighton	52	618	0.000962306	79739	TTLL7
Raf1_up_p01_Creighton	52	618	0.000962306	79768	C15orf29
Raf1_up_p01_Creighton	52	618	0.000962306	80025	PANK2
Raf1_up_p01_Creighton	52	618	0.000962306	80321	Cep70
Raf1_up_p01_Creighton	52	618	0.000962306	81611	ANP32E
Raf1_up_p01_Creighton	52	618	0.000962306	8438	RAD54L
Raf1_up_p01_Creighton	52	618	0.000962306	8848	TSC22D1
Raf1_up_p01_Creighton	52	618	0.000962306	8850	PCAF
Raf1_up_p01_Creighton	52	618	0.000962306	8881	CDC16
Raf1_up_p01_Creighton	52	618	0.000962306	9156	EXO1
Raf1_up_p01_Creighton	52	618	0.000962306	9232	PTTG1
Raf1_up_p01_Creighton	52	618	0.000962306	9262	STK17B
Raf1_up_p01_Creighton	52	618	0.000962306	97	ACYP1
Raf1_up_p01_Creighton	52	618	0.000962306	9702	PIG8
CCND1_up_Lamb	18	206	0.0301785	10146	G3BP
CCND1_up_Lamb	18	206	0.0301785	11137	PWP1
CCND1_up_Lamb	18	206	0.0301785	2305	FOXM1
CCND1_up_Lamb	18	206	0.0301785	262	AMD1
CCND1_up_Lamb	18	206	0.0301785	2730	GCLM
CCND1_up_Lamb	18	206	0.0301785	2935	GSPT1
CCND1_up_Lamb	18	206	0.0301785	3156	HMGCR
CCND1_up_Lamb	18	206	0.0301785	3265	HRAS
CCND1_up_Lamb	18	206	0.0301785	3301	DNAJA1
CCND1_up_Lamb	18	206	0.0301785	3337	DNAJB1
CCND1_up_Lamb	18	206	0.0301785	5411	PNN
CCND1_up_Lamb	18	206	0.0301785	5717	PSMD11
CCND1_up_Lamb	18	206	0.0301785	6464	SHC1
CCND1_up_Lamb	18	206	0.0301785	7150	TOP1
CCND1_up_Lamb	18	206	0.0301785	7414	VCL
CCND1_up_Lamb	18	206	0.0301785	8087	FXR1
CCND1_up_Lamb	18	206	0.0301785	8473	OGT
CCND1_up_Lamb	18	206	0.0301785	983	CDC2
Akt_up_p001_Majumder	48	770	0.16533	10049	DNAJB6
Akt_up_p001_Majumder	48	770	0.16533	10146	G3BP
Akt_up_p001_Majumder	48	770	0.16533	10347	ABCA7
Akt_up_p001_Majumder	48	770	0.16533	10383	TUBB2C
Akt_up_p001_Majumder	48	770	0.16533	10769	PLK2
Akt_up_p001_Majumder	48	770	0.16533	10772	FUSIP1
Akt_up_p001_Majumder	48	770	0.16533	1316	KLF6
Akt_up_p001_Majumder	48	770	0.16533	136319	MTPN
Akt_up_p001_Majumder	48	770	0.16533	1495	CTNNA1
Akt_up_p001_Majumder	48	770	0.16533	221955	LOC221955
Akt_up_p001_Majumder	48	770	0.16533	23204	ARL6IP
Akt_up_p001_Majumder	48	770	0.16533	23286	KIBRA
Akt_up_p001_Majumder	48	770	0.16533	23705	IGSF4
Akt_up_p001_Majumder	48	770	0.16533	2782	GNB1
Akt_up_p001_Majumder	48	770	0.16533	2805	GOT1
Akt_up_p001_Majumder	48	770	0.16533	3265	HRAS
Akt_up_p001_Majumder	48	770	0.16533	3337	DNAJB1
Akt_up_p001_Majumder	48	770	0.16533	3433	IFIT2
Akt_up_p001_Majumder	48	770	0.16533	3434	IFIT1
Akt_up_p001_Majumder	48	770	0.16533	3799	KIF5B
Akt_up_p001_Majumder	48	770	0.16533	3845	KRAS
Akt_up_p001_Majumder	48	770	0.16533	4261	CIITA
Akt_up_p001_Majumder	48	770	0.16533	4363	ABCC1
Akt_up_p001_Majumder	48	770	0.16533	51141	INSIG2
Akt_up_p001_Majumder	48	770	0.16533	51155	HN1
Akt_up_p001_Majumder	48	770	0.16533	51574	HDCMA18P
Akt_up_p001_Majumder	48	770	0.16533	54793	KCTD9
Akt_up_p001_Majumder	48	770	0.16533	55658	RNF126
Akt_up_p001_Majumder	48	770	0.16533	5717	PSMD11
Akt_up_p001_Majumder	48	770	0.16533	5905	RANGAP1
Akt_up_p001_Majumder	48	770	0.16533	6241	RRM2
Akt_up_p001_Majumder	48	770	0.16533	6382	SDC1
Akt_up_p001_Majumder	48	770	0.16533	64225	ARL6IP2
Akt_up_p001_Majumder	48	770	0.16533	6748	SSR4
Akt_up_p001_Majumder	48	770	0.16533	7280	TUBB2A
Akt_up_p001_Majumder	48	770	0.16533	7296	TXNRD1
Akt_up_p001_Majumder	48	770	0.16533	7533	YWHAH
Akt_up_p001_Majumder	48	770	0.16533	7756	ZNF207
Akt_up_p001_Majumder	48	770	0.16533	7803	PTP4A1
Akt_up_p001_Majumder	48	770	0.16533	805	CALM2
Akt_up_p001_Majumder	48	770	0.16533	81611	ANP32E
Akt_up_p001_Majumder	48	770	0.16533	8365	HIST1H4H
Akt_up_p001_Majumder	48	770	0.16533	84245	MGC3207
Akt_up_p001_Majumder	48	770	0.16533	8568	D21S2056E
Akt_up_p001_Majumder	48	770	0.16533	9262	STK17B
Akt_up_p001_Majumder	48	770	0.16533	934	CD24
Akt_up_p001_Majumder	48	770	0.16533	9646	SH2BP1
Akt_up_p001_Majumder	48	770	0.16533	998	CDC42
EGFR_up_p01_Creighton	45	734	0.205051	10190	TXNDC9
EGFR_up_p01_Creighton	45	734	0.205051	10383	TUBB2C
EGFR_up_p01_Creighton	45	734	0.205051	1039	CDR2
EGFR_up_p01_Creighton	45	734	0.205051	10482	NXF1
EGFR_up_p01_Creighton	45	734	0.205051	10905	MAN1A2
EGFR_up_p01_Creighton	45	734	0.205051	10953	TOMM34
EGFR_up_p01_Creighton	45	734	0.205051	11214	AKAP13
EGFR_up_p01_Creighton	45	734	0.205051	1265	CNN2
EGFR_up_p01_Creighton	45	734	0.205051	1316	KLF6
EGFR_up_p01_Creighton	45	734	0.205051	1810	DR1
EGFR_up_p01_Creighton	45	734	0.205051	1827	DSCR1
EGFR_up_p01_Creighton	45	734	0.205051	1846	DUSP4
EGFR_up_p01_Creighton	45	734	0.205051	1875	E2F5
EGFR_up_p01_Creighton	45	734	0.205051	2243	FGA
EGFR_up_p01_Creighton	45	734	0.205051	23528	ZNF281
EGFR_up_p01_Creighton	45	734	0.205051	2553	GABPB2
EGFR_up_p01_Creighton	45	734	0.205051	2805	GOT1
EGFR_up_p01_Creighton	45	734	0.205051	3091	HIF1A
EGFR_up_p01_Creighton	45	734	0.205051	3156	HMGCR
EGFR_up_p01_Creighton	45	734	0.205051	3433	IFIT2
EGFR_up_p01_Creighton	45	734	0.205051	3434	IFIT1
EGFR_up_p01_Creighton	45	734	0.205051	3620	INDO
EGFR_up_p01_Creighton	45	734	0.205051	3956	LGALS1
EGFR_up_p01_Creighton	45	734	0.205051	4026	LPP
EGFR_up_p01_Creighton	45	734	0.205051	4189	DNAJB9
EGFR_up_p01_Creighton	45	734	0.205051	4363	ABCC1
EGFR_up_p01_Creighton	45	734	0.205051	51174	TUBD1
EGFR_up_p01_Creighton	45	734	0.205051	55355	DKFZp762E1312
EGFR_up_p01_Creighton	45	734	0.205051	55790	ChGn
EGFR_up_p01_Creighton	45	734	0.205051	55791	C1orf103
EGFR_up_p01_Creighton	45	734	0.205051	5611	DNAJC3
EGFR_up_p01_Creighton	45	734	0.205051	58516	FAM60A
EGFR_up_p01_Creighton	45	734	0.205051	63899	NSUN3
EGFR_up_p01_Creighton	45	734	0.205051	6525	SMTN
EGFR_up_p01_Creighton	45	734	0.205051	6602	SMARCD1
EGFR_up_p01_Creighton	45	734	0.205051	6772	STAT1
EGFR_up_p01_Creighton	45	734	0.205051	7076	TIMP1
EGFR_up_p01_Creighton	45	734	0.205051	7280	TUBB2A
EGFR_up_p01_Creighton	45	734	0.205051	7323	UBE2D3
EGFR_up_p01_Creighton	45	734	0.205051	7414	VCL
EGFR_up_p01_Creighton	45	734	0.205051	80273	GRPEL1
EGFR_up_p01_Creighton	45	734	0.205051	8395	PIP5K1B
EGFR_up_p01_Creighton	45	734	0.205051	8837	CFLAR
EGFR_up_p01_Creighton	45	734	0.205051	8848	TSC22D1
EGFR_up_p01_Creighton	45	734	0.205051	9329	GTF3C4
MYC_up_p01_Coller	14	252	0.495834	10769	PLK2
MYC_up_p01_Coller	14	252	0.495834	11135	CDC42EP1
MYC_up_p01_Coller	14	252	0.495834	1164	CKS2
MYC_up_p01_Coller	14	252	0.495834	127	ADH4
MYC_up_p01_Coller	14	252	0.495834	262	AMD1
MYC_up_p01_Coller	14	252	0.495834	27338	UBE2S
MYC_up_p01_Coller	14	252	0.495834	2908	NR3C1
MYC_up_p01_Coller	14	252	0.495834	3956	LGALS1
MYC_up_p01_Coller	14	252	0.495834	4288	MKI67
MYC_up_p01_Coller	14	252	0.495834	5111	PCNA
MYC_up_p01_Coller	14	252	0.495834	6421	SFPQ
MYC_up_p01_Coller	14	252	0.495834	7296	TXNRD1
MYC_up_p01_Coller	14	252	0.495834	80273	GRPEL1
MYC_up_p01_Coller	14	252	0.495834	9801	MRPL19
ERbb2_up_p01_Creighton	55	1315	0.989	10049	DNAJB6
ERbb2_up_p01_Creighton	55	1315	0.989	10057	ABCC5
ERbb2_up_p01_Creighton	55	1315	0.989	10124	ARL4A
ERbb2_up_p01_Creighton	55	1315	0.989	1031	CDKN2C
ERbb2_up_p01_Creighton	55	1315	0.989	1032	CDKN2D
ERbb2_up_p01_Creighton	55	1315	0.989	10383	TUBB2C
ERbb2_up_p01_Creighton	55	1315	0.989	112	ADCY6
ERbb2_up_p01_Creighton	55	1315	0.989	11214	AKAP13
ERbb2_up_p01_Creighton	55	1315	0.989	1495	CTNNA1
ERbb2_up_p01_Creighton	55	1315	0.989	1500	CTNND1
ERbb2_up_p01_Creighton	55	1315	0.989	171023	ASXL1
ERbb2_up_p01_Creighton	55	1315	0.989	1846	DUSP4
ERbb2_up_p01_Creighton	55	1315	0.989	1979	EIF4EBP2
ERbb2_up_p01_Creighton	55	1315	0.989	23338	PHF15
ERbb2_up_p01_Creighton	55	1315	0.989	23510	KCTD2
ERbb2_up_p01_Creighton	55	1315	0.989	25959	ANKRD25
ERbb2_up_p01_Creighton	55	1315	0.989	26118	WSB1
ERbb2_up_p01_Creighton	55	1315	0.989	2624	GATA2
ERbb2_up_p01_Creighton	55	1315	0.989	2870	GRK6
ERbb2_up_p01_Creighton	55	1315	0.989	29896	TRA2A
ERbb2_up_p01_Creighton	55	1315	0.989	3014	H2AFX
ERbb2_up_p01_Creighton	55	1315	0.989	3110	HLXB9
ERbb2_up_p01_Creighton	55	1315	0.989	3337	DNAJB1
ERbb2_up_p01_Creighton	55	1315	0.989	3434	IFIT1
ERbb2_up_p01_Creighton	55	1315	0.989	3956	LGALS1
ERbb2_up_p01_Creighton	55	1315	0.989	4000	LMNA
ERbb2_up_p01_Creighton	55	1315	0.989	4054	LTBP3
ERbb2_up_p01_Creighton	55	1315	0.989	4189	DNAJB9
ERbb2_up_p01_Creighton	55	1315	0.989	434	ASIP
ERbb2_up_p01_Creighton	55	1315	0.989	4363	ABCC1
ERbb2_up_p01_Creighton	55	1315	0.989	4582	MUC1
ERbb2_up_p01_Creighton	55	1315	0.989	473	RERE
ERbb2_up_p01_Creighton	55	1315	0.989	51170	DHRS8
ERbb2_up_p01_Creighton	55	1315	0.989	51343	FZR1
ERbb2_up_p01_Creighton	55	1315	0.989	51512	GTSE1
ERbb2_up_p01_Creighton	55	1315	0.989	54491	FLJ11127
ERbb2_up_p01_Creighton	55	1315	0.989	55020	FLJ20699
ERbb2_up_p01_Creighton	55	1315	0.989	55690	PACS1
ERbb2_up_p01_Creighton	55	1315	0.989	55723	ASF1B
ERbb2_up_p01_Creighton	55	1315	0.989	55790	ChGn
ERbb2_up_p01_Creighton	55	1315	0.989	5905	RANGAP1
ERbb2_up_p01_Creighton	55	1315	0.989	6602	SMARCD1
ERbb2_up_p01_Creighton	55	1315	0.989	6667	SP1
ERbb2_up_p01_Creighton	55	1315	0.989	7020	TFAP2A
ERbb2_up_p01_Creighton	55	1315	0.989	7033	TFF3
ERbb2_up_p01_Creighton	55	1315	0.989	7076	TIMP1
ERbb2_up_p01_Creighton	55	1315	0.989	7156	TOP3A
ERbb2_up_p01_Creighton	55	1315	0.989	7280	TUBB2A
ERbb2_up_p01_Creighton	55	1315	0.989	7726	TRIM26
ERbb2_up_p01_Creighton	55	1315	0.989	81621	KAZALD1
ERbb2_up_p01_Creighton	55	1315	0.989	8564	KMO
ERbb2_up_p01_Creighton	55	1315	0.989	861	RUNX1
ERbb2_up_p01_Creighton	55	1315	0.989	9518	GDF15
ERbb2_up_p01_Creighton	55	1315	0.989	9883	POM121
ERbb2_up_p01_Creighton	55	1315	0.989	994	CDC25B
MEK_up_p01_Creighton	66	1238	0.989	1032	CDKN2D
MEK_up_p01_Creighton	66	1238	0.989	1033	CDKN3
MEK_up_p01_Creighton	66	1238	0.989	10383	TUBB2C
MEK_up_p01_Creighton	66	1238	0.989	11214	AKAP13
MEK_up_p01_Creighton	66	1238	0.989	1265	CNN2
MEK_up_p01_Creighton	66	1238	0.989	1495	CTNNA1
MEK_up_p01_Creighton	66	1238	0.989	1500	CTNND1
MEK_up_p01_Creighton	66	1238	0.989	1979	EIF4EBP2
MEK_up_p01_Creighton	66	1238	0.989	203068	TUBB
MEK_up_p01_Creighton	66	1238	0.989	2175	FANCA
MEK_up_p01_Creighton	66	1238	0.989	2237	FEN1
MEK_up_p01_Creighton	66	1238	0.989	2305	FOXM1
MEK_up_p01_Creighton	66	1238	0.989	23279	NUP160
MEK_up_p01_Creighton	66	1238	0.989	23596	OPN3
MEK_up_p01_Creighton	66	1238	0.989	23705	IGSF4
MEK_up_p01_Creighton	66	1238	0.989	25987	LRRC54
MEK_up_p01_Creighton	66	1238	0.989	260294	WBSCR20C
MEK_up_p01_Creighton	66	1238	0.989	2624	GATA2
MEK_up_p01_Creighton	66	1238	0.989	27301	APEX2
MEK_up_p01_Creighton	66	1238	0.989	2782	GNB1
MEK_up_p01_Creighton	66	1238	0.989	28996	HIPK2
MEK_up_p01_Creighton	66	1238	0.989	3014	H2AFX
MEK_up_p01_Creighton	66	1238	0.989	3110	HLXB9
MEK_up_p01_Creighton	66	1238	0.989	3265	HRAS
MEK_up_p01_Creighton	66	1238	0.989	3842	TNPO1
MEK_up_p01_Creighton	66	1238	0.989	3845	KRAS
MEK_up_p01_Creighton	66	1238	0.989	3956	LGALS1
MEK_up_p01_Creighton	66	1238	0.989	397	ARHGDIB
MEK_up_p01_Creighton	66	1238	0.989	4000	LMNA
MEK_up_p01_Creighton	66	1238	0.989	4026	LPP
MEK_up_p01_Creighton	66	1238	0.989	4173	MCM4
MEK_up_p01_Creighton	66	1238	0.989	4363	ABCC1
MEK_up_p01_Creighton	66	1238	0.989	4582	MUC1
MEK_up_p01_Creighton	66	1238	0.989	4678	NASP
MEK_up_p01_Creighton	66	1238	0.989	4782	NFIC
MEK_up_p01_Creighton	66	1238	0.989	51343	FZR1
MEK_up_p01_Creighton	66	1238	0.989	51512	GTSE1
MEK_up_p01_Creighton	66	1238	0.989	51715	RAB23
MEK_up_p01_Creighton	66	1238	0.989	54491	FLJ11127
MEK_up_p01_Creighton	66	1238	0.989	55355	DKFZp762E1312
MEK_up_p01_Creighton	66	1238	0.989	55658	RNF126
MEK_up_p01_Creighton	66	1238	0.989	55690	PACS1
MEK_up_p01_Creighton	66	1238	0.989	55723	ASF1B
MEK_up_p01_Creighton	66	1238	0.989	5611	DNAJC3
MEK_up_p01_Creighton	66	1238	0.989	57157	PHTF2
MEK_up_p01_Creighton	66	1238	0.989	595	CCND1
MEK_up_p01_Creighton	66	1238	0.989	6382	SDC1
MEK_up_p01_Creighton	66	1238	0.989	6525	SMTN
MEK_up_p01_Creighton	66	1238	0.989	6602	SMARCD1
MEK_up_p01_Creighton	66	1238	0.989	6667	SP1
MEK_up_p01_Creighton	66	1238	0.989	7020	TFAP2A
MEK_up_p01_Creighton	66	1238	0.989	7076	TIMP1
MEK_up_p01_Creighton	66	1238	0.989	7280	TUBB2A
MEK_up_p01_Creighton	66	1238	0.989	7296	TXNRD1
MEK_up_p01_Creighton	66	1238	0.989	79650	FLJ13154
MEK_up_p01_Creighton	66	1238	0.989	836	CASP3
MEK_up_p01_Creighton	66	1238	0.989	8395	PIP5K1B
MEK_up_p01_Creighton	66	1238	0.989	8568	D21S2056E
MEK_up_p01_Creighton	66	1238	0.989	861	RUNX1
MEK_up_p01_Creighton	66	1238	0.989	8943	AP3D1
MEK_up_p01_Creighton	66	1238	0.989	9266	PSCD2
MEK_up_p01_Creighton	66	1238	0.989	9329	GTF3C4
MEK_up_p01_Creighton	66	1238	0.989	9444	QKI
MEK_up_p01_Creighton	66	1238	0.989	9518	GDF15
MEK_up_p01_Creighton	66	1238	0.989	9883	POM121
MEK_up_p01_Creighton	66	1238	0.989	994	CDC25B
SRC_up_p0001_Bild	45	1566	0.989	1032	CDKN2D
SRC_up_p0001_Bild	45	1566	0.989	114822	RHPN1
SRC_up_p0001_Bild	45	1566	0.989	115273	RAB42
SRC_up_p0001_Bild	45	1566	0.989	135114	HINT3
SRC_up_p0001_Bild	45	1566	0.989	23354	KIAA0841
SRC_up_p0001_Bild	45	1566	0.989	23367	LARP1
SRC_up_p0001_Bild	45	1566	0.989	23510	KCTD2
SRC_up_p0001_Bild	45	1566	0.989	2624	GATA2
SRC_up_p0001_Bild	45	1566	0.989	2683	B4GALT1
SRC_up_p0001_Bild	45	1566	0.989	283650	MGC27165
SRC_up_p0001_Bild	45	1566	0.989	2870	GRK6
SRC_up_p0001_Bild	45	1566	0.989	30000	TNPO2
SRC_up_p0001_Bild	45	1566	0.989	3014	H2AFX
SRC_up_p0001_Bild	45	1566	0.989	3148	HMGB2
SRC_up_p0001_Bild	45	1566	0.989	3749	KCNC4
SRC_up_p0001_Bild	45	1566	0.989	3833	KIFC1
SRC_up_p0001_Bild	45	1566	0.989	4000	LMNA
SRC_up_p0001_Bild	45	1566	0.989	4247	MGAT2
SRC_up_p0001_Bild	45	1566	0.989	4261	CIITA
SRC_up_p0001_Bild	45	1566	0.989	4335	MNT
SRC_up_p0001_Bild	45	1566	0.989	434	ASIP
SRC_up_p0001_Bild	45	1566	0.989	4796	NFKBIL2
SRC_up_p0001_Bild	45	1566	0.989	51512	GTSE1
SRC_up_p0001_Bild	45	1566	0.989	51763	SKIP
SRC_up_p0001_Bild	45	1566	0.989	5293	PIK3CD
SRC_up_p0001_Bild	45	1566	0.989	55020	FLJ20699
SRC_up_p0001_Bild	45	1566	0.989	56894	AGPAT3
SRC_up_p0001_Bild	45	1566	0.989	5889	RAD51C
SRC_up_p0001_Bild	45	1566	0.989	6009	RHEB
SRC_up_p0001_Bild	45	1566	0.989	6157	RPL27A
SRC_up_p0001_Bild	45	1566	0.989	64710	NUCKS1
SRC_up_p0001_Bild	45	1566	0.989	687	KLF9
SRC_up_p0001_Bild	45	1566	0.989	720	C4A
SRC_up_p0001_Bild	45	1566	0.989	741	ZNHIT2
SRC_up_p0001_Bild	45	1566	0.989	79650	FLJ13154
SRC_up_p0001_Bild	45	1566	0.989	828	CAPS
SRC_up_p0001_Bild	45	1566	0.989	8336	HIST1H2AM
SRC_up_p0001_Bild	45	1566	0.989	8370	HIST2H4
SRC_up_p0001_Bild	45	1566	0.989	84330	ZNF414
SRC_up_p0001_Bild	45	1566	0.989	8568	D21S2056E
SRC_up_p0001_Bild	45	1566	0.989	91369	ANKRD40
SRC_up_p0001_Bild	45	1566	0.989	9265	PSCD3
SRC_up_p0001_Bild	45	1566	0.989	92815	HIST3H2A
SRC_up_p0001_Bild	45	1566	0.989	9518	GDF15
SRC_up_p0001_Bild	45	1566	0.989	998	CDC42
Ras_up_p00001_Bild	83	1777	0.989	10383	TUBB2C
Ras_up_p00001_Bild	83	1777	0.989	10492	SYNCRIP
Ras_up_p00001_Bild	83	1777	0.989	10921	RNPS1
Ras_up_p00001_Bild	83	1777	0.989	11135	CDC42EP1
Ras_up_p00001_Bild	83	1777	0.989	1316	KLF6
Ras_up_p00001_Bild	83	1777	0.989	139886	RP11-93B10.1
Ras_up_p00001_Bild	83	1777	0.989	151230	KLHL23
Ras_up_p00001_Bild	83	1777	0.989	1736	DKC1
Ras_up_p00001_Bild	83	1777	0.989	1827	DSCR1
Ras_up_p00001_Bild	83	1777	0.989	1846	DUSP4
Ras_up_p00001_Bild	83	1777	0.989	203068	TUBB
Ras_up_p00001_Bild	83	1777	0.989	221037	JMJD1C
Ras_up_p00001_Bild	83	1777	0.989	23023	TMCC1
Ras_up_p00001_Bild	83	1777	0.989	23204	ARL6IP
Ras_up_p00001_Bild	83	1777	0.989	23560	GTPBP4
Ras_up_p00001_Bild	83	1777	0.989	2553	GABPB2
Ras_up_p00001_Bild	83	1777	0.989	262	AMD1
Ras_up_p00001_Bild	83	1777	0.989	2683	B4GALT1
Ras_up_p00001_Bild	83	1777	0.989	27338	UBE2S
Ras_up_p00001_Bild	83	1777	0.989	2805	GOT1
Ras_up_p00001_Bild	83	1777	0.989	28996	HIPK2
Ras_up_p00001_Bild	83	1777	0.989	29005	PRO1073
Ras_up_p00001_Bild	83	1777	0.989	2908	NR3C1
Ras_up_p00001_Bild	83	1777	0.989	29097	CNIH4
Ras_up_p00001_Bild	83	1777	0.989	29115	HCNGP
Ras_up_p00001_Bild	83	1777	0.989	30000	TNPO2
Ras_up_p00001_Bild	83	1777	0.989	3265	HRAS
Ras_up_p00001_Bild	83	1777	0.989	3837	KPNB1
Ras_up_p00001_Bild	83	1777	0.989	3838	KPNA2
Ras_up_p00001_Bild	83	1777	0.989	3842	TNPO1
Ras_up_p00001_Bild	83	1777	0.989	3930	LBR
Ras_up_p00001_Bild	83	1777	0.989	4189	DNAJB9
Ras_up_p00001_Bild	83	1777	0.989	4233	MET
Ras_up_p00001_Bild	83	1777	0.989	4301	MLLT4
Ras_up_p00001_Bild	83	1777	0.989	4335	MNT
Ras_up_p00001_Bild	83	1777	0.989	4363	ABCC1
Ras_up_p00001_Bild	83	1777	0.989	51004	COQ6
Ras_up_p00001_Bild	83	1777	0.989	51042	ZNF593
Ras_up_p00001_Bild	83	1777	0.989	51343	FZR1
Ras_up_p00001_Bild	83	1777	0.989	51659	Pfs2
Ras_up_p00001_Bild	83	1777	0.989	5293	PIK3CD
Ras_up_p00001_Bild	83	1777	0.989	5411	PNN
Ras_up_p00001_Bild	83	1777	0.989	54407	SLC38A2
Ras_up_p00001_Bild	83	1777	0.989	54820	NDE1
Ras_up_p00001_Bild	83	1777	0.989	55020	FLJ20699
Ras_up_p00001_Bild	83	1777	0.989	55122	C6orf166
Ras_up_p00001_Bild	83	1777	0.989	5514	PPP1R10
Ras_up_p00001_Bild	83	1777	0.989	55291	SAPS3
Ras_up_p00001_Bild	83	1777	0.989	55344	PLCXD1
Ras_up_p00001_Bild	83	1777	0.989	55632	KIAA1333
Ras_up_p00001_Bild	83	1777	0.989	55646	LYAR
Ras_up_p00001_Bild	83	1777	0.989	5611	DNAJC3
Ras_up_p00001_Bild	83	1777	0.989	5663	PSEN1
Ras_up_p00001_Bild	83	1777	0.989	57169	KIAA1404
Ras_up_p00001_Bild	83	1777	0.989	5901	RAN
Ras_up_p00001_Bild	83	1777	0.989	6157	RPL27A
Ras_up_p00001_Bild	83	1777	0.989	6382	SDC1
Ras_up_p00001_Bild	83	1777	0.989	6428	SFRS3
Ras_up_p00001_Bild	83	1777	0.989	6432	SFRS7
Ras_up_p00001_Bild	83	1777	0.989	6464	SHC1
Ras_up_p00001_Bild	83	1777	0.989	650	BMP2
Ras_up_p00001_Bild	83	1777	0.989	6525	SMTN
Ras_up_p00001_Bild	83	1777	0.989	6711	SPTBN1
Ras_up_p00001_Bild	83	1777	0.989	6747	SSR3
Ras_up_p00001_Bild	83	1777	0.989	6748	SSR4
Ras_up_p00001_Bild	83	1777	0.989	6782	STCH
Ras_up_p00001_Bild	83	1777	0.989	7076	TIMP1
Ras_up_p00001_Bild	83	1777	0.989	7090	TLE3
Ras_up_p00001_Bild	83	1777	0.989	7150	TOP1
Ras_up_p00001_Bild	83	1777	0.989	7277	TUBA1
Ras_up_p00001_Bild	83	1777	0.989	7280	TUBB2A
Ras_up_p00001_Bild	83	1777	0.989	7323	UBE2D3
Ras_up_p00001_Bild	83	1777	0.989	7803	PTP4A1
Ras_up_p00001_Bild	83	1777	0.989	79827	ASAM
Ras_up_p00001_Bild	83	1777	0.989	80273	GRPEL1
Ras_up_p00001_Bild	83	1777	0.989	805	CALM2
Ras_up_p00001_Bild	83	1777	0.989	8148	TAF15
Ras_up_p00001_Bild	83	1777	0.989	8848	TSC22D1
Ras_up_p00001_Bild	83	1777	0.989	9518	GDF15
Ras_up_p00001_Bild	83	1777	0.989	976	CD97
Ras_up_p00001_Bild	83	1777	0.989	9774	BCLAF1
Ras_up_p00001_Bild	83	1777	0.989	9939	RBM8A
Ras_up_p00001_Bild	83	1777	0.989	998	CDC42
Myc_up_p001_Bild	42	993	0.989	10712	C1orf2
Myc_up_p001_Bild	42	993	0.989	10921	RNPS1
Myc_up_p001_Bild	42	993	0.989	10947	AP3M2
Myc_up_p001_Bild	42	993	0.989	129401	NUP35
Myc_up_p001_Bild	42	993	0.989	151230	KLHL23
Myc_up_p001_Bild	42	993	0.989	1736	DKC1
Myc_up_p001_Bild	42	993	0.989	219743	TYSND1
Myc_up_p001_Bild	42	993	0.989	22836	RHOBTB3
Myc_up_p001_Bild	42	993	0.989	22909	KIAA1018
Myc_up_p001_Bild	42	993	0.989	23367	LARP1
Myc_up_p001_Bild	42	993	0.989	23552	CCRK
Myc_up_p001_Bild	42	993	0.989	23560	GTPBP4
Myc_up_p001_Bild	42	993	0.989	23779	ARHGAP8
Myc_up_p001_Bild	42	993	0.989	253650	FLJ35740
Myc_up_p001_Bild	42	993	0.989	2935	GSPT1
Myc_up_p001_Bild	42	993	0.989	30000	TNPO2
Myc_up_p001_Bild	42	993	0.989	3312	HSPA8
Myc_up_p001_Bild	42	993	0.989	3337	DNAJB1
Myc_up_p001_Bild	42	993	0.989	4335	MNT
Myc_up_p001_Bild	42	993	0.989	4678	NASP
Myc_up_p001_Bild	42	993	0.989	4774	NFIA
Myc_up_p001_Bild	42	993	0.989	51042	ZNF593
Myc_up_p001_Bild	42	993	0.989	51530	ZC3HC1
Myc_up_p001_Bild	42	993	0.989	55003	PAK1IP1
Myc_up_p001_Bild	42	993	0.989	55140	ELP3
Myc_up_p001_Bild	42	993	0.989	55646	LYAR
Myc_up_p001_Bild	42	993	0.989	56894	AGPAT3
Myc_up_p001_Bild	42	993	0.989	58516	FAM60A
Myc_up_p001_Bild	42	993	0.989	5901	RAN
Myc_up_p001_Bild	42	993	0.989	6432	SFRS7
Myc_up_p001_Bild	42	993	0.989	64710	NUCKS1
Myc_up_p001_Bild	42	993	0.989	6748	SSR4
Myc_up_p001_Bild	42	993	0.989	7374	UNG
Myc_up_p001_Bild	42	993	0.989	80273	GRPEL1
Myc_up_p001_Bild	42	993	0.989	80308	FLAD1
Myc_up_p001_Bild	42	993	0.989	83879	CDCA7
Myc_up_p001_Bild	42	993	0.989	84213	---
Myc_up_p001_Bild	42	993	0.989	8568	D21S2056E
Myc_up_p001_Bild	42	993	0.989	90624	LOC90624
Myc_up_p001_Bild	42	993	0.989	9329	GTF3C4
Myc_up_p001_Bild	42	993	0.989	9518	GDF15
Myc_up_p001_Bild	42	993	0.989	976	CD97
Bcat_up_p001_Bild	29	976	0.989	11113	CIT
Bcat_up_p001_Bild	29	976	0.989	23354	KIAA0841
Bcat_up_p001_Bild	29	976	0.989	2487	FRZB
Bcat_up_p001_Bild	29	976	0.989	25886	WDR51A
Bcat_up_p001_Bild	29	976	0.989	2619	GAS1
Bcat_up_p001_Bild	29	976	0.989	2624	GATA2
Bcat_up_p001_Bild	29	976	0.989	2683	B4GALT1
Bcat_up_p001_Bild	29	976	0.989	30000	TNPO2
Bcat_up_p001_Bild	29	976	0.989	3014	H2AFX
Bcat_up_p001_Bild	29	976	0.989	3148	HMGB2
Bcat_up_p001_Bild	29	976	0.989	4000	LMNA
Bcat_up_p001_Bild	29	976	0.989	4173	MCM4
Bcat_up_p001_Bild	29	976	0.989	4301	MLLT4
Bcat_up_p001_Bild	29	976	0.989	4782	NFIC
Bcat_up_p001_Bild	29	976	0.989	51512	GTSE1
Bcat_up_p001_Bild	29	976	0.989	5316	PKNOX1
Bcat_up_p001_Bild	29	976	0.989	56894	AGPAT3
Bcat_up_p001_Bild	29	976	0.989	58516	FAM60A
Bcat_up_p001_Bild	29	976	0.989	6009	RHEB
Bcat_up_p001_Bild	29	976	0.989	6157	RPL27A
Bcat_up_p001_Bild	29	976	0.989	64710	NUCKS1
Bcat_up_p001_Bild	29	976	0.989	6711	SPTBN1
Bcat_up_p001_Bild	29	976	0.989	7090	TLE3
Bcat_up_p001_Bild	29	976	0.989	828	CAPS
Bcat_up_p001_Bild	29	976	0.989	8336	HIST1H2AM
Bcat_up_p001_Bild	29	976	0.989	8365	HIST1H4H
Bcat_up_p001_Bild	29	976	0.989	84904	C9orf100
Bcat_up_p001_Bild	29	976	0.989	9088	PKMYT1
Bcat_up_p001_Bild	29	976	0.989	9518	GDF15
Mapk_up_Creighton	5	124	0.989	3956	LGALS1
Mapk_up_Creighton	5	124	0.989	4000	LMNA
Mapk_up_Creighton	5	124	0.989	5154	PDGFA
Mapk_up_Creighton	5	124	0.989	55790	ChGn
Mapk_up_Creighton	5	124	0.989	7280	TUBB2A

## Sheet: Enriched Terms_androgen_up_Depr
Term	Count in Selected Genes	Count in Total Population	P-value
R1881_up_p01_ave1.8_Deprimo	259	259	0
R1881_up_p001_Chen	87	559	9.65539e-58
Ras_up_p00001_Bild	62	1777	2.97606e-07
EGFR_up_p01_Creighton	30	734	3.24416e-05
cell_cycle_Whitfield	29	763	0.000158316
Akt_up_p001_Majumder	27	770	0.000929151
CCND1_up_Lamb	10	206	0.0047484
ERbb2_up_p01_Creighton	35	1315	0.0157867
E2F3_up_p001_Bild	50	2029	0.0164353
MEK_up_p01_Creighton	33	1238	0.018548
Raf1_up_p01_Creighton	17	618	0.0626921
Mapk_up_Creighton	5	124	0.0779055
MYC_up_p01_Coller	6	252	0.316289
SRC_up_p0001_Bild	17	1566	0.989
Myc_up_p001_Bild	15	993	0.989
Bcat_up_p001_Bild	8	976	0.989

## Sheet: Terms with Genes_androgen_up_De
Term	Count in Selected Genes	Count in Total Population	P-value	Gene	Title
R1881_up_p01_ave1.8_Deprimo	259	259	0	10059	DNM1L
R1881_up_p01_ave1.8_Deprimo	259	259	0	10193	RNF41
R1881_up_p01_ave1.8_Deprimo	259	259	0	10263	CDK2AP2
R1881_up_p01_ave1.8_Deprimo	259	259	0	10294	DNAJA2
R1881_up_p01_ave1.8_Deprimo	259	259	0	10302	SNAPC5
R1881_up_p01_ave1.8_Deprimo	259	259	0	10330	TMEM4
R1881_up_p01_ave1.8_Deprimo	259	259	0	10397	NDRG1
R1881_up_p01_ave1.8_Deprimo	259	259	0	10513	APPBP2
R1881_up_p01_ave1.8_Deprimo	259	259	0	10519	CIB1
R1881_up_p01_ave1.8_Deprimo	259	259	0	10531	PITRM1
R1881_up_p01_ave1.8_Deprimo	259	259	0	10611	PDLIM5
R1881_up_p01_ave1.8_Deprimo	259	259	0	10788	IQGAP2
R1881_up_p01_ave1.8_Deprimo	259	259	0	10802	SEC24A
R1881_up_p01_ave1.8_Deprimo	259	259	0	10972	TMED10
R1881_up_p01_ave1.8_Deprimo	259	259	0	11004	KIF2C
R1881_up_p01_ave1.8_Deprimo	259	259	0	11014	KDELR2
R1881_up_p01_ave1.8_Deprimo	259	259	0	11057	ABHD2
R1881_up_p01_ave1.8_Deprimo	259	259	0	11059	WWP1
R1881_up_p01_ave1.8_Deprimo	259	259	0	11221	DUSP10
R1881_up_p01_ave1.8_Deprimo	259	259	0	11231	SEC63
R1881_up_p01_ave1.8_Deprimo	259	259	0	112495	C6orf51
R1881_up_p01_ave1.8_Deprimo	259	259	0	11252	PACSIN2
R1881_up_p01_ave1.8_Deprimo	259	259	0	11261	CHP
R1881_up_p01_ave1.8_Deprimo	259	259	0	1159	CKMT1B
R1881_up_p01_ave1.8_Deprimo	259	259	0	117177	RAB3IP
R1881_up_p01_ave1.8_Deprimo	259	259	0	1191	CLU
R1881_up_p01_ave1.8_Deprimo	259	259	0	119587	CPXM2
R1881_up_p01_ave1.8_Deprimo	259	259	0	123920	CMTM3
R1881_up_p01_ave1.8_Deprimo	259	259	0	124583	CANT1
R1881_up_p01_ave1.8_Deprimo	259	259	0	129642	OACT2
R1881_up_p01_ave1.8_Deprimo	259	259	0	151579	LOC151579
R1881_up_p01_ave1.8_Deprimo	259	259	0	164	AP1G1
R1881_up_p01_ave1.8_Deprimo	259	259	0	1672	DEFB1
R1881_up_p01_ave1.8_Deprimo	259	259	0	170506	DHX36
R1881_up_p01_ave1.8_Deprimo	259	259	0	1718	DHCR24
R1881_up_p01_ave1.8_Deprimo	259	259	0	1845	DUSP3
R1881_up_p01_ave1.8_Deprimo	259	259	0	1956	EGFR
R1881_up_p01_ave1.8_Deprimo	259	259	0	195827	C9orf21
R1881_up_p01_ave1.8_Deprimo	259	259	0	1965	EIF2S1
R1881_up_p01_ave1.8_Deprimo	259	259	0	203197	C9orf91
R1881_up_p01_ave1.8_Deprimo	259	259	0	2135	EXTL2
R1881_up_p01_ave1.8_Deprimo	259	259	0	2181	ACSL3
R1881_up_p01_ave1.8_Deprimo	259	259	0	221037	JMJD1C
R1881_up_p01_ave1.8_Deprimo	259	259	0	22872	SEC31L1
R1881_up_p01_ave1.8_Deprimo	259	259	0	2289	FKBP5
R1881_up_p01_ave1.8_Deprimo	259	259	0	22936	ELL2
R1881_up_p01_ave1.8_Deprimo	259	259	0	23300	ASCIZ
R1881_up_p01_ave1.8_Deprimo	259	259	0	23310	hCAP-D3
R1881_up_p01_ave1.8_Deprimo	259	259	0	23328	SASH1
R1881_up_p01_ave1.8_Deprimo	259	259	0	23362	PSD3
R1881_up_p01_ave1.8_Deprimo	259	259	0	23384	KIAA0376
R1881_up_p01_ave1.8_Deprimo	259	259	0	23461	ABCA5
R1881_up_p01_ave1.8_Deprimo	259	259	0	23566	EDG7
R1881_up_p01_ave1.8_Deprimo	259	259	0	23576	DDAH1
R1881_up_p01_ave1.8_Deprimo	259	259	0	23578	---
R1881_up_p01_ave1.8_Deprimo	259	259	0	23593	HEBP2
R1881_up_p01_ave1.8_Deprimo	259	259	0	23607	CD2AP
R1881_up_p01_ave1.8_Deprimo	259	259	0	253782	LASS6
R1881_up_p01_ave1.8_Deprimo	259	259	0	25803	SPDEF
R1881_up_p01_ave1.8_Deprimo	259	259	0	25816	TNFAIP8
R1881_up_p01_ave1.8_Deprimo	259	259	0	25874	BRP44
R1881_up_p01_ave1.8_Deprimo	259	259	0	25953	MR-1
R1881_up_p01_ave1.8_Deprimo	259	259	0	26018	LRIG1
R1881_up_p01_ave1.8_Deprimo	259	259	0	262	AMD1
R1881_up_p01_ave1.8_Deprimo	259	259	0	26298	EHF
R1881_up_p01_ave1.8_Deprimo	259	259	0	2653	GCSH
R1881_up_p01_ave1.8_Deprimo	259	259	0	2690	GHR
R1881_up_p01_ave1.8_Deprimo	259	259	0	27095	TRAPPC3
R1881_up_p01_ave1.8_Deprimo	259	259	0	27125	AFF4
R1881_up_p01_ave1.8_Deprimo	259	259	0	27236	ARFIP1
R1881_up_p01_ave1.8_Deprimo	259	259	0	27347	STK39
R1881_up_p01_ave1.8_Deprimo	259	259	0	2739	GLO1
R1881_up_p01_ave1.8_Deprimo	259	259	0	2746	GLUD1
R1881_up_p01_ave1.8_Deprimo	259	259	0	2768	GNA12
R1881_up_p01_ave1.8_Deprimo	259	259	0	283635	C14orf24
R1881_up_p01_ave1.8_Deprimo	259	259	0	283987	C17orf28
R1881_up_p01_ave1.8_Deprimo	259	259	0	29028	ATAD2
R1881_up_p01_ave1.8_Deprimo	259	259	0	29035	PRO0149
R1881_up_p01_ave1.8_Deprimo	259	259	0	29087	THYN1
R1881_up_p01_ave1.8_Deprimo	259	259	0	2935	GSPT1
R1881_up_p01_ave1.8_Deprimo	259	259	0	2936	GSR
R1881_up_p01_ave1.8_Deprimo	259	259	0	2961	GTF2E2
R1881_up_p01_ave1.8_Deprimo	259	259	0	2967	GTF2H3
R1881_up_p01_ave1.8_Deprimo	259	259	0	31	ACACA
R1881_up_p01_ave1.8_Deprimo	259	259	0	3156	HMGCR
R1881_up_p01_ave1.8_Deprimo	259	259	0	3295	HSD17B4
R1881_up_p01_ave1.8_Deprimo	259	259	0	347	APOD
R1881_up_p01_ave1.8_Deprimo	259	259	0	3482	IGF2R
R1881_up_p01_ave1.8_Deprimo	259	259	0	353376	TICAM2
R1881_up_p01_ave1.8_Deprimo	259	259	0	375	ARF1
R1881_up_p01_ave1.8_Deprimo	259	259	0	3781	KCNN2
R1881_up_p01_ave1.8_Deprimo	259	259	0	387893	SET8
R1881_up_p01_ave1.8_Deprimo	259	259	0	388	RHOB
R1881_up_p01_ave1.8_Deprimo	259	259	0	388677	NOTCH2NL
R1881_up_p01_ave1.8_Deprimo	259	259	0	388886	LOC388886
R1881_up_p01_ave1.8_Deprimo	259	259	0	389039	LOC389039
R1881_up_p01_ave1.8_Deprimo	259	259	0	3909	LAMA3
R1881_up_p01_ave1.8_Deprimo	259	259	0	3977	LIFR
R1881_up_p01_ave1.8_Deprimo	259	259	0	3998	LMAN1
R1881_up_p01_ave1.8_Deprimo	259	259	0	402464	---
R1881_up_p01_ave1.8_Deprimo	259	259	0	4089	SMAD4
R1881_up_p01_ave1.8_Deprimo	259	259	0	4189	DNAJB9
R1881_up_p01_ave1.8_Deprimo	259	259	0	4247	MGAT2
R1881_up_p01_ave1.8_Deprimo	259	259	0	4289	MKLN1
R1881_up_p01_ave1.8_Deprimo	259	259	0	4487	MSX1
R1881_up_p01_ave1.8_Deprimo	259	259	0	4595	MUTYH
R1881_up_p01_ave1.8_Deprimo	259	259	0	463	ATBF1
R1881_up_p01_ave1.8_Deprimo	259	259	0	4781	NFIB
R1881_up_p01_ave1.8_Deprimo	259	259	0	4792	NFKBIA
R1881_up_p01_ave1.8_Deprimo	259	259	0	4824	NKX3-1
R1881_up_p01_ave1.8_Deprimo	259	259	0	493	ATP2B4
R1881_up_p01_ave1.8_Deprimo	259	259	0	4952	OCRL
R1881_up_p01_ave1.8_Deprimo	259	259	0	4953	ODC1
R1881_up_p01_ave1.8_Deprimo	259	259	0	5007	OSBP
R1881_up_p01_ave1.8_Deprimo	259	259	0	50813	COPS7A
R1881_up_p01_ave1.8_Deprimo	259	259	0	51290	PTX1
R1881_up_p01_ave1.8_Deprimo	259	259	0	51312	SLC25A37
R1881_up_p01_ave1.8_Deprimo	259	259	0	51465	UBE2J1
R1881_up_p01_ave1.8_Deprimo	259	259	0	51566	ARMCX3
R1881_up_p01_ave1.8_Deprimo	259	259	0	51631	LUC7L2
R1881_up_p01_ave1.8_Deprimo	259	259	0	5222	PGA5
R1881_up_p01_ave1.8_Deprimo	259	259	0	5238	PGM3
R1881_up_p01_ave1.8_Deprimo	259	259	0	533	ATP6V0B
R1881_up_p01_ave1.8_Deprimo	259	259	0	53834	FGFRL1
R1881_up_p01_ave1.8_Deprimo	259	259	0	54491	FLJ11127
R1881_up_p01_ave1.8_Deprimo	259	259	0	54602	NDFIP2
R1881_up_p01_ave1.8_Deprimo	259	259	0	54926	UBE2R2
R1881_up_p01_ave1.8_Deprimo	259	259	0	54977	FLJ20551
R1881_up_p01_ave1.8_Deprimo	259	259	0	5500	PPP1CB
R1881_up_p01_ave1.8_Deprimo	259	259	0	55003	PAK1IP1
R1881_up_p01_ave1.8_Deprimo	259	259	0	55041	PLEKHB2
R1881_up_p01_ave1.8_Deprimo	259	259	0	55052	MRPL20
R1881_up_p01_ave1.8_Deprimo	259	259	0	55174	C8orf35
R1881_up_p01_ave1.8_Deprimo	259	259	0	55205	ZNF532
R1881_up_p01_ave1.8_Deprimo	259	259	0	55276	PGM2
R1881_up_p01_ave1.8_Deprimo	259	259	0	55604	LRRC16
R1881_up_p01_ave1.8_Deprimo	259	259	0	55664	CDC37L1
R1881_up_p01_ave1.8_Deprimo	259	259	0	55690	PACS1
R1881_up_p01_ave1.8_Deprimo	259	259	0	5570	PKIB
R1881_up_p01_ave1.8_Deprimo	259	259	0	55700	RPRC1
R1881_up_p01_ave1.8_Deprimo	259	259	0	55740	ENAH
R1881_up_p01_ave1.8_Deprimo	259	259	0	55805	LRP2BP
R1881_up_p01_ave1.8_Deprimo	259	259	0	55829	SELS
R1881_up_p01_ave1.8_Deprimo	259	259	0	55930	MYO5C
R1881_up_p01_ave1.8_Deprimo	259	259	0	5597	MAPK6
R1881_up_p01_ave1.8_Deprimo	259	259	0	5611	DNAJC3
R1881_up_p01_ave1.8_Deprimo	259	259	0	56172	ANKH
R1881_up_p01_ave1.8_Deprimo	259	259	0	56889	SMBP
R1881_up_p01_ave1.8_Deprimo	259	259	0	56937	TMEPAI
R1881_up_p01_ave1.8_Deprimo	259	259	0	56985	NBLA03831
R1881_up_p01_ave1.8_Deprimo	259	259	0	56994	CHPT1
R1881_up_p01_ave1.8_Deprimo	259	259	0	57085	AGTRAP
R1881_up_p01_ave1.8_Deprimo	259	259	0	57181	SLC39A10
R1881_up_p01_ave1.8_Deprimo	259	259	0	57184	C15orf17
R1881_up_p01_ave1.8_Deprimo	259	259	0	57606	KIAA1458
R1881_up_p01_ave1.8_Deprimo	259	259	0	57704	GBA2
R1881_up_p01_ave1.8_Deprimo	259	259	0	5780	PTPN9
R1881_up_p01_ave1.8_Deprimo	259	259	0	57804	POLD4
R1881_up_p01_ave1.8_Deprimo	259	259	0	5797	PTPRM
R1881_up_p01_ave1.8_Deprimo	259	259	0	58515	SELK
R1881_up_p01_ave1.8_Deprimo	259	259	0	5867	RAB4A
R1881_up_p01_ave1.8_Deprimo	259	259	0	5909	RAP1GA1
R1881_up_p01_ave1.8_Deprimo	259	259	0	59348	ZNF350
R1881_up_p01_ave1.8_Deprimo	259	259	0	5935	RBM3
R1881_up_p01_ave1.8_Deprimo	259	259	0	60481	ELOVL5
R1881_up_p01_ave1.8_Deprimo	259	259	0	60559	SPCS3
R1881_up_p01_ave1.8_Deprimo	259	259	0	60673	FLJ11773
R1881_up_p01_ave1.8_Deprimo	259	259	0	60684	FLJ12716
R1881_up_p01_ave1.8_Deprimo	259	259	0	6196	RPS6KA2
R1881_up_p01_ave1.8_Deprimo	259	259	0	622	BDH1
R1881_up_p01_ave1.8_Deprimo	259	259	0	6303	SAT
R1881_up_p01_ave1.8_Deprimo	259	259	0	64083	GOLPH3
R1881_up_p01_ave1.8_Deprimo	259	259	0	64087	MCCC2
R1881_up_p01_ave1.8_Deprimo	259	259	0	6414	SEPP1
R1881_up_p01_ave1.8_Deprimo	259	259	0	64216	TFB2M
R1881_up_p01_ave1.8_Deprimo	259	259	0	64425	PRAF1
R1881_up_p01_ave1.8_Deprimo	259	259	0	64757	MOSC1
R1881_up_p01_ave1.8_Deprimo	259	259	0	64780	MICAL1
R1881_up_p01_ave1.8_Deprimo	259	259	0	64924	SLC30A5
R1881_up_p01_ave1.8_Deprimo	259	259	0	6581	SLC22A3
R1881_up_p01_ave1.8_Deprimo	259	259	0	65986	ZBTB10
R1881_up_p01_ave1.8_Deprimo	259	259	0	66036	MTMR9
R1881_up_p01_ave1.8_Deprimo	259	259	0	6606	SMN1
R1881_up_p01_ave1.8_Deprimo	259	259	0	6611	SMS
R1881_up_p01_ave1.8_Deprimo	259	259	0	6616	SNAP25
R1881_up_p01_ave1.8_Deprimo	259	259	0	6645	SNTB2
R1881_up_p01_ave1.8_Deprimo	259	259	0	6646	SOAT1
R1881_up_p01_ave1.8_Deprimo	259	259	0	6675	UAP1
R1881_up_p01_ave1.8_Deprimo	259	259	0	6728	SRP19
R1881_up_p01_ave1.8_Deprimo	259	259	0	6747	SSR3
R1881_up_p01_ave1.8_Deprimo	259	259	0	6782	STCH
R1881_up_p01_ave1.8_Deprimo	259	259	0	6811	STX5A
R1881_up_p01_ave1.8_Deprimo	259	259	0	6815	STYX
R1881_up_p01_ave1.8_Deprimo	259	259	0	6897	TARS
R1881_up_p01_ave1.8_Deprimo	259	259	0	6907	TBL1X
R1881_up_p01_ave1.8_Deprimo	259	259	0	694	BTG1
R1881_up_p01_ave1.8_Deprimo	259	259	0	7082	TJP1
R1881_up_p01_ave1.8_Deprimo	259	259	0	7159	TP53BP2
R1881_up_p01_ave1.8_Deprimo	259	259	0	7163	TPD52
R1881_up_p01_ave1.8_Deprimo	259	259	0	720	C4A
R1881_up_p01_ave1.8_Deprimo	259	259	0	7326	UBE2G1
R1881_up_p01_ave1.8_Deprimo	259	259	0	7422	VEGF
R1881_up_p01_ave1.8_Deprimo	259	259	0	7494	XBP1
R1881_up_p01_ave1.8_Deprimo	259	259	0	7508	XPC
R1881_up_p01_ave1.8_Deprimo	259	259	0	7511	XPNPEP1
R1881_up_p01_ave1.8_Deprimo	259	259	0	7534	YWHAZ
R1881_up_p01_ave1.8_Deprimo	259	259	0	7873	ARMET
R1881_up_p01_ave1.8_Deprimo	259	259	0	79109	MAPKAP1
R1881_up_p01_ave1.8_Deprimo	259	259	0	79670	ZCCHC6
R1881_up_p01_ave1.8_Deprimo	259	259	0	79882	FLJ11806
R1881_up_p01_ave1.8_Deprimo	259	259	0	79993	ELOVL7
R1881_up_p01_ave1.8_Deprimo	259	259	0	80004	RBM35B
R1881_up_p01_ave1.8_Deprimo	259	259	0	80153	YJDC
R1881_up_p01_ave1.8_Deprimo	259	259	0	80219	FLJ13448
R1881_up_p01_ave1.8_Deprimo	259	259	0	81563	C1orf21
R1881_up_p01_ave1.8_Deprimo	259	259	0	8165	AKAP1
R1881_up_p01_ave1.8_Deprimo	259	259	0	81689	HBLD2
R1881_up_p01_ave1.8_Deprimo	259	259	0	83640	FAM103A1
R1881_up_p01_ave1.8_Deprimo	259	259	0	83931	STK40
R1881_up_p01_ave1.8_Deprimo	259	259	0	84079	ANKRD27
R1881_up_p01_ave1.8_Deprimo	259	259	0	84084	RAB6C
R1881_up_p01_ave1.8_Deprimo	259	259	0	84159	ARID5B
R1881_up_p01_ave1.8_Deprimo	259	259	0	84275	MGC4399
R1881_up_p01_ave1.8_Deprimo	259	259	0	84513	PPAPDC1B
R1881_up_p01_ave1.8_Deprimo	259	259	0	84640	USP38
R1881_up_p01_ave1.8_Deprimo	259	259	0	84897	TBRG1
R1881_up_p01_ave1.8_Deprimo	259	259	0	8495	PPFIBP2
R1881_up_p01_ave1.8_Deprimo	259	259	0	8501	SLC43A1
R1881_up_p01_ave1.8_Deprimo	259	259	0	85440	DOCK7
R1881_up_p01_ave1.8_Deprimo	259	259	0	85476	GFM1
R1881_up_p01_ave1.8_Deprimo	259	259	0	8668	EIF3S2
R1881_up_p01_ave1.8_Deprimo	259	259	0	8717	TRADD
R1881_up_p01_ave1.8_Deprimo	259	259	0	8729	GBF1
R1881_up_p01_ave1.8_Deprimo	259	259	0	8754	ADAM9
R1881_up_p01_ave1.8_Deprimo	259	259	0	8848	TSC22D1
R1881_up_p01_ave1.8_Deprimo	259	259	0	8916	HERC3
R1881_up_p01_ave1.8_Deprimo	259	259	0	90133	KRT8L2
R1881_up_p01_ave1.8_Deprimo	259	259	0	9019	MPZL1
R1881_up_p01_ave1.8_Deprimo	259	259	0	9044	BTAF1
R1881_up_p01_ave1.8_Deprimo	259	259	0	9057	SLC7A6
R1881_up_p01_ave1.8_Deprimo	259	259	0	9100	USP10
R1881_up_p01_ave1.8_Deprimo	259	259	0	91050	DKFZp761B107
R1881_up_p01_ave1.8_Deprimo	259	259	0	91574	FLJ38663
R1881_up_p01_ave1.8_Deprimo	259	259	0	9197	SLC33A1
R1881_up_p01_ave1.8_Deprimo	259	259	0	9262	STK17B
R1881_up_p01_ave1.8_Deprimo	259	259	0	9314	KLF4
R1881_up_p01_ave1.8_Deprimo	259	259	0	9351	SLC9A3R2
R1881_up_p01_ave1.8_Deprimo	259	259	0	9415	FADS2
R1881_up_p01_ave1.8_Deprimo	259	259	0	9455	HOMER2
R1881_up_p01_ave1.8_Deprimo	259	259	0	9510	ADAMTS1
R1881_up_p01_ave1.8_Deprimo	259	259	0	9518	GDF15
R1881_up_p01_ave1.8_Deprimo	259	259	0	9527	GOSR1
R1881_up_p01_ave1.8_Deprimo	259	259	0	9604	RNF14
R1881_up_p01_ave1.8_Deprimo	259	259	0	9682	JMJD2A
R1881_up_p01_ave1.8_Deprimo	259	259	0	9724	UTP14C
R1881_up_p01_ave1.8_Deprimo	259	259	0	9761	KIAA0152
R1881_up_p01_ave1.8_Deprimo	259	259	0	9789	SPCS2
R1881_up_p01_ave1.8_Deprimo	259	259	0	9908	G3BP2
R1881_up_p01_ave1.8_Deprimo	259	259	0	9967	THRAP3
R1881_up_p001_Chen	87	559	9.65539e-58	10059	DNM1L
R1881_up_p001_Chen	87	559	9.65539e-58	10193	RNF41
R1881_up_p001_Chen	87	559	9.65539e-58	10263	CDK2AP2
R1881_up_p001_Chen	87	559	9.65539e-58	10397	NDRG1
R1881_up_p001_Chen	87	559	9.65539e-58	10513	APPBP2
R1881_up_p001_Chen	87	559	9.65539e-58	10611	PDLIM5
R1881_up_p001_Chen	87	559	9.65539e-58	11004	KIF2C
R1881_up_p001_Chen	87	559	9.65539e-58	11014	KDELR2
R1881_up_p001_Chen	87	559	9.65539e-58	11057	ABHD2
R1881_up_p001_Chen	87	559	9.65539e-58	124583	CANT1
R1881_up_p001_Chen	87	559	9.65539e-58	129642	OACT2
R1881_up_p001_Chen	87	559	9.65539e-58	1718	DHCR24
R1881_up_p001_Chen	87	559	9.65539e-58	1965	EIF2S1
R1881_up_p001_Chen	87	559	9.65539e-58	203197	C9orf91
R1881_up_p001_Chen	87	559	9.65539e-58	2135	EXTL2
R1881_up_p001_Chen	87	559	9.65539e-58	2181	ACSL3
R1881_up_p001_Chen	87	559	9.65539e-58	2289	FKBP5
R1881_up_p001_Chen	87	559	9.65539e-58	22936	ELL2
R1881_up_p001_Chen	87	559	9.65539e-58	23310	hCAP-D3
R1881_up_p001_Chen	87	559	9.65539e-58	23328	SASH1
R1881_up_p001_Chen	87	559	9.65539e-58	23384	KIAA0376
R1881_up_p001_Chen	87	559	9.65539e-58	23566	EDG7
R1881_up_p001_Chen	87	559	9.65539e-58	25803	SPDEF
R1881_up_p001_Chen	87	559	9.65539e-58	25816	TNFAIP8
R1881_up_p001_Chen	87	559	9.65539e-58	25874	BRP44
R1881_up_p001_Chen	87	559	9.65539e-58	262	AMD1
R1881_up_p001_Chen	87	559	9.65539e-58	26298	EHF
R1881_up_p001_Chen	87	559	9.65539e-58	27125	AFF4
R1881_up_p001_Chen	87	559	9.65539e-58	27347	STK39
R1881_up_p001_Chen	87	559	9.65539e-58	2746	GLUD1
R1881_up_p001_Chen	87	559	9.65539e-58	29028	ATAD2
R1881_up_p001_Chen	87	559	9.65539e-58	29087	THYN1
R1881_up_p001_Chen	87	559	9.65539e-58	2935	GSPT1
R1881_up_p001_Chen	87	559	9.65539e-58	2936	GSR
R1881_up_p001_Chen	87	559	9.65539e-58	31	ACACA
R1881_up_p001_Chen	87	559	9.65539e-58	3156	HMGCR
R1881_up_p001_Chen	87	559	9.65539e-58	3482	IGF2R
R1881_up_p001_Chen	87	559	9.65539e-58	375	ARF1
R1881_up_p001_Chen	87	559	9.65539e-58	3781	KCNN2
R1881_up_p001_Chen	87	559	9.65539e-58	3977	LIFR
R1881_up_p001_Chen	87	559	9.65539e-58	4189	DNAJB9
R1881_up_p001_Chen	87	559	9.65539e-58	4781	NFIB
R1881_up_p001_Chen	87	559	9.65539e-58	4824	NKX3-1
R1881_up_p001_Chen	87	559	9.65539e-58	4952	OCRL
R1881_up_p001_Chen	87	559	9.65539e-58	4953	ODC1
R1881_up_p001_Chen	87	559	9.65539e-58	51465	UBE2J1
R1881_up_p001_Chen	87	559	9.65539e-58	5238	PGM3
R1881_up_p001_Chen	87	559	9.65539e-58	5500	PPP1CB
R1881_up_p001_Chen	87	559	9.65539e-58	55003	PAK1IP1
R1881_up_p001_Chen	87	559	9.65539e-58	55604	LRRC16
R1881_up_p001_Chen	87	559	9.65539e-58	55690	PACS1
R1881_up_p001_Chen	87	559	9.65539e-58	55700	RPRC1
R1881_up_p001_Chen	87	559	9.65539e-58	56937	TMEPAI
R1881_up_p001_Chen	87	559	9.65539e-58	56985	NBLA03831
R1881_up_p001_Chen	87	559	9.65539e-58	56994	CHPT1
R1881_up_p001_Chen	87	559	9.65539e-58	5797	PTPRM
R1881_up_p001_Chen	87	559	9.65539e-58	5867	RAB4A
R1881_up_p001_Chen	87	559	9.65539e-58	59348	ZNF350
R1881_up_p001_Chen	87	559	9.65539e-58	60481	ELOVL5
R1881_up_p001_Chen	87	559	9.65539e-58	6414	SEPP1
R1881_up_p001_Chen	87	559	9.65539e-58	64780	MICAL1
R1881_up_p001_Chen	87	559	9.65539e-58	65986	ZBTB10
R1881_up_p001_Chen	87	559	9.65539e-58	66036	MTMR9
R1881_up_p001_Chen	87	559	9.65539e-58	6611	SMS
R1881_up_p001_Chen	87	559	9.65539e-58	6675	UAP1
R1881_up_p001_Chen	87	559	9.65539e-58	6897	TARS
R1881_up_p001_Chen	87	559	9.65539e-58	7163	TPD52
R1881_up_p001_Chen	87	559	9.65539e-58	7326	UBE2G1
R1881_up_p001_Chen	87	559	9.65539e-58	7422	VEGF
R1881_up_p001_Chen	87	559	9.65539e-58	7534	YWHAZ
R1881_up_p001_Chen	87	559	9.65539e-58	7873	ARMET
R1881_up_p001_Chen	87	559	9.65539e-58	79670	ZCCHC6
R1881_up_p001_Chen	87	559	9.65539e-58	80153	YJDC
R1881_up_p001_Chen	87	559	9.65539e-58	81563	C1orf21
R1881_up_p001_Chen	87	559	9.65539e-58	8165	AKAP1
R1881_up_p001_Chen	87	559	9.65539e-58	81689	HBLD2
R1881_up_p001_Chen	87	559	9.65539e-58	84079	ANKRD27
R1881_up_p001_Chen	87	559	9.65539e-58	8501	SLC43A1
R1881_up_p001_Chen	87	559	9.65539e-58	8668	EIF3S2
R1881_up_p001_Chen	87	559	9.65539e-58	8729	GBF1
R1881_up_p001_Chen	87	559	9.65539e-58	8916	HERC3
R1881_up_p001_Chen	87	559	9.65539e-58	9019	MPZL1
R1881_up_p001_Chen	87	559	9.65539e-58	9197	SLC33A1
R1881_up_p001_Chen	87	559	9.65539e-58	9455	HOMER2
R1881_up_p001_Chen	87	559	9.65539e-58	9604	RNF14
R1881_up_p001_Chen	87	559	9.65539e-58	9761	KIAA0152
R1881_up_p001_Chen	87	559	9.65539e-58	9908	G3BP2
Ras_up_p00001_Bild	62	1777	2.97606e-07	10397	NDRG1
Ras_up_p00001_Bild	62	1777	2.97606e-07	10519	CIB1
Ras_up_p00001_Bild	62	1777	2.97606e-07	10611	PDLIM5
Ras_up_p00001_Bild	62	1777	2.97606e-07	10972	TMED10
Ras_up_p00001_Bild	62	1777	2.97606e-07	11014	KDELR2
Ras_up_p00001_Bild	62	1777	2.97606e-07	11221	DUSP10
Ras_up_p00001_Bild	62	1777	2.97606e-07	11231	SEC63
Ras_up_p00001_Bild	62	1777	2.97606e-07	123920	CMTM3
Ras_up_p00001_Bild	62	1777	2.97606e-07	124583	CANT1
Ras_up_p00001_Bild	62	1777	2.97606e-07	129642	OACT2
Ras_up_p00001_Bild	62	1777	2.97606e-07	164	AP1G1
Ras_up_p00001_Bild	62	1777	2.97606e-07	170506	DHX36
Ras_up_p00001_Bild	62	1777	2.97606e-07	1956	EGFR
Ras_up_p00001_Bild	62	1777	2.97606e-07	1965	EIF2S1
Ras_up_p00001_Bild	62	1777	2.97606e-07	221037	JMJD1C
Ras_up_p00001_Bild	62	1777	2.97606e-07	22872	SEC31L1
Ras_up_p00001_Bild	62	1777	2.97606e-07	25816	TNFAIP8
Ras_up_p00001_Bild	62	1777	2.97606e-07	262	AMD1
Ras_up_p00001_Bild	62	1777	2.97606e-07	27095	TRAPPC3
Ras_up_p00001_Bild	62	1777	2.97606e-07	283987	C17orf28
Ras_up_p00001_Bild	62	1777	2.97606e-07	375	ARF1
Ras_up_p00001_Bild	62	1777	2.97606e-07	388	RHOB
Ras_up_p00001_Bild	62	1777	2.97606e-07	3909	LAMA3
Ras_up_p00001_Bild	62	1777	2.97606e-07	3998	LMAN1
Ras_up_p00001_Bild	62	1777	2.97606e-07	4189	DNAJB9
Ras_up_p00001_Bild	62	1777	2.97606e-07	4953	ODC1
Ras_up_p00001_Bild	62	1777	2.97606e-07	51312	SLC25A37
Ras_up_p00001_Bild	62	1777	2.97606e-07	5238	PGM3
Ras_up_p00001_Bild	62	1777	2.97606e-07	533	ATP6V0B
Ras_up_p00001_Bild	62	1777	2.97606e-07	53834	FGFRL1
Ras_up_p00001_Bild	62	1777	2.97606e-07	54602	NDFIP2
Ras_up_p00001_Bild	62	1777	2.97606e-07	5500	PPP1CB
Ras_up_p00001_Bild	62	1777	2.97606e-07	55604	LRRC16
Ras_up_p00001_Bild	62	1777	2.97606e-07	55700	RPRC1
Ras_up_p00001_Bild	62	1777	2.97606e-07	55829	SELS
Ras_up_p00001_Bild	62	1777	2.97606e-07	5597	MAPK6
Ras_up_p00001_Bild	62	1777	2.97606e-07	5611	DNAJC3
Ras_up_p00001_Bild	62	1777	2.97606e-07	56889	SMBP
Ras_up_p00001_Bild	62	1777	2.97606e-07	57704	GBA2
Ras_up_p00001_Bild	62	1777	2.97606e-07	59348	ZNF350
Ras_up_p00001_Bild	62	1777	2.97606e-07	60559	SPCS3
Ras_up_p00001_Bild	62	1777	2.97606e-07	60673	FLJ11773
Ras_up_p00001_Bild	62	1777	2.97606e-07	6196	RPS6KA2
Ras_up_p00001_Bild	62	1777	2.97606e-07	622	BDH1
Ras_up_p00001_Bild	62	1777	2.97606e-07	6303	SAT
Ras_up_p00001_Bild	62	1777	2.97606e-07	64425	PRAF1
Ras_up_p00001_Bild	62	1777	2.97606e-07	6645	SNTB2
Ras_up_p00001_Bild	62	1777	2.97606e-07	6675	UAP1
Ras_up_p00001_Bild	62	1777	2.97606e-07	6747	SSR3
Ras_up_p00001_Bild	62	1777	2.97606e-07	6782	STCH
Ras_up_p00001_Bild	62	1777	2.97606e-07	6897	TARS
Ras_up_p00001_Bild	62	1777	2.97606e-07	7082	TJP1
Ras_up_p00001_Bild	62	1777	2.97606e-07	7422	VEGF
Ras_up_p00001_Bild	62	1777	2.97606e-07	79670	ZCCHC6
Ras_up_p00001_Bild	62	1777	2.97606e-07	79993	ELOVL7
Ras_up_p00001_Bild	62	1777	2.97606e-07	80219	FLJ13448
Ras_up_p00001_Bild	62	1777	2.97606e-07	83931	STK40
Ras_up_p00001_Bild	62	1777	2.97606e-07	8848	TSC22D1
Ras_up_p00001_Bild	62	1777	2.97606e-07	9197	SLC33A1
Ras_up_p00001_Bild	62	1777	2.97606e-07	9518	GDF15
Ras_up_p00001_Bild	62	1777	2.97606e-07	9527	GOSR1
Ras_up_p00001_Bild	62	1777	2.97606e-07	9789	SPCS2
EGFR_up_p01_Creighton	30	734	3.24416e-05	10193	RNF41
EGFR_up_p01_Creighton	30	734	3.24416e-05	10611	PDLIM5
EGFR_up_p01_Creighton	30	734	3.24416e-05	1191	CLU
EGFR_up_p01_Creighton	30	734	3.24416e-05	1845	DUSP3
EGFR_up_p01_Creighton	30	734	3.24416e-05	1956	EGFR
EGFR_up_p01_Creighton	30	734	3.24416e-05	1965	EIF2S1
EGFR_up_p01_Creighton	30	734	3.24416e-05	22936	ELL2
EGFR_up_p01_Creighton	30	734	3.24416e-05	25816	TNFAIP8
EGFR_up_p01_Creighton	30	734	3.24416e-05	2768	GNA12
EGFR_up_p01_Creighton	30	734	3.24416e-05	31	ACACA
EGFR_up_p01_Creighton	30	734	3.24416e-05	3156	HMGCR
EGFR_up_p01_Creighton	30	734	3.24416e-05	4189	DNAJB9
EGFR_up_p01_Creighton	30	734	3.24416e-05	4487	MSX1
EGFR_up_p01_Creighton	30	734	3.24416e-05	4824	NKX3-1
EGFR_up_p01_Creighton	30	734	3.24416e-05	4953	ODC1
EGFR_up_p01_Creighton	30	734	3.24416e-05	5238	PGM3
EGFR_up_p01_Creighton	30	734	3.24416e-05	5597	MAPK6
EGFR_up_p01_Creighton	30	734	3.24416e-05	5611	DNAJC3
EGFR_up_p01_Creighton	30	734	3.24416e-05	57804	POLD4
EGFR_up_p01_Creighton	30	734	3.24416e-05	60673	FLJ11773
EGFR_up_p01_Creighton	30	734	3.24416e-05	6303	SAT
EGFR_up_p01_Creighton	30	734	3.24416e-05	64757	MOSC1
EGFR_up_p01_Creighton	30	734	3.24416e-05	6728	SRP19
EGFR_up_p01_Creighton	30	734	3.24416e-05	7422	VEGF
EGFR_up_p01_Creighton	30	734	3.24416e-05	7873	ARMET
EGFR_up_p01_Creighton	30	734	3.24416e-05	80219	FLJ13448
EGFR_up_p01_Creighton	30	734	3.24416e-05	84159	ARID5B
EGFR_up_p01_Creighton	30	734	3.24416e-05	8848	TSC22D1
EGFR_up_p01_Creighton	30	734	3.24416e-05	9314	KLF4
EGFR_up_p01_Creighton	30	734	3.24416e-05	9789	SPCS2
cell_cycle_Whitfield	29	763	0.000158316	11004	KIF2C
cell_cycle_Whitfield	29	763	0.000158316	221037	JMJD1C
cell_cycle_Whitfield	29	763	0.000158316	23310	hCAP-D3
cell_cycle_Whitfield	29	763	0.000158316	23461	ABCA5
cell_cycle_Whitfield	29	763	0.000158316	253782	LASS6
cell_cycle_Whitfield	29	763	0.000158316	262	AMD1
cell_cycle_Whitfield	29	763	0.000158316	29028	ATAD2
cell_cycle_Whitfield	29	763	0.000158316	2935	GSPT1
cell_cycle_Whitfield	29	763	0.000158316	3156	HMGCR
cell_cycle_Whitfield	29	763	0.000158316	353376	TICAM2
cell_cycle_Whitfield	29	763	0.000158316	387893	SET8
cell_cycle_Whitfield	29	763	0.000158316	4189	DNAJB9
cell_cycle_Whitfield	29	763	0.000158316	4247	MGAT2
cell_cycle_Whitfield	29	763	0.000158316	54491	FLJ11127
cell_cycle_Whitfield	29	763	0.000158316	55003	PAK1IP1
cell_cycle_Whitfield	29	763	0.000158316	55690	PACS1
cell_cycle_Whitfield	29	763	0.000158316	5611	DNAJC3
cell_cycle_Whitfield	29	763	0.000158316	57181	SLC39A10
cell_cycle_Whitfield	29	763	0.000158316	5780	PTPN9
cell_cycle_Whitfield	29	763	0.000158316	6581	SLC22A3
cell_cycle_Whitfield	29	763	0.000158316	6747	SSR3
cell_cycle_Whitfield	29	763	0.000158316	6782	STCH
cell_cycle_Whitfield	29	763	0.000158316	720	C4A
cell_cycle_Whitfield	29	763	0.000158316	8848	TSC22D1
cell_cycle_Whitfield	29	763	0.000158316	9262	STK17B
cell_cycle_Whitfield	29	763	0.000158316	9510	ADAMTS1
cell_cycle_Whitfield	29	763	0.000158316	9518	GDF15
cell_cycle_Whitfield	29	763	0.000158316	9682	JMJD2A
cell_cycle_Whitfield	29	763	0.000158316	9967	THRAP3
Akt_up_p001_Majumder	27	770	0.000929151	10519	CIB1
Akt_up_p001_Majumder	27	770	0.000929151	10611	PDLIM5
Akt_up_p001_Majumder	27	770	0.000929151	11231	SEC63
Akt_up_p001_Majumder	27	770	0.000929151	11252	PACSIN2
Akt_up_p001_Majumder	27	770	0.000929151	117177	RAB3IP
Akt_up_p001_Majumder	27	770	0.000929151	129642	OACT2
Akt_up_p001_Majumder	27	770	0.000929151	164	AP1G1
Akt_up_p001_Majumder	27	770	0.000929151	1718	DHCR24
Akt_up_p001_Majumder	27	770	0.000929151	23593	HEBP2
Akt_up_p001_Majumder	27	770	0.000929151	23607	CD2AP
Akt_up_p001_Majumder	27	770	0.000929151	26298	EHF
Akt_up_p001_Majumder	27	770	0.000929151	2739	GLO1
Akt_up_p001_Majumder	27	770	0.000929151	2961	GTF2E2
Akt_up_p001_Majumder	27	770	0.000929151	388	RHOB
Akt_up_p001_Majumder	27	770	0.000929151	533	ATP6V0B
Akt_up_p001_Majumder	27	770	0.000929151	54926	UBE2R2
Akt_up_p001_Majumder	27	770	0.000929151	5500	PPP1CB
Akt_up_p001_Majumder	27	770	0.000929151	55041	PLEKHB2
Akt_up_p001_Majumder	27	770	0.000929151	55740	ENAH
Akt_up_p001_Majumder	27	770	0.000929151	55930	MYO5C
Akt_up_p001_Majumder	27	770	0.000929151	6303	SAT
Akt_up_p001_Majumder	27	770	0.000929151	64083	GOLPH3
Akt_up_p001_Majumder	27	770	0.000929151	6611	SMS
Akt_up_p001_Majumder	27	770	0.000929151	6646	SOAT1
Akt_up_p001_Majumder	27	770	0.000929151	7422	VEGF
Akt_up_p001_Majumder	27	770	0.000929151	7534	YWHAZ
Akt_up_p001_Majumder	27	770	0.000929151	9262	STK17B
CCND1_up_Lamb	10	206	0.0047484	1718	DHCR24
CCND1_up_Lamb	10	206	0.0047484	2289	FKBP5
CCND1_up_Lamb	10	206	0.0047484	262	AMD1
CCND1_up_Lamb	10	206	0.0047484	2935	GSPT1
CCND1_up_Lamb	10	206	0.0047484	2936	GSR
CCND1_up_Lamb	10	206	0.0047484	3156	HMGCR
CCND1_up_Lamb	10	206	0.0047484	5867	RAB4A
CCND1_up_Lamb	10	206	0.0047484	7873	ARMET
CCND1_up_Lamb	10	206	0.0047484	8165	AKAP1
CCND1_up_Lamb	10	206	0.0047484	9057	SLC7A6
ERbb2_up_p01_Creighton	35	1315	0.0157867	10263	CDK2AP2
ERbb2_up_p01_Creighton	35	1315	0.0157867	10397	NDRG1
ERbb2_up_p01_Creighton	35	1315	0.0157867	10519	CIB1
ERbb2_up_p01_Creighton	35	1315	0.0157867	10611	PDLIM5
ERbb2_up_p01_Creighton	35	1315	0.0157867	10788	IQGAP2
ERbb2_up_p01_Creighton	35	1315	0.0157867	11014	KDELR2
ERbb2_up_p01_Creighton	35	1315	0.0157867	11221	DUSP10
ERbb2_up_p01_Creighton	35	1315	0.0157867	1159	CKMT1B
ERbb2_up_p01_Creighton	35	1315	0.0157867	1191	CLU
ERbb2_up_p01_Creighton	35	1315	0.0157867	1845	DUSP3
ERbb2_up_p01_Creighton	35	1315	0.0157867	22936	ELL2
ERbb2_up_p01_Creighton	35	1315	0.0157867	2746	GLUD1
ERbb2_up_p01_Creighton	35	1315	0.0157867	31	ACACA
ERbb2_up_p01_Creighton	35	1315	0.0157867	3295	HSD17B4
ERbb2_up_p01_Creighton	35	1315	0.0157867	3482	IGF2R
ERbb2_up_p01_Creighton	35	1315	0.0157867	4189	DNAJB9
ERbb2_up_p01_Creighton	35	1315	0.0157867	4792	NFKBIA
ERbb2_up_p01_Creighton	35	1315	0.0157867	493	ATP2B4
ERbb2_up_p01_Creighton	35	1315	0.0157867	54491	FLJ11127
ERbb2_up_p01_Creighton	35	1315	0.0157867	55690	PACS1
ERbb2_up_p01_Creighton	35	1315	0.0157867	57804	POLD4
ERbb2_up_p01_Creighton	35	1315	0.0157867	5909	RAP1GA1
ERbb2_up_p01_Creighton	35	1315	0.0157867	60673	FLJ11773
ERbb2_up_p01_Creighton	35	1315	0.0157867	6196	RPS6KA2
ERbb2_up_p01_Creighton	35	1315	0.0157867	6303	SAT
ERbb2_up_p01_Creighton	35	1315	0.0157867	6616	SNAP25
ERbb2_up_p01_Creighton	35	1315	0.0157867	7422	VEGF
ERbb2_up_p01_Creighton	35	1315	0.0157867	80153	YJDC
ERbb2_up_p01_Creighton	35	1315	0.0157867	8717	TRADD
ERbb2_up_p01_Creighton	35	1315	0.0157867	8729	GBF1
ERbb2_up_p01_Creighton	35	1315	0.0157867	9314	KLF4
ERbb2_up_p01_Creighton	35	1315	0.0157867	9351	SLC9A3R2
ERbb2_up_p01_Creighton	35	1315	0.0157867	9415	FADS2
ERbb2_up_p01_Creighton	35	1315	0.0157867	9455	HOMER2
ERbb2_up_p01_Creighton	35	1315	0.0157867	9518	GDF15
E2F3_up_p001_Bild	50	2029	0.0164353	10263	CDK2AP2
E2F3_up_p001_Bild	50	2029	0.0164353	10302	SNAPC5
E2F3_up_p001_Bild	50	2029	0.0164353	112495	C6orf51
E2F3_up_p001_Bild	50	2029	0.0164353	129642	OACT2
E2F3_up_p001_Bild	50	2029	0.0164353	2135	EXTL2
E2F3_up_p001_Bild	50	2029	0.0164353	23300	ASCIZ
E2F3_up_p001_Bild	50	2029	0.0164353	23461	ABCA5
E2F3_up_p001_Bild	50	2029	0.0164353	23576	DDAH1
E2F3_up_p001_Bild	50	2029	0.0164353	26018	LRIG1
E2F3_up_p001_Bild	50	2029	0.0164353	2690	GHR
E2F3_up_p001_Bild	50	2029	0.0164353	27347	STK39
E2F3_up_p001_Bild	50	2029	0.0164353	2746	GLUD1
E2F3_up_p001_Bild	50	2029	0.0164353	2768	GNA12
E2F3_up_p001_Bild	50	2029	0.0164353	29028	ATAD2
E2F3_up_p001_Bild	50	2029	0.0164353	29087	THYN1
E2F3_up_p001_Bild	50	2029	0.0164353	2936	GSR
E2F3_up_p001_Bild	50	2029	0.0164353	3977	LIFR
E2F3_up_p001_Bild	50	2029	0.0164353	4189	DNAJB9
E2F3_up_p001_Bild	50	2029	0.0164353	4487	MSX1
E2F3_up_p001_Bild	50	2029	0.0164353	4781	NFIB
E2F3_up_p001_Bild	50	2029	0.0164353	533	ATP6V0B
E2F3_up_p001_Bild	50	2029	0.0164353	53834	FGFRL1
E2F3_up_p001_Bild	50	2029	0.0164353	5500	PPP1CB
E2F3_up_p001_Bild	50	2029	0.0164353	55690	PACS1
E2F3_up_p001_Bild	50	2029	0.0164353	55829	SELS
E2F3_up_p001_Bild	50	2029	0.0164353	5611	DNAJC3
E2F3_up_p001_Bild	50	2029	0.0164353	56172	ANKH
E2F3_up_p001_Bild	50	2029	0.0164353	56994	CHPT1
E2F3_up_p001_Bild	50	2029	0.0164353	58515	SELK
E2F3_up_p001_Bild	50	2029	0.0164353	60559	SPCS3
E2F3_up_p001_Bild	50	2029	0.0164353	64083	GOLPH3
E2F3_up_p001_Bild	50	2029	0.0164353	64425	PRAF1
E2F3_up_p001_Bild	50	2029	0.0164353	65986	ZBTB10
E2F3_up_p001_Bild	50	2029	0.0164353	6815	STYX
E2F3_up_p001_Bild	50	2029	0.0164353	6907	TBL1X
E2F3_up_p001_Bild	50	2029	0.0164353	7159	TP53BP2
E2F3_up_p001_Bild	50	2029	0.0164353	7873	ARMET
E2F3_up_p001_Bild	50	2029	0.0164353	79882	FLJ11806
E2F3_up_p001_Bild	50	2029	0.0164353	79993	ELOVL7
E2F3_up_p001_Bild	50	2029	0.0164353	80004	RBM35B
E2F3_up_p001_Bild	50	2029	0.0164353	81563	C1orf21
E2F3_up_p001_Bild	50	2029	0.0164353	81689	HBLD2
E2F3_up_p001_Bild	50	2029	0.0164353	84159	ARID5B
E2F3_up_p001_Bild	50	2029	0.0164353	84275	MGC4399
E2F3_up_p001_Bild	50	2029	0.0164353	8495	PPFIBP2
E2F3_up_p001_Bild	50	2029	0.0164353	9044	BTAF1
E2F3_up_p001_Bild	50	2029	0.0164353	9057	SLC7A6
E2F3_up_p001_Bild	50	2029	0.0164353	91574	FLJ38663
E2F3_up_p001_Bild	50	2029	0.0164353	9761	KIAA0152
E2F3_up_p001_Bild	50	2029	0.0164353	9908	G3BP2
MEK_up_p01_Creighton	33	1238	0.018548	10263	CDK2AP2
MEK_up_p01_Creighton	33	1238	0.018548	10397	NDRG1
MEK_up_p01_Creighton	33	1238	0.018548	10611	PDLIM5
MEK_up_p01_Creighton	33	1238	0.018548	11014	KDELR2
MEK_up_p01_Creighton	33	1238	0.018548	11221	DUSP10
MEK_up_p01_Creighton	33	1238	0.018548	1845	DUSP3
MEK_up_p01_Creighton	33	1238	0.018548	1956	EGFR
MEK_up_p01_Creighton	33	1238	0.018548	1965	EIF2S1
MEK_up_p01_Creighton	33	1238	0.018548	2181	ACSL3
MEK_up_p01_Creighton	33	1238	0.018548	22936	ELL2
MEK_up_p01_Creighton	33	1238	0.018548	23300	ASCIZ
MEK_up_p01_Creighton	33	1238	0.018548	23578	---
MEK_up_p01_Creighton	33	1238	0.018548	2746	GLUD1
MEK_up_p01_Creighton	33	1238	0.018548	31	ACACA
MEK_up_p01_Creighton	33	1238	0.018548	347	APOD
MEK_up_p01_Creighton	33	1238	0.018548	3482	IGF2R
MEK_up_p01_Creighton	33	1238	0.018548	493	ATP2B4
MEK_up_p01_Creighton	33	1238	0.018548	4952	OCRL
MEK_up_p01_Creighton	33	1238	0.018548	54491	FLJ11127
MEK_up_p01_Creighton	33	1238	0.018548	55690	PACS1
MEK_up_p01_Creighton	33	1238	0.018548	5611	DNAJC3
MEK_up_p01_Creighton	33	1238	0.018548	56937	TMEPAI
MEK_up_p01_Creighton	33	1238	0.018548	5909	RAP1GA1
MEK_up_p01_Creighton	33	1238	0.018548	60673	FLJ11773
MEK_up_p01_Creighton	33	1238	0.018548	6645	SNTB2
MEK_up_p01_Creighton	33	1238	0.018548	7422	VEGF
MEK_up_p01_Creighton	33	1238	0.018548	7534	YWHAZ
MEK_up_p01_Creighton	33	1238	0.018548	8165	AKAP1
MEK_up_p01_Creighton	33	1238	0.018548	9314	KLF4
MEK_up_p01_Creighton	33	1238	0.018548	9351	SLC9A3R2
MEK_up_p01_Creighton	33	1238	0.018548	9415	FADS2
MEK_up_p01_Creighton	33	1238	0.018548	9518	GDF15
MEK_up_p01_Creighton	33	1238	0.018548	9761	KIAA0152
Raf1_up_p01_Creighton	17	618	0.0626921	10263	CDK2AP2
Raf1_up_p01_Creighton	17	618	0.0626921	10519	CIB1
Raf1_up_p01_Creighton	17	618	0.0626921	1956	EGFR
Raf1_up_p01_Creighton	17	618	0.0626921	22936	ELL2
Raf1_up_p01_Creighton	17	618	0.0626921	25816	TNFAIP8
Raf1_up_p01_Creighton	17	618	0.0626921	3295	HSD17B4
Raf1_up_p01_Creighton	17	618	0.0626921	4189	DNAJB9
Raf1_up_p01_Creighton	17	618	0.0626921	4595	MUTYH
Raf1_up_p01_Creighton	17	618	0.0626921	493	ATP2B4
Raf1_up_p01_Creighton	17	618	0.0626921	4953	ODC1
Raf1_up_p01_Creighton	17	618	0.0626921	6303	SAT
Raf1_up_p01_Creighton	17	618	0.0626921	64757	MOSC1
Raf1_up_p01_Creighton	17	618	0.0626921	7422	VEGF
Raf1_up_p01_Creighton	17	618	0.0626921	8717	TRADD
Raf1_up_p01_Creighton	17	618	0.0626921	8848	TSC22D1
Raf1_up_p01_Creighton	17	618	0.0626921	9057	SLC7A6
Raf1_up_p01_Creighton	17	618	0.0626921	9262	STK17B
Mapk_up_Creighton	5	124	0.0779055	10263	CDK2AP2
Mapk_up_Creighton	5	124	0.0779055	22936	ELL2
Mapk_up_Creighton	5	124	0.0779055	60673	FLJ11773
Mapk_up_Creighton	5	124	0.0779055	6303	SAT
Mapk_up_Creighton	5	124	0.0779055	7422	VEGF
MYC_up_p01_Coller	6	252	0.316289	1965	EIF2S1
MYC_up_p01_Coller	6	252	0.316289	262	AMD1
MYC_up_p01_Coller	6	252	0.316289	2739	GLO1
MYC_up_p01_Coller	6	252	0.316289	3482	IGF2R
MYC_up_p01_Coller	6	252	0.316289	375	ARF1
MYC_up_p01_Coller	6	252	0.316289	4953	ODC1
SRC_up_p0001_Bild	17	1566	0.989	10263	CDK2AP2
SRC_up_p0001_Bild	17	1566	0.989	10397	NDRG1
SRC_up_p0001_Bild	17	1566	0.989	1672	DEFB1
SRC_up_p0001_Bild	17	1566	0.989	2289	FKBP5
SRC_up_p0001_Bild	17	1566	0.989	25803	SPDEF
SRC_up_p0001_Bild	17	1566	0.989	283987	C17orf28
SRC_up_p0001_Bild	17	1566	0.989	375	ARF1
SRC_up_p0001_Bild	17	1566	0.989	4247	MGAT2
SRC_up_p0001_Bild	17	1566	0.989	463	ATBF1
SRC_up_p0001_Bild	17	1566	0.989	5222	PGA5
SRC_up_p0001_Bild	17	1566	0.989	57804	POLD4
SRC_up_p0001_Bild	17	1566	0.989	60481	ELOVL5
SRC_up_p0001_Bild	17	1566	0.989	6645	SNTB2
SRC_up_p0001_Bild	17	1566	0.989	6907	TBL1X
SRC_up_p0001_Bild	17	1566	0.989	720	C4A
SRC_up_p0001_Bild	17	1566	0.989	91574	FLJ38663
SRC_up_p0001_Bild	17	1566	0.989	9518	GDF15
Myc_up_p001_Bild	15	993	0.989	10302	SNAPC5
Myc_up_p001_Bild	15	993	0.989	1965	EIF2S1
Myc_up_p001_Bild	15	993	0.989	2935	GSPT1
Myc_up_p001_Bild	15	993	0.989	31	ACACA
Myc_up_p001_Bild	15	993	0.989	533	ATP6V0B
Myc_up_p001_Bild	15	993	0.989	54977	FLJ20551
Myc_up_p001_Bild	15	993	0.989	55003	PAK1IP1
Myc_up_p001_Bild	15	993	0.989	59348	ZNF350
Myc_up_p001_Bild	15	993	0.989	64087	MCCC2
Myc_up_p001_Bild	15	993	0.989	64216	TFB2M
Myc_up_p001_Bild	15	993	0.989	64425	PRAF1
Myc_up_p001_Bild	15	993	0.989	8165	AKAP1
Myc_up_p001_Bild	15	993	0.989	84159	ARID5B
Myc_up_p001_Bild	15	993	0.989	9518	GDF15
Myc_up_p001_Bild	15	993	0.989	9761	KIAA0152
Bcat_up_p001_Bild	8	976	0.989	1672	DEFB1
Bcat_up_p001_Bild	8	976	0.989	283987	C17orf28
Bcat_up_p001_Bild	8	976	0.989	4824	NKX3-1
Bcat_up_p001_Bild	8	976	0.989	64425	PRAF1
Bcat_up_p001_Bild	8	976	0.989	84159	ARID5B
Bcat_up_p001_Bild	8	976	0.989	91050	DKFZp761B107
Bcat_up_p001_Bild	8	976	0.989	91574	FLJ38663
Bcat_up_p001_Bild	8	976	0.989	9518	GDF15

## Sheet: Enriched Terms_androgen_up_Chen
Term	Count in Selected Genes	Count in Total Population	P-value
R1881_up_p001_Chen	559	559	0
R1881_up_p01_ave1.8_Deprimo	87	259	9.65539e-58
MEK_up_p01_Creighton	101	1238	9.76181e-13
ERbb2_up_p01_Creighton	96	1315	1.8622e-09
Ras_up_p00001_Bild	114	1777	7.17673e-08
EGFR_up_p01_Creighton	55	734	3.60801e-06
CCND1_up_Lamb	23	206	7.14158e-06
cell_cycle_Whitfield	51	763	0.000163776
Raf1_up_p01_Creighton	42	618	0.000442054
Akt_up_p001_Majumder	47	770	0.00202816
E2F3_up_p001_Bild	104	2029	0.00276928
MYC_up_p01_Coller	19	252	0.00547768
Myc_up_p001_Bild	45	993	0.187802
Mapk_up_Creighton	7	124	0.220204
Bcat_up_p001_Bild	29	976	0.989
SRC_up_p0001_Bild	39	1566	0.989

## Sheet: Terms with Genes_androgen_up_Ch
Term	Count in Selected Genes	Count in Total Population	P-value	Gene	Title
R1881_up_p001_Chen	559	559	0	10051	SMC4L1
R1881_up_p001_Chen	559	559	0	10052	GJA7
R1881_up_p001_Chen	559	559	0	10059	DNM1L
R1881_up_p001_Chen	559	559	0	10113	PREB
R1881_up_p001_Chen	559	559	0	10130	PDIA6
R1881_up_p001_Chen	559	559	0	10165	SLC25A13
R1881_up_p001_Chen	559	559	0	1017	CDK2
R1881_up_p001_Chen	559	559	0	1018	CDK3
R1881_up_p001_Chen	559	559	0	10188	TNK2
R1881_up_p001_Chen	559	559	0	10193	RNF41
R1881_up_p001_Chen	559	559	0	10195	ALG3
R1881_up_p001_Chen	559	559	0	10197	PSME3
R1881_up_p001_Chen	559	559	0	10198	MPHOSPH9
R1881_up_p001_Chen	559	559	0	10199	MPHOSPH10
R1881_up_p001_Chen	559	559	0	10206	RFP2
R1881_up_p001_Chen	559	559	0	10257	ABCC4
R1881_up_p001_Chen	559	559	0	10263	CDK2AP2
R1881_up_p001_Chen	559	559	0	10282	BET1
R1881_up_p001_Chen	559	559	0	1033	CDKN3
R1881_up_p001_Chen	559	559	0	10362	HMG20B
R1881_up_p001_Chen	559	559	0	10397	NDRG1
R1881_up_p001_Chen	559	559	0	10432	RBM14
R1881_up_p001_Chen	559	559	0	10455	PECI
R1881_up_p001_Chen	559	559	0	10458	BAIAP2
R1881_up_p001_Chen	559	559	0	10461	MERTK
R1881_up_p001_Chen	559	559	0	10466	COG5
R1881_up_p001_Chen	559	559	0	10492	SYNCRIP
R1881_up_p001_Chen	559	559	0	10513	APPBP2
R1881_up_p001_Chen	559	559	0	10549	PRDX4
R1881_up_p001_Chen	559	559	0	10579	TACC2
R1881_up_p001_Chen	559	559	0	10602	CDC42EP3
R1881_up_p001_Chen	559	559	0	10611	PDLIM5
R1881_up_p001_Chen	559	559	0	10615	SPAG5
R1881_up_p001_Chen	559	559	0	10638	SPHAR
R1881_up_p001_Chen	559	559	0	10645	CAMKK2
R1881_up_p001_Chen	559	559	0	10682	EBP
R1881_up_p001_Chen	559	559	0	10776	ARPP-19
R1881_up_p001_Chen	559	559	0	10892	MALT1
R1881_up_p001_Chen	559	559	0	10924	SMPDL3A
R1881_up_p001_Chen	559	559	0	10928	RALBP1
R1881_up_p001_Chen	559	559	0	10954	PDIA5
R1881_up_p001_Chen	559	559	0	10971	YWHAQ
R1881_up_p001_Chen	559	559	0	11004	KIF2C
R1881_up_p001_Chen	559	559	0	11010	GLIPR1
R1881_up_p001_Chen	559	559	0	11013	TMSL8
R1881_up_p001_Chen	559	559	0	11014	KDELR2
R1881_up_p001_Chen	559	559	0	11057	ABHD2
R1881_up_p001_Chen	559	559	0	11065	UBE2C
R1881_up_p001_Chen	559	559	0	11086	ADAM29
R1881_up_p001_Chen	559	559	0	11137	PWP1
R1881_up_p001_Chen	559	559	0	11138	TBC1D8
R1881_up_p001_Chen	559	559	0	11172	INSL6
R1881_up_p001_Chen	559	559	0	1119	CHKA
R1881_up_p001_Chen	559	559	0	11214	AKAP13
R1881_up_p001_Chen	559	559	0	113177	C19orf36
R1881_up_p001_Chen	559	559	0	1134	CHRNA1
R1881_up_p001_Chen	559	559	0	1152	CKB
R1881_up_p001_Chen	559	559	0	1163	CKS1B
R1881_up_p001_Chen	559	559	0	1175	AP2S1
R1881_up_p001_Chen	559	559	0	1211	CLTA
R1881_up_p001_Chen	559	559	0	124583	CANT1
R1881_up_p001_Chen	559	559	0	129642	OACT2
R1881_up_p001_Chen	559	559	0	1312	COMT
R1881_up_p001_Chen	559	559	0	1365	CLDN3
R1881_up_p001_Chen	559	559	0	1399	CRKL
R1881_up_p001_Chen	559	559	0	144195	SLC2A14
R1881_up_p001_Chen	559	559	0	1452	CSNK1A1
R1881_up_p001_Chen	559	559	0	1496	CTNNA2
R1881_up_p001_Chen	559	559	0	1528	CYB5
R1881_up_p001_Chen	559	559	0	1534	CYB561
R1881_up_p001_Chen	559	559	0	156	ADRBK1
R1881_up_p001_Chen	559	559	0	1612	DAPK1
R1881_up_p001_Chen	559	559	0	1622	DBI
R1881_up_p001_Chen	559	559	0	1633	DCK
R1881_up_p001_Chen	559	559	0	1634	DCN
R1881_up_p001_Chen	559	559	0	1717	DHCR7
R1881_up_p001_Chen	559	559	0	1718	DHCR24
R1881_up_p001_Chen	559	559	0	1723	DHODH
R1881_up_p001_Chen	559	559	0	1746	DLX2
R1881_up_p001_Chen	559	559	0	1836	SLC26A2
R1881_up_p001_Chen	559	559	0	1861	TOR1A
R1881_up_p001_Chen	559	559	0	1955	EGFL5
R1881_up_p001_Chen	559	559	0	1965	EIF2S1
R1881_up_p001_Chen	559	559	0	1981	EIF4G1
R1881_up_p001_Chen	559	559	0	2005	ELK4
R1881_up_p001_Chen	559	559	0	2009	EML1
R1881_up_p001_Chen	559	559	0	201254	STRA13
R1881_up_p001_Chen	559	559	0	2013	EMP2
R1881_up_p001_Chen	559	559	0	201562	PTPLB
R1881_up_p001_Chen	559	559	0	202	AIM1
R1881_up_p001_Chen	559	559	0	203197	C9orf91
R1881_up_p001_Chen	559	559	0	204	AK2
R1881_up_p001_Chen	559	559	0	2055	CLN8
R1881_up_p001_Chen	559	559	0	2063	NR2F6
R1881_up_p001_Chen	559	559	0	2115	ETV1
R1881_up_p001_Chen	559	559	0	2130	EWSR1
R1881_up_p001_Chen	559	559	0	2135	EXTL2
R1881_up_p001_Chen	559	559	0	2166	FAAH
R1881_up_p001_Chen	559	559	0	2181	ACSL3
R1881_up_p001_Chen	559	559	0	2194	FASN
R1881_up_p001_Chen	559	559	0	2222	FDFT1
R1881_up_p001_Chen	559	559	0	2235	FECH
R1881_up_p001_Chen	559	559	0	2237	FEN1
R1881_up_p001_Chen	559	559	0	2239	GPC4
R1881_up_p001_Chen	559	559	0	2272	FHIT
R1881_up_p001_Chen	559	559	0	22884	WDR37
R1881_up_p001_Chen	559	559	0	2289	FKBP5
R1881_up_p001_Chen	559	559	0	22890	ZBTB1
R1881_up_p001_Chen	559	559	0	22905	EPN2
R1881_up_p001_Chen	559	559	0	22936	ELL2
R1881_up_p001_Chen	559	559	0	22937	SCAP
R1881_up_p001_Chen	559	559	0	22993	KIAA0194
R1881_up_p001_Chen	559	559	0	22998	KIAA1102
R1881_up_p001_Chen	559	559	0	23024	PDZRN3
R1881_up_p001_Chen	559	559	0	23027	---
R1881_up_p001_Chen	559	559	0	23030	JMJD2B
R1881_up_p001_Chen	559	559	0	23032	USP33
R1881_up_p001_Chen	559	559	0	23047	APRIN
R1881_up_p001_Chen	559	559	0	23052	KIAA0830
R1881_up_p001_Chen	559	559	0	23133	PHF8
R1881_up_p001_Chen	559	559	0	23178	PASK
R1881_up_p001_Chen	559	559	0	23185	LARP5
R1881_up_p001_Chen	559	559	0	23199	KIAA0182
R1881_up_p001_Chen	559	559	0	23216	TBC1D1
R1881_up_p001_Chen	559	559	0	23234	DNAJC9
R1881_up_p001_Chen	559	559	0	23249	KIAA0960
R1881_up_p001_Chen	559	559	0	23299	BICD2
R1881_up_p001_Chen	559	559	0	23310	hCAP-D3
R1881_up_p001_Chen	559	559	0	23327	NEDD4L
R1881_up_p001_Chen	559	559	0	23328	SASH1
R1881_up_p001_Chen	559	559	0	23351	KIAA0323
R1881_up_p001_Chen	559	559	0	23378	KIAA0409
R1881_up_p001_Chen	559	559	0	23384	KIAA0376
R1881_up_p001_Chen	559	559	0	23464	GCAT
R1881_up_p001_Chen	559	559	0	23471	TRAM1
R1881_up_p001_Chen	559	559	0	23560	GTPBP4
R1881_up_p001_Chen	559	559	0	23566	EDG7
R1881_up_p001_Chen	559	559	0	23590	TPRT
R1881_up_p001_Chen	559	559	0	23600	AMACR
R1881_up_p001_Chen	559	559	0	23613	PRKCBP1
R1881_up_p001_Chen	559	559	0	23647	ARFIP2
R1881_up_p001_Chen	559	559	0	23649	POLA2
R1881_up_p001_Chen	559	559	0	23753	SDF2L1
R1881_up_p001_Chen	559	559	0	256364	EML3
R1881_up_p001_Chen	559	559	0	25788	RAD54B
R1881_up_p001_Chen	559	559	0	25803	SPDEF
R1881_up_p001_Chen	559	559	0	25816	TNFAIP8
R1881_up_p001_Chen	559	559	0	25874	BRP44
R1881_up_p001_Chen	559	559	0	25937	WWTR1
R1881_up_p001_Chen	559	559	0	25987	LRRC54
R1881_up_p001_Chen	559	559	0	26084	SGEF
R1881_up_p001_Chen	559	559	0	262	AMD1
R1881_up_p001_Chen	559	559	0	26276	VPS33B
R1881_up_p001_Chen	559	559	0	26278	SACS
R1881_up_p001_Chen	559	559	0	26298	EHF
R1881_up_p001_Chen	559	559	0	26469	PTPN18
R1881_up_p001_Chen	559	559	0	2650	GCNT1
R1881_up_p001_Chen	559	559	0	2678	GGT1
R1881_up_p001_Chen	559	559	0	27034	ACAD8
R1881_up_p001_Chen	559	559	0	27125	AFF4
R1881_up_p001_Chen	559	559	0	27163	ASAHL
R1881_up_p001_Chen	559	559	0	27232	GNMT
R1881_up_p001_Chen	559	559	0	27338	UBE2S
R1881_up_p001_Chen	559	559	0	27347	STK39
R1881_up_p001_Chen	559	559	0	2746	GLUD1
R1881_up_p001_Chen	559	559	0	2747	GLUD2
R1881_up_p001_Chen	559	559	0	2803	GOLGA4
R1881_up_p001_Chen	559	559	0	2805	GOT1
R1881_up_p001_Chen	559	559	0	283820	NOMO2
R1881_up_p001_Chen	559	559	0	283849	LOC283849
R1881_up_p001_Chen	559	559	0	286451	YIPF6
R1881_up_p001_Chen	559	559	0	28977	MRPL42
R1881_up_p001_Chen	559	559	0	29028	ATAD2
R1881_up_p001_Chen	559	559	0	29068	BTBD15
R1881_up_p001_Chen	559	559	0	29087	THYN1
R1881_up_p001_Chen	559	559	0	291	SLC25A4
R1881_up_p001_Chen	559	559	0	29127	RACGAP1
R1881_up_p001_Chen	559	559	0	2935	GSPT1
R1881_up_p001_Chen	559	559	0	2936	GSR
R1881_up_p001_Chen	559	559	0	2953	GSTT2
R1881_up_p001_Chen	559	559	0	2968	GTF2H4
R1881_up_p001_Chen	559	559	0	29893	TBPIP
R1881_up_p001_Chen	559	559	0	29907	SNX15
R1881_up_p001_Chen	559	559	0	29914	UBIAD1
R1881_up_p001_Chen	559	559	0	2997	GYS1
R1881_up_p001_Chen	559	559	0	3015	H2AFZ
R1881_up_p001_Chen	559	559	0	302	ANXA2
R1881_up_p001_Chen	559	559	0	307	ANXA4
R1881_up_p001_Chen	559	559	0	3081	HGD
R1881_up_p001_Chen	559	559	0	3099	HK2
R1881_up_p001_Chen	559	559	0	31	ACACA
R1881_up_p001_Chen	559	559	0	3148	HMGB2
R1881_up_p001_Chen	559	559	0	3156	HMGCR
R1881_up_p001_Chen	559	559	0	3157	HMGCS1
R1881_up_p001_Chen	559	559	0	3163	HMOX2
R1881_up_p001_Chen	559	559	0	3169	FOXA1
R1881_up_p001_Chen	559	559	0	3177	SLC29A2
R1881_up_p001_Chen	559	559	0	3248	HPGD
R1881_up_p001_Chen	559	559	0	3251	HPRT1
R1881_up_p001_Chen	559	559	0	334	APLP2
R1881_up_p001_Chen	559	559	0	3364	HUS1
R1881_up_p001_Chen	559	559	0	3422	IDI1
R1881_up_p001_Chen	559	559	0	3479	IGF1
R1881_up_p001_Chen	559	559	0	3480	IGF1R
R1881_up_p001_Chen	559	559	0	3482	IGF2R
R1881_up_p001_Chen	559	559	0	3508	IGHMBP2
R1881_up_p001_Chen	559	559	0	354	KLK3
R1881_up_p001_Chen	559	559	0	3554	IL1R1
R1881_up_p001_Chen	559	559	0	3611	ILK
R1881_up_p001_Chen	559	559	0	3638	INSIG1
R1881_up_p001_Chen	559	559	0	3685	ITGAV
R1881_up_p001_Chen	559	559	0	3712	IVD
R1881_up_p001_Chen	559	559	0	375	ARF1
R1881_up_p001_Chen	559	559	0	3778	KCNMA1
R1881_up_p001_Chen	559	559	0	3781	KCNN2
R1881_up_p001_Chen	559	559	0	3812	KIR3DL2
R1881_up_p001_Chen	559	559	0	3817	KLK2
R1881_up_p001_Chen	559	559	0	3836	KPNA1
R1881_up_p001_Chen	559	559	0	3875	KRT18
R1881_up_p001_Chen	559	559	0	39	ACAT2
R1881_up_p001_Chen	559	559	0	3915	LAMC1
R1881_up_p001_Chen	559	559	0	392	ARHGAP1
R1881_up_p001_Chen	559	559	0	3949	LDLR
R1881_up_p001_Chen	559	559	0	3977	LIFR
R1881_up_p001_Chen	559	559	0	3980	LIG3
R1881_up_p001_Chen	559	559	0	3992	FADS1
R1881_up_p001_Chen	559	559	0	4034	LRCH4
R1881_up_p001_Chen	559	559	0	4047	LSS
R1881_up_p001_Chen	559	559	0	4055	LTBR
R1881_up_p001_Chen	559	559	0	4150	MAZ
R1881_up_p001_Chen	559	559	0	4189	DNAJB9
R1881_up_p001_Chen	559	559	0	4221	MEN1
R1881_up_p001_Chen	559	559	0	4276	MICA
R1881_up_p001_Chen	559	559	0	4285	MIPEP
R1881_up_p001_Chen	559	559	0	4311	MME
R1881_up_p001_Chen	559	559	0	4363	ABCC1
R1881_up_p001_Chen	559	559	0	4494	MT1F
R1881_up_p001_Chen	559	559	0	4495	MT1G
R1881_up_p001_Chen	559	559	0	4496	MT1H
R1881_up_p001_Chen	559	559	0	4501	MT1X
R1881_up_p001_Chen	559	559	0	4502	MT2A
R1881_up_p001_Chen	559	559	0	4598	MVK
R1881_up_p001_Chen	559	559	0	4603	MYBL1
R1881_up_p001_Chen	559	559	0	4604	MYBPC1
R1881_up_p001_Chen	559	559	0	4668	NAGA
R1881_up_p001_Chen	559	559	0	4681	NBL1
R1881_up_p001_Chen	559	559	0	4781	NFIB
R1881_up_p001_Chen	559	559	0	4824	NKX3-1
R1881_up_p001_Chen	559	559	0	4837	NNMT
R1881_up_p001_Chen	559	559	0	4853	NOTCH2
R1881_up_p001_Chen	559	559	0	4928	NUP98
R1881_up_p001_Chen	559	559	0	4952	OCRL
R1881_up_p001_Chen	559	559	0	4953	ODC1
R1881_up_p001_Chen	559	559	0	5001	ORC5L
R1881_up_p001_Chen	559	559	0	5004	ORM1
R1881_up_p001_Chen	559	559	0	50717	WDR42A
R1881_up_p001_Chen	559	559	0	51022	GLRX2
R1881_up_p001_Chen	559	559	0	51026	GOLT1B
R1881_up_p001_Chen	559	559	0	51029	C1orf121
R1881_up_p001_Chen	559	559	0	51074	APIP
R1881_up_p001_Chen	559	559	0	5111	PCNA
R1881_up_p001_Chen	559	559	0	51123	ZNF706
R1881_up_p001_Chen	559	559	0	51133	KCTD3
R1881_up_p001_Chen	559	559	0	51181	DCXR
R1881_up_p001_Chen	559	559	0	51184	ATPBD1C
R1881_up_p001_Chen	559	559	0	51280	GOLPH2
R1881_up_p001_Chen	559	559	0	51287	CHCHD8
R1881_up_p001_Chen	559	559	0	51324	SPG21
R1881_up_p001_Chen	559	559	0	51368	TEX264
R1881_up_p001_Chen	559	559	0	51377	UCHL5
R1881_up_p001_Chen	559	559	0	51379	CRLF3
R1881_up_p001_Chen	559	559	0	51385	ZNF589
R1881_up_p001_Chen	559	559	0	51398	PTD008
R1881_up_p001_Chen	559	559	0	51444	RNF138
R1881_up_p001_Chen	559	559	0	51463	GPR89
R1881_up_p001_Chen	559	559	0	51465	UBE2J1
R1881_up_p001_Chen	559	559	0	5152	PDE9A
R1881_up_p001_Chen	559	559	0	51540	SCLY
R1881_up_p001_Chen	559	559	0	51559	TU12B1-TY
R1881_up_p001_Chen	559	559	0	51651	BIT1
R1881_up_p001_Chen	559	559	0	51659	Pfs2
R1881_up_p001_Chen	559	559	0	5187	PER1
R1881_up_p001_Chen	559	559	0	5189	PEX1
R1881_up_p001_Chen	559	559	0	5192	PEX10
R1881_up_p001_Chen	559	559	0	5208	PFKFB2
R1881_up_p001_Chen	559	559	0	5225	PGC
R1881_up_p001_Chen	559	559	0	5238	PGM3
R1881_up_p001_Chen	559	559	0	5275	SERPINB13
R1881_up_p001_Chen	559	559	0	5322	PLA2G5
R1881_up_p001_Chen	559	559	0	5349	FXYD3
R1881_up_p001_Chen	559	559	0	5365	PLXNB3
R1881_up_p001_Chen	559	559	0	54148	MRPL39
R1881_up_p001_Chen	559	559	0	54187	NANS
R1881_up_p001_Chen	559	559	0	54431	DNAJC10
R1881_up_p001_Chen	559	559	0	54432	YIPF1
R1881_up_p001_Chen	559	559	0	54455	FBXO42
R1881_up_p001_Chen	559	559	0	54478	FAM64A
R1881_up_p001_Chen	559	559	0	54537	FAM35A
R1881_up_p001_Chen	559	559	0	54585	LZTFL1
R1881_up_p001_Chen	559	559	0	54677	CROT
R1881_up_p001_Chen	559	559	0	54708	38416
R1881_up_p001_Chen	559	559	0	54733	SLC35F2
R1881_up_p001_Chen	559	559	0	5479	PPIB
R1881_up_p001_Chen	559	559	0	54793	KCTD9
R1881_up_p001_Chen	559	559	0	54795	TRPM4
R1881_up_p001_Chen	559	559	0	54873	PALMD
R1881_up_p001_Chen	559	559	0	54882	ANKHD1
R1881_up_p001_Chen	559	559	0	54908	FLJ20364
R1881_up_p001_Chen	559	559	0	54951	COMMD8
R1881_up_p001_Chen	559	559	0	54973	CPSF3L
R1881_up_p001_Chen	559	559	0	5500	PPP1CB
R1881_up_p001_Chen	559	559	0	55003	PAK1IP1
R1881_up_p001_Chen	559	559	0	55093	C8orf32
R1881_up_p001_Chen	559	559	0	55101	FLJ10241
R1881_up_p001_Chen	559	559	0	55135	WDR79
R1881_up_p001_Chen	559	559	0	55148	C14orf130
R1881_up_p001_Chen	559	559	0	5516	PPP2CB
R1881_up_p001_Chen	559	559	0	55161	TMEM33
R1881_up_p001_Chen	559	559	0	55213	RCBTB1
R1881_up_p001_Chen	559	559	0	55336	FBXL8
R1881_up_p001_Chen	559	559	0	55344	PLCXD1
R1881_up_p001_Chen	559	559	0	55454	GALNACT-2
R1881_up_p001_Chen	559	559	0	55521	TRIM36
R1881_up_p001_Chen	559	559	0	55526	DHTKD1
R1881_up_p001_Chen	559	559	0	55554	KLK15
R1881_up_p001_Chen	559	559	0	55604	LRRC16
R1881_up_p001_Chen	559	559	0	55617	TASP1
R1881_up_p001_Chen	559	559	0	55623	THUMPD1
R1881_up_p001_Chen	559	559	0	55635	DEPDC1
R1881_up_p001_Chen	559	559	0	55647	RAB20
R1881_up_p001_Chen	559	559	0	55657	ZNF692
R1881_up_p001_Chen	559	559	0	55669	MFN1
R1881_up_p001_Chen	559	559	0	55680	RUFY2
R1881_up_p001_Chen	559	559	0	55690	PACS1
R1881_up_p001_Chen	559	559	0	55700	RPRC1
R1881_up_p001_Chen	559	559	0	55706	TMEM48
R1881_up_p001_Chen	559	559	0	55718	POLR3E
R1881_up_p001_Chen	559	559	0	5576	PRKAR2A
R1881_up_p001_Chen	559	559	0	55827	IQWD1
R1881_up_p001_Chen	559	559	0	5583	PRKCH
R1881_up_p001_Chen	559	559	0	55839	BM039
R1881_up_p001_Chen	559	559	0	55840	EAF2
R1881_up_p001_Chen	559	559	0	55842	---
R1881_up_p001_Chen	559	559	0	55852	HT008
R1881_up_p001_Chen	559	559	0	55975	KLHL7
R1881_up_p001_Chen	559	559	0	5598	MAPK7
R1881_up_p001_Chen	559	559	0	5604	MAP2K1
R1881_up_p001_Chen	559	559	0	563	AZGP1
R1881_up_p001_Chen	559	559	0	5631	PRPS1
R1881_up_p001_Chen	559	559	0	56654	NPDC1
R1881_up_p001_Chen	559	559	0	5683	PSMA2
R1881_up_p001_Chen	559	559	0	56915	EXOSC5
R1881_up_p001_Chen	559	559	0	56937	TMEPAI
R1881_up_p001_Chen	559	559	0	56942	DC13
R1881_up_p001_Chen	559	559	0	56985	NBLA03831
R1881_up_p001_Chen	559	559	0	56994	CHPT1
R1881_up_p001_Chen	559	559	0	5714	PSMD8
R1881_up_p001_Chen	559	559	0	57175	CORO1B
R1881_up_p001_Chen	559	559	0	57192	MCOLN1
R1881_up_p001_Chen	559	559	0	5734	PTGER4
R1881_up_p001_Chen	559	559	0	5797	PTPRM
R1881_up_p001_Chen	559	559	0	5817	PVR
R1881_up_p001_Chen	559	559	0	58488	PCTP
R1881_up_p001_Chen	559	559	0	585	BBS4
R1881_up_p001_Chen	559	559	0	58511	DNASE2B
R1881_up_p001_Chen	559	559	0	5865	RAB3B
R1881_up_p001_Chen	559	559	0	5867	RAB4A
R1881_up_p001_Chen	559	559	0	5873	RAB27A
R1881_up_p001_Chen	559	559	0	5888	RAD51
R1881_up_p001_Chen	559	559	0	5903	RANBP2
R1881_up_p001_Chen	559	559	0	59348	ZNF350
R1881_up_p001_Chen	559	559	0	6013	RLN1
R1881_up_p001_Chen	559	559	0	60481	ELOVL5
R1881_up_p001_Chen	559	559	0	60494	FLJ23514
R1881_up_p001_Chen	559	559	0	6183	MRPS12
R1881_up_p001_Chen	559	559	0	6197	RPS6KA3
R1881_up_p001_Chen	559	559	0	6238	RRBP1
R1881_up_p001_Chen	559	559	0	6248	RSC1A1
R1881_up_p001_Chen	559	559	0	6249	RSN
R1881_up_p001_Chen	559	559	0	6282	S100A11
R1881_up_p001_Chen	559	559	0	6296	ACSM3
R1881_up_p001_Chen	559	559	0	6309	SC5DL
R1881_up_p001_Chen	559	559	0	63875	MRPL17
R1881_up_p001_Chen	559	559	0	63935	C20orf67
R1881_up_p001_Chen	559	559	0	64091	POPDC2
R1881_up_p001_Chen	559	559	0	6414	SEPP1
R1881_up_p001_Chen	559	559	0	64218	SEMA4A
R1881_up_p001_Chen	559	559	0	6427	SFRS2
R1881_up_p001_Chen	559	559	0	6434	SFRS10
R1881_up_p001_Chen	559	559	0	64710	NUCKS1
R1881_up_p001_Chen	559	559	0	64764	CREB3L2
R1881_up_p001_Chen	559	559	0	64780	MICAL1
R1881_up_p001_Chen	559	559	0	64834	ELOVL1
R1881_up_p001_Chen	559	559	0	65005	MRPL9
R1881_up_p001_Chen	559	559	0	65220	NADK
R1881_up_p001_Chen	559	559	0	65263	PYCRL
R1881_up_p001_Chen	559	559	0	6565	SLC15A2
R1881_up_p001_Chen	559	559	0	657	BMPR1A
R1881_up_p001_Chen	559	559	0	6591	SNAI2
R1881_up_p001_Chen	559	559	0	65986	ZBTB10
R1881_up_p001_Chen	559	559	0	65995	---
R1881_up_p001_Chen	559	559	0	66036	MTMR9
R1881_up_p001_Chen	559	559	0	6611	SMS
R1881_up_p001_Chen	559	559	0	6625	SNRP70
R1881_up_p001_Chen	559	559	0	6628	SNRPB
R1881_up_p001_Chen	559	559	0	6652	SORD
R1881_up_p001_Chen	559	559	0	6675	UAP1
R1881_up_p001_Chen	559	559	0	6713	SQLE
R1881_up_p001_Chen	559	559	0	6720	SREBF1
R1881_up_p001_Chen	559	559	0	6721	SREBF2
R1881_up_p001_Chen	559	559	0	6745	SSR1
R1881_up_p001_Chen	559	559	0	675	BRCA2
R1881_up_p001_Chen	559	559	0	6897	TARS
R1881_up_p001_Chen	559	559	0	6936	C2orf3
R1881_up_p001_Chen	559	559	0	6945	MLX
R1881_up_p001_Chen	559	559	0	6965	TRG@
R1881_up_p001_Chen	559	559	0	7016	TESK1
R1881_up_p001_Chen	559	559	0	7068	THRB
R1881_up_p001_Chen	559	559	0	7113	TMPRSS2
R1881_up_p001_Chen	559	559	0	7163	TPD52
R1881_up_p001_Chen	559	559	0	7249	TSC2
R1881_up_p001_Chen	559	559	0	7270	TTF1
R1881_up_p001_Chen	559	559	0	7278	TUBA2
R1881_up_p001_Chen	559	559	0	7283	TUBG1
R1881_up_p001_Chen	559	559	0	7288	TULP2
R1881_up_p001_Chen	559	559	0	7326	UBE2G1
R1881_up_p001_Chen	559	559	0	7334	UBE2N
R1881_up_p001_Chen	559	559	0	7371	UCK2
R1881_up_p001_Chen	559	559	0	7416	VDAC1
R1881_up_p001_Chen	559	559	0	7421	VDR
R1881_up_p001_Chen	559	559	0	7422	VEGF
R1881_up_p001_Chen	559	559	0	7430	VIL2
R1881_up_p001_Chen	559	559	0	7456	WASPIP
R1881_up_p001_Chen	559	559	0	7462	LAT2
R1881_up_p001_Chen	559	559	0	7464	CORO2A
R1881_up_p001_Chen	559	559	0	7477	WNT7B
R1881_up_p001_Chen	559	559	0	7520	XRCC5
R1881_up_p001_Chen	559	559	0	7534	YWHAZ
R1881_up_p001_Chen	559	559	0	7704	ZBTB16
R1881_up_p001_Chen	559	559	0	7803	PTP4A1
R1881_up_p001_Chen	559	559	0	7852	CXCR4
R1881_up_p001_Chen	559	559	0	7873	ARMET
R1881_up_p001_Chen	559	559	0	788	SLC25A20
R1881_up_p001_Chen	559	559	0	78992	YIPF2
R1881_up_p001_Chen	559	559	0	79026	AHNAK
R1881_up_p001_Chen	559	559	0	79053	ALG8
R1881_up_p001_Chen	559	559	0	79073	MGC5508
R1881_up_p001_Chen	559	559	0	79083	MLPH
R1881_up_p001_Chen	559	559	0	79097	TRIM48
R1881_up_p001_Chen	559	559	0	79098	C1orf116
R1881_up_p001_Chen	559	559	0	79170	MGC11242
R1881_up_p001_Chen	559	559	0	7922	SLC39A7
R1881_up_p001_Chen	559	559	0	79447	C16orf53
R1881_up_p001_Chen	559	559	0	79573	TTC13
R1881_up_p001_Chen	559	559	0	79581	GPR172A
R1881_up_p001_Chen	559	559	0	79620	---
R1881_up_p001_Chen	559	559	0	79646	PANK3
R1881_up_p001_Chen	559	559	0	79670	ZCCHC6
R1881_up_p001_Chen	559	559	0	79710	MORC4
R1881_up_p001_Chen	559	559	0	79720	VPS37B
R1881_up_p001_Chen	559	559	0	79729	C1orf113
R1881_up_p001_Chen	559	559	0	79744	ZNF419
R1881_up_p001_Chen	559	559	0	79869	FLJ12529
R1881_up_p001_Chen	559	559	0	79872	CBLL1
R1881_up_p001_Chen	559	559	0	79874	RABEP2
R1881_up_p001_Chen	559	559	0	79957	PAQR6
R1881_up_p001_Chen	559	559	0	79977	GRHL2
R1881_up_p001_Chen	559	559	0	80025	PANK2
R1881_up_p001_Chen	559	559	0	80153	YJDC
R1881_up_p001_Chen	559	559	0	80267	C1orf22
R1881_up_p001_Chen	559	559	0	80273	GRPEL1
R1881_up_p001_Chen	559	559	0	80279	CDK5RAP3
R1881_up_p001_Chen	559	559	0	8030	CCDC6
R1881_up_p001_Chen	559	559	0	80301	pp9099
R1881_up_p001_Chen	559	559	0	8034	SLC25A16
R1881_up_p001_Chen	559	559	0	8045	RASSF7
R1881_up_p001_Chen	559	559	0	813	CALU
R1881_up_p001_Chen	559	559	0	81561	C2orf31
R1881_up_p001_Chen	559	559	0	81563	C1orf21
R1881_up_p001_Chen	559	559	0	81567	TXNDC5
R1881_up_p001_Chen	559	559	0	8165	AKAP1
R1881_up_p001_Chen	559	559	0	81671	TMEM49
R1881_up_p001_Chen	559	559	0	81689	HBLD2
R1881_up_p001_Chen	559	559	0	81691	LOC81691
R1881_up_p001_Chen	559	559	0	8301	PICALM
R1881_up_p001_Chen	559	559	0	8310	ACOX3
R1881_up_p001_Chen	559	559	0	8317	CDC7
R1881_up_p001_Chen	559	559	0	832	CAPZB
R1881_up_p001_Chen	559	559	0	8321	FZD1
R1881_up_p001_Chen	559	559	0	83440	ADPGK
R1881_up_p001_Chen	559	559	0	83443	SF3B5
R1881_up_p001_Chen	559	559	0	8349	HIST2H2BE
R1881_up_p001_Chen	559	559	0	84079	ANKRD27
R1881_up_p001_Chen	559	559	0	84220	BS-63
R1881_up_p001_Chen	559	559	0	8439	NSMAF
R1881_up_p001_Chen	559	559	0	84656	N-PAC
R1881_up_p001_Chen	559	559	0	8479	HIRIP3
R1881_up_p001_Chen	559	559	0	8501	SLC43A1
R1881_up_p001_Chen	559	559	0	8522	GAS7
R1881_up_p001_Chen	559	559	0	8555	CDC14B
R1881_up_p001_Chen	559	559	0	8611	PPAP2A
R1881_up_p001_Chen	559	559	0	8650	NUMB
R1881_up_p001_Chen	559	559	0	8659	ALDH4A1
R1881_up_p001_Chen	559	559	0	8660	IRS2
R1881_up_p001_Chen	559	559	0	8668	EIF3S2
R1881_up_p001_Chen	559	559	0	8682	PEA15
R1881_up_p001_Chen	559	559	0	8729	GBF1
R1881_up_p001_Chen	559	559	0	8760	CDS2
R1881_up_p001_Chen	559	559	0	8795	TNFRSF10B
R1881_up_p001_Chen	559	559	0	8835	SOCS2
R1881_up_p001_Chen	559	559	0	8837	CFLAR
R1881_up_p001_Chen	559	559	0	8867	SYNJ1
R1881_up_p001_Chen	559	559	0	8898	MTMR2
R1881_up_p001_Chen	559	559	0	8904	CPNE1
R1881_up_p001_Chen	559	559	0	891	CCNB1
R1881_up_p001_Chen	559	559	0	8916	HERC3
R1881_up_p001_Chen	559	559	0	8934	RAB7L1
R1881_up_p001_Chen	559	559	0	896	CCND3
R1881_up_p001_Chen	559	559	0	8971	H1FX
R1881_up_p001_Chen	559	559	0	89944	LOC89944
R1881_up_p001_Chen	559	559	0	9	NAT1
R1881_up_p001_Chen	559	559	0	9015	TAF1A
R1881_up_p001_Chen	559	559	0	9019	MPZL1
R1881_up_p001_Chen	559	559	0	9055	PRC1
R1881_up_p001_Chen	559	559	0	9073	CLDN8
R1881_up_p001_Chen	559	559	0	90861	C16orf34
R1881_up_p001_Chen	559	559	0	9120	SLC16A6
R1881_up_p001_Chen	559	559	0	91966	CXorf40A
R1881_up_p001_Chen	559	559	0	9197	SLC33A1
R1881_up_p001_Chen	559	559	0	92086	GGTLA4
R1881_up_p001_Chen	559	559	0	9209	LRRFIP2
R1881_up_p001_Chen	559	559	0	9240	PNMA1
R1881_up_p001_Chen	559	559	0	9275	BCL7B
R1881_up_p001_Chen	559	559	0	928	CD9
R1881_up_p001_Chen	559	559	0	9337	CNOT8
R1881_up_p001_Chen	559	559	0	9409	PEX16
R1881_up_p001_Chen	559	559	0	9413	C9orf61
R1881_up_p001_Chen	559	559	0	9455	HOMER2
R1881_up_p001_Chen	559	559	0	95	ACY1
R1881_up_p001_Chen	559	559	0	9519	TBPL1
R1881_up_p001_Chen	559	559	0	9537	TP53I11
R1881_up_p001_Chen	559	559	0	9553	MRPL33
R1881_up_p001_Chen	559	559	0	9604	RNF14
R1881_up_p001_Chen	559	559	0	9632	SEC24C
R1881_up_p001_Chen	559	559	0	9645	MICAL2
R1881_up_p001_Chen	559	559	0	9657	IQCB1
R1881_up_p001_Chen	559	559	0	9668	ZNF432
R1881_up_p001_Chen	559	559	0	9687	GREB1
R1881_up_p001_Chen	559	559	0	9747	KIAA0738
R1881_up_p001_Chen	559	559	0	9761	KIAA0152
R1881_up_p001_Chen	559	559	0	9818	NUPL1
R1881_up_p001_Chen	559	559	0	9841	ZBTB24
R1881_up_p001_Chen	559	559	0	9882	TBC1D4
R1881_up_p001_Chen	559	559	0	9885	OSBPL2
R1881_up_p001_Chen	559	559	0	9898	UBAP2L
R1881_up_p001_Chen	559	559	0	9908	G3BP2
R1881_up_p001_Chen	559	559	0	9927	MFN2
R1881_up_p001_Chen	559	559	0	993	CDC25A
R1881_up_p001_Chen	559	559	0	9994	CASP8AP2
R1881_up_p01_ave1.8_Deprimo	87	259	9.65539e-58	10059	DNM1L
R1881_up_p01_ave1.8_Deprimo	87	259	9.65539e-58	10193	RNF41
R1881_up_p01_ave1.8_Deprimo	87	259	9.65539e-58	10263	CDK2AP2
R1881_up_p01_ave1.8_Deprimo	87	259	9.65539e-58	10397	NDRG1
R1881_up_p01_ave1.8_Deprimo	87	259	9.65539e-58	10513	APPBP2
R1881_up_p01_ave1.8_Deprimo	87	259	9.65539e-58	10611	PDLIM5
R1881_up_p01_ave1.8_Deprimo	87	259	9.65539e-58	11004	KIF2C
R1881_up_p01_ave1.8_Deprimo	87	259	9.65539e-58	11014	KDELR2
R1881_up_p01_ave1.8_Deprimo	87	259	9.65539e-58	11057	ABHD2
R1881_up_p01_ave1.8_Deprimo	87	259	9.65539e-58	124583	CANT1
R1881_up_p01_ave1.8_Deprimo	87	259	9.65539e-58	129642	OACT2
R1881_up_p01_ave1.8_Deprimo	87	259	9.65539e-58	1718	DHCR24
R1881_up_p01_ave1.8_Deprimo	87	259	9.65539e-58	1965	EIF2S1
R1881_up_p01_ave1.8_Deprimo	87	259	9.65539e-58	203197	C9orf91
R1881_up_p01_ave1.8_Deprimo	87	259	9.65539e-58	2135	EXTL2
R1881_up_p01_ave1.8_Deprimo	87	259	9.65539e-58	2181	ACSL3
R1881_up_p01_ave1.8_Deprimo	87	259	9.65539e-58	2289	FKBP5
R1881_up_p01_ave1.8_Deprimo	87	259	9.65539e-58	22936	ELL2
R1881_up_p01_ave1.8_Deprimo	87	259	9.65539e-58	23310	hCAP-D3
R1881_up_p01_ave1.8_Deprimo	87	259	9.65539e-58	23328	SASH1
R1881_up_p01_ave1.8_Deprimo	87	259	9.65539e-58	23384	KIAA0376
R1881_up_p01_ave1.8_Deprimo	87	259	9.65539e-58	23566	EDG7
R1881_up_p01_ave1.8_Deprimo	87	259	9.65539e-58	25803	SPDEF
R1881_up_p01_ave1.8_Deprimo	87	259	9.65539e-58	25816	TNFAIP8
R1881_up_p01_ave1.8_Deprimo	87	259	9.65539e-58	25874	BRP44
R1881_up_p01_ave1.8_Deprimo	87	259	9.65539e-58	262	AMD1
R1881_up_p01_ave1.8_Deprimo	87	259	9.65539e-58	26298	EHF
R1881_up_p01_ave1.8_Deprimo	87	259	9.65539e-58	27125	AFF4
R1881_up_p01_ave1.8_Deprimo	87	259	9.65539e-58	27347	STK39
R1881_up_p01_ave1.8_Deprimo	87	259	9.65539e-58	2746	GLUD1
R1881_up_p01_ave1.8_Deprimo	87	259	9.65539e-58	29028	ATAD2
R1881_up_p01_ave1.8_Deprimo	87	259	9.65539e-58	29087	THYN1
R1881_up_p01_ave1.8_Deprimo	87	259	9.65539e-58	2935	GSPT1
R1881_up_p01_ave1.8_Deprimo	87	259	9.65539e-58	2936	GSR
R1881_up_p01_ave1.8_Deprimo	87	259	9.65539e-58	31	ACACA
R1881_up_p01_ave1.8_Deprimo	87	259	9.65539e-58	3156	HMGCR
R1881_up_p01_ave1.8_Deprimo	87	259	9.65539e-58	3482	IGF2R
R1881_up_p01_ave1.8_Deprimo	87	259	9.65539e-58	375	ARF1
R1881_up_p01_ave1.8_Deprimo	87	259	9.65539e-58	3781	KCNN2
R1881_up_p01_ave1.8_Deprimo	87	259	9.65539e-58	3977	LIFR
R1881_up_p01_ave1.8_Deprimo	87	259	9.65539e-58	4189	DNAJB9
R1881_up_p01_ave1.8_Deprimo	87	259	9.65539e-58	4781	NFIB
R1881_up_p01_ave1.8_Deprimo	87	259	9.65539e-58	4824	NKX3-1
R1881_up_p01_ave1.8_Deprimo	87	259	9.65539e-58	4952	OCRL
R1881_up_p01_ave1.8_Deprimo	87	259	9.65539e-58	4953	ODC1
R1881_up_p01_ave1.8_Deprimo	87	259	9.65539e-58	51465	UBE2J1
R1881_up_p01_ave1.8_Deprimo	87	259	9.65539e-58	5238	PGM3
R1881_up_p01_ave1.8_Deprimo	87	259	9.65539e-58	5500	PPP1CB
R1881_up_p01_ave1.8_Deprimo	87	259	9.65539e-58	55003	PAK1IP1
R1881_up_p01_ave1.8_Deprimo	87	259	9.65539e-58	55604	LRRC16
R1881_up_p01_ave1.8_Deprimo	87	259	9.65539e-58	55690	PACS1
R1881_up_p01_ave1.8_Deprimo	87	259	9.65539e-58	55700	RPRC1
R1881_up_p01_ave1.8_Deprimo	87	259	9.65539e-58	56937	TMEPAI
R1881_up_p01_ave1.8_Deprimo	87	259	9.65539e-58	56985	NBLA03831
R1881_up_p01_ave1.8_Deprimo	87	259	9.65539e-58	56994	CHPT1
R1881_up_p01_ave1.8_Deprimo	87	259	9.65539e-58	5797	PTPRM
R1881_up_p01_ave1.8_Deprimo	87	259	9.65539e-58	5867	RAB4A
R1881_up_p01_ave1.8_Deprimo	87	259	9.65539e-58	59348	ZNF350
R1881_up_p01_ave1.8_Deprimo	87	259	9.65539e-58	60481	ELOVL5
R1881_up_p01_ave1.8_Deprimo	87	259	9.65539e-58	6414	SEPP1
R1881_up_p01_ave1.8_Deprimo	87	259	9.65539e-58	64780	MICAL1
R1881_up_p01_ave1.8_Deprimo	87	259	9.65539e-58	65986	ZBTB10
R1881_up_p01_ave1.8_Deprimo	87	259	9.65539e-58	66036	MTMR9
R1881_up_p01_ave1.8_Deprimo	87	259	9.65539e-58	6611	SMS
R1881_up_p01_ave1.8_Deprimo	87	259	9.65539e-58	6675	UAP1
R1881_up_p01_ave1.8_Deprimo	87	259	9.65539e-58	6897	TARS
R1881_up_p01_ave1.8_Deprimo	87	259	9.65539e-58	7163	TPD52
R1881_up_p01_ave1.8_Deprimo	87	259	9.65539e-58	7326	UBE2G1
R1881_up_p01_ave1.8_Deprimo	87	259	9.65539e-58	7422	VEGF
R1881_up_p01_ave1.8_Deprimo	87	259	9.65539e-58	7534	YWHAZ
R1881_up_p01_ave1.8_Deprimo	87	259	9.65539e-58	7873	ARMET
R1881_up_p01_ave1.8_Deprimo	87	259	9.65539e-58	79670	ZCCHC6
R1881_up_p01_ave1.8_Deprimo	87	259	9.65539e-58	80153	YJDC
R1881_up_p01_ave1.8_Deprimo	87	259	9.65539e-58	81563	C1orf21
R1881_up_p01_ave1.8_Deprimo	87	259	9.65539e-58	8165	AKAP1
R1881_up_p01_ave1.8_Deprimo	87	259	9.65539e-58	81689	HBLD2
R1881_up_p01_ave1.8_Deprimo	87	259	9.65539e-58	84079	ANKRD27
R1881_up_p01_ave1.8_Deprimo	87	259	9.65539e-58	8501	SLC43A1
R1881_up_p01_ave1.8_Deprimo	87	259	9.65539e-58	8668	EIF3S2
R1881_up_p01_ave1.8_Deprimo	87	259	9.65539e-58	8729	GBF1
R1881_up_p01_ave1.8_Deprimo	87	259	9.65539e-58	8916	HERC3
R1881_up_p01_ave1.8_Deprimo	87	259	9.65539e-58	9019	MPZL1
R1881_up_p01_ave1.8_Deprimo	87	259	9.65539e-58	9197	SLC33A1
R1881_up_p01_ave1.8_Deprimo	87	259	9.65539e-58	9455	HOMER2
R1881_up_p01_ave1.8_Deprimo	87	259	9.65539e-58	9604	RNF14
R1881_up_p01_ave1.8_Deprimo	87	259	9.65539e-58	9761	KIAA0152
R1881_up_p01_ave1.8_Deprimo	87	259	9.65539e-58	9908	G3BP2
MEK_up_p01_Creighton	101	1238	9.76181e-13	1017	CDK2
MEK_up_p01_Creighton	101	1238	9.76181e-13	10197	PSME3
MEK_up_p01_Creighton	101	1238	9.76181e-13	10263	CDK2AP2
MEK_up_p01_Creighton	101	1238	9.76181e-13	1033	CDKN3
MEK_up_p01_Creighton	101	1238	9.76181e-13	10397	NDRG1
MEK_up_p01_Creighton	101	1238	9.76181e-13	10432	RBM14
MEK_up_p01_Creighton	101	1238	9.76181e-13	10466	COG5
MEK_up_p01_Creighton	101	1238	9.76181e-13	10611	PDLIM5
MEK_up_p01_Creighton	101	1238	9.76181e-13	11014	KDELR2
MEK_up_p01_Creighton	101	1238	9.76181e-13	11138	TBC1D8
MEK_up_p01_Creighton	101	1238	9.76181e-13	1119	CHKA
MEK_up_p01_Creighton	101	1238	9.76181e-13	11214	AKAP13
MEK_up_p01_Creighton	101	1238	9.76181e-13	1211	CLTA
MEK_up_p01_Creighton	101	1238	9.76181e-13	1534	CYB561
MEK_up_p01_Creighton	101	1238	9.76181e-13	156	ADRBK1
MEK_up_p01_Creighton	101	1238	9.76181e-13	1717	DHCR7
MEK_up_p01_Creighton	101	1238	9.76181e-13	1861	TOR1A
MEK_up_p01_Creighton	101	1238	9.76181e-13	1965	EIF2S1
MEK_up_p01_Creighton	101	1238	9.76181e-13	2063	NR2F6
MEK_up_p01_Creighton	101	1238	9.76181e-13	2166	FAAH
MEK_up_p01_Creighton	101	1238	9.76181e-13	2181	ACSL3
MEK_up_p01_Creighton	101	1238	9.76181e-13	2194	FASN
MEK_up_p01_Creighton	101	1238	9.76181e-13	2237	FEN1
MEK_up_p01_Creighton	101	1238	9.76181e-13	2239	GPC4
MEK_up_p01_Creighton	101	1238	9.76181e-13	22936	ELL2
MEK_up_p01_Creighton	101	1238	9.76181e-13	22998	KIAA1102
MEK_up_p01_Creighton	101	1238	9.76181e-13	23032	USP33
MEK_up_p01_Creighton	101	1238	9.76181e-13	23249	KIAA0960
MEK_up_p01_Creighton	101	1238	9.76181e-13	23378	KIAA0409
MEK_up_p01_Creighton	101	1238	9.76181e-13	23464	GCAT
MEK_up_p01_Creighton	101	1238	9.76181e-13	23471	TRAM1
MEK_up_p01_Creighton	101	1238	9.76181e-13	23613	PRKCBP1
MEK_up_p01_Creighton	101	1238	9.76181e-13	23649	POLA2
MEK_up_p01_Creighton	101	1238	9.76181e-13	25987	LRRC54
MEK_up_p01_Creighton	101	1238	9.76181e-13	2746	GLUD1
MEK_up_p01_Creighton	101	1238	9.76181e-13	2747	GLUD2
MEK_up_p01_Creighton	101	1238	9.76181e-13	29907	SNX15
MEK_up_p01_Creighton	101	1238	9.76181e-13	31	ACACA
MEK_up_p01_Creighton	101	1238	9.76181e-13	3163	HMOX2
MEK_up_p01_Creighton	101	1238	9.76181e-13	3169	FOXA1
MEK_up_p01_Creighton	101	1238	9.76181e-13	334	APLP2
MEK_up_p01_Creighton	101	1238	9.76181e-13	3422	IDI1
MEK_up_p01_Creighton	101	1238	9.76181e-13	3482	IGF2R
MEK_up_p01_Creighton	101	1238	9.76181e-13	3915	LAMC1
MEK_up_p01_Creighton	101	1238	9.76181e-13	392	ARHGAP1
MEK_up_p01_Creighton	101	1238	9.76181e-13	3949	LDLR
MEK_up_p01_Creighton	101	1238	9.76181e-13	3992	FADS1
MEK_up_p01_Creighton	101	1238	9.76181e-13	4047	LSS
MEK_up_p01_Creighton	101	1238	9.76181e-13	4055	LTBR
MEK_up_p01_Creighton	101	1238	9.76181e-13	4276	MICA
MEK_up_p01_Creighton	101	1238	9.76181e-13	4363	ABCC1
MEK_up_p01_Creighton	101	1238	9.76181e-13	4502	MT2A
MEK_up_p01_Creighton	101	1238	9.76181e-13	4681	NBL1
MEK_up_p01_Creighton	101	1238	9.76181e-13	4952	OCRL
MEK_up_p01_Creighton	101	1238	9.76181e-13	50717	WDR42A
MEK_up_p01_Creighton	101	1238	9.76181e-13	5152	PDE9A
MEK_up_p01_Creighton	101	1238	9.76181e-13	51540	SCLY
MEK_up_p01_Creighton	101	1238	9.76181e-13	5192	PEX10
MEK_up_p01_Creighton	101	1238	9.76181e-13	5349	FXYD3
MEK_up_p01_Creighton	101	1238	9.76181e-13	54973	CPSF3L
MEK_up_p01_Creighton	101	1238	9.76181e-13	55336	FBXL8
MEK_up_p01_Creighton	101	1238	9.76181e-13	55690	PACS1
MEK_up_p01_Creighton	101	1238	9.76181e-13	5583	PRKCH
MEK_up_p01_Creighton	101	1238	9.76181e-13	5631	PRPS1
MEK_up_p01_Creighton	101	1238	9.76181e-13	56937	TMEPAI
MEK_up_p01_Creighton	101	1238	9.76181e-13	57175	CORO1B
MEK_up_p01_Creighton	101	1238	9.76181e-13	5734	PTGER4
MEK_up_p01_Creighton	101	1238	9.76181e-13	6238	RRBP1
MEK_up_p01_Creighton	101	1238	9.76181e-13	64218	SEMA4A
MEK_up_p01_Creighton	101	1238	9.76181e-13	64764	CREB3L2
MEK_up_p01_Creighton	101	1238	9.76181e-13	6721	SREBF2
MEK_up_p01_Creighton	101	1238	9.76181e-13	7113	TMPRSS2
MEK_up_p01_Creighton	101	1238	9.76181e-13	7422	VEGF
MEK_up_p01_Creighton	101	1238	9.76181e-13	7430	VIL2
MEK_up_p01_Creighton	101	1238	9.76181e-13	7477	WNT7B
MEK_up_p01_Creighton	101	1238	9.76181e-13	7534	YWHAZ
MEK_up_p01_Creighton	101	1238	9.76181e-13	7852	CXCR4
MEK_up_p01_Creighton	101	1238	9.76181e-13	79026	AHNAK
MEK_up_p01_Creighton	101	1238	9.76181e-13	79073	MGC5508
MEK_up_p01_Creighton	101	1238	9.76181e-13	79581	GPR172A
MEK_up_p01_Creighton	101	1238	9.76181e-13	79720	VPS37B
MEK_up_p01_Creighton	101	1238	9.76181e-13	79869	FLJ12529
MEK_up_p01_Creighton	101	1238	9.76181e-13	8045	RASSF7
MEK_up_p01_Creighton	101	1238	9.76181e-13	813	CALU
MEK_up_p01_Creighton	101	1238	9.76181e-13	81561	C2orf31
MEK_up_p01_Creighton	101	1238	9.76181e-13	81567	TXNDC5
MEK_up_p01_Creighton	101	1238	9.76181e-13	8165	AKAP1
MEK_up_p01_Creighton	101	1238	9.76181e-13	8301	PICALM
MEK_up_p01_Creighton	101	1238	9.76181e-13	832	CAPZB
MEK_up_p01_Creighton	101	1238	9.76181e-13	8555	CDC14B
MEK_up_p01_Creighton	101	1238	9.76181e-13	8611	PPAP2A
MEK_up_p01_Creighton	101	1238	9.76181e-13	8682	PEA15
MEK_up_p01_Creighton	101	1238	9.76181e-13	8898	MTMR2
MEK_up_p01_Creighton	101	1238	9.76181e-13	896	CCND3
MEK_up_p01_Creighton	101	1238	9.76181e-13	89944	LOC89944
MEK_up_p01_Creighton	101	1238	9.76181e-13	9275	BCL7B
MEK_up_p01_Creighton	101	1238	9.76181e-13	928	CD9
MEK_up_p01_Creighton	101	1238	9.76181e-13	9537	TP53I11
MEK_up_p01_Creighton	101	1238	9.76181e-13	9645	MICAL2
MEK_up_p01_Creighton	101	1238	9.76181e-13	9761	KIAA0152
MEK_up_p01_Creighton	101	1238	9.76181e-13	9927	MFN2
ERbb2_up_p01_Creighton	96	1315	1.8622e-09	10195	ALG3
ERbb2_up_p01_Creighton	96	1315	1.8622e-09	10263	CDK2AP2
ERbb2_up_p01_Creighton	96	1315	1.8622e-09	10397	NDRG1
ERbb2_up_p01_Creighton	96	1315	1.8622e-09	10432	RBM14
ERbb2_up_p01_Creighton	96	1315	1.8622e-09	10579	TACC2
ERbb2_up_p01_Creighton	96	1315	1.8622e-09	10611	PDLIM5
ERbb2_up_p01_Creighton	96	1315	1.8622e-09	11014	KDELR2
ERbb2_up_p01_Creighton	96	1315	1.8622e-09	11138	TBC1D8
ERbb2_up_p01_Creighton	96	1315	1.8622e-09	1119	CHKA
ERbb2_up_p01_Creighton	96	1315	1.8622e-09	11214	AKAP13
ERbb2_up_p01_Creighton	96	1315	1.8622e-09	1152	CKB
ERbb2_up_p01_Creighton	96	1315	1.8622e-09	1312	COMT
ERbb2_up_p01_Creighton	96	1315	1.8622e-09	1365	CLDN3
ERbb2_up_p01_Creighton	96	1315	1.8622e-09	1534	CYB561
ERbb2_up_p01_Creighton	96	1315	1.8622e-09	1717	DHCR7
ERbb2_up_p01_Creighton	96	1315	1.8622e-09	2063	NR2F6
ERbb2_up_p01_Creighton	96	1315	1.8622e-09	2166	FAAH
ERbb2_up_p01_Creighton	96	1315	1.8622e-09	2194	FASN
ERbb2_up_p01_Creighton	96	1315	1.8622e-09	2239	GPC4
ERbb2_up_p01_Creighton	96	1315	1.8622e-09	22936	ELL2
ERbb2_up_p01_Creighton	96	1315	1.8622e-09	22993	KIAA0194
ERbb2_up_p01_Creighton	96	1315	1.8622e-09	22998	KIAA1102
ERbb2_up_p01_Creighton	96	1315	1.8622e-09	23185	LARP5
ERbb2_up_p01_Creighton	96	1315	1.8622e-09	23464	GCAT
ERbb2_up_p01_Creighton	96	1315	1.8622e-09	23649	POLA2
ERbb2_up_p01_Creighton	96	1315	1.8622e-09	256364	EML3
ERbb2_up_p01_Creighton	96	1315	1.8622e-09	26469	PTPN18
ERbb2_up_p01_Creighton	96	1315	1.8622e-09	2746	GLUD1
ERbb2_up_p01_Creighton	96	1315	1.8622e-09	2747	GLUD2
ERbb2_up_p01_Creighton	96	1315	1.8622e-09	29907	SNX15
ERbb2_up_p01_Creighton	96	1315	1.8622e-09	31	ACACA
ERbb2_up_p01_Creighton	96	1315	1.8622e-09	334	APLP2
ERbb2_up_p01_Creighton	96	1315	1.8622e-09	3482	IGF2R
ERbb2_up_p01_Creighton	96	1315	1.8622e-09	3638	INSIG1
ERbb2_up_p01_Creighton	96	1315	1.8622e-09	3778	KCNMA1
ERbb2_up_p01_Creighton	96	1315	1.8622e-09	3836	KPNA1
ERbb2_up_p01_Creighton	96	1315	1.8622e-09	392	ARHGAP1
ERbb2_up_p01_Creighton	96	1315	1.8622e-09	3949	LDLR
ERbb2_up_p01_Creighton	96	1315	1.8622e-09	3992	FADS1
ERbb2_up_p01_Creighton	96	1315	1.8622e-09	4034	LRCH4
ERbb2_up_p01_Creighton	96	1315	1.8622e-09	4047	LSS
ERbb2_up_p01_Creighton	96	1315	1.8622e-09	4150	MAZ
ERbb2_up_p01_Creighton	96	1315	1.8622e-09	4189	DNAJB9
ERbb2_up_p01_Creighton	96	1315	1.8622e-09	4276	MICA
ERbb2_up_p01_Creighton	96	1315	1.8622e-09	4363	ABCC1
ERbb2_up_p01_Creighton	96	1315	1.8622e-09	4494	MT1F
ERbb2_up_p01_Creighton	96	1315	1.8622e-09	4502	MT2A
ERbb2_up_p01_Creighton	96	1315	1.8622e-09	4668	NAGA
ERbb2_up_p01_Creighton	96	1315	1.8622e-09	50717	WDR42A
ERbb2_up_p01_Creighton	96	1315	1.8622e-09	51324	SPG21
ERbb2_up_p01_Creighton	96	1315	1.8622e-09	5192	PEX10
ERbb2_up_p01_Creighton	96	1315	1.8622e-09	5349	FXYD3
ERbb2_up_p01_Creighton	96	1315	1.8622e-09	54187	NANS
ERbb2_up_p01_Creighton	96	1315	1.8622e-09	55336	FBXL8
ERbb2_up_p01_Creighton	96	1315	1.8622e-09	55647	RAB20
ERbb2_up_p01_Creighton	96	1315	1.8622e-09	55690	PACS1
ERbb2_up_p01_Creighton	96	1315	1.8622e-09	5583	PRKCH
ERbb2_up_p01_Creighton	96	1315	1.8622e-09	56654	NPDC1
ERbb2_up_p01_Creighton	96	1315	1.8622e-09	57175	CORO1B
ERbb2_up_p01_Creighton	96	1315	1.8622e-09	5734	PTGER4
ERbb2_up_p01_Creighton	96	1315	1.8622e-09	6238	RRBP1
ERbb2_up_p01_Creighton	96	1315	1.8622e-09	6282	S100A11
ERbb2_up_p01_Creighton	96	1315	1.8622e-09	64218	SEMA4A
ERbb2_up_p01_Creighton	96	1315	1.8622e-09	64764	CREB3L2
ERbb2_up_p01_Creighton	96	1315	1.8622e-09	6720	SREBF1
ERbb2_up_p01_Creighton	96	1315	1.8622e-09	6721	SREBF2
ERbb2_up_p01_Creighton	96	1315	1.8622e-09	7113	TMPRSS2
ERbb2_up_p01_Creighton	96	1315	1.8622e-09	7416	VDAC1
ERbb2_up_p01_Creighton	96	1315	1.8622e-09	7421	VDR
ERbb2_up_p01_Creighton	96	1315	1.8622e-09	7422	VEGF
ERbb2_up_p01_Creighton	96	1315	1.8622e-09	7430	VIL2
ERbb2_up_p01_Creighton	96	1315	1.8622e-09	7477	WNT7B
ERbb2_up_p01_Creighton	96	1315	1.8622e-09	7852	CXCR4
ERbb2_up_p01_Creighton	96	1315	1.8622e-09	788	SLC25A20
ERbb2_up_p01_Creighton	96	1315	1.8622e-09	78992	YIPF2
ERbb2_up_p01_Creighton	96	1315	1.8622e-09	79026	AHNAK
ERbb2_up_p01_Creighton	96	1315	1.8622e-09	79073	MGC5508
ERbb2_up_p01_Creighton	96	1315	1.8622e-09	79581	GPR172A
ERbb2_up_p01_Creighton	96	1315	1.8622e-09	79720	VPS37B
ERbb2_up_p01_Creighton	96	1315	1.8622e-09	79869	FLJ12529
ERbb2_up_p01_Creighton	96	1315	1.8622e-09	80153	YJDC
ERbb2_up_p01_Creighton	96	1315	1.8622e-09	813	CALU
ERbb2_up_p01_Creighton	96	1315	1.8622e-09	81567	TXNDC5
ERbb2_up_p01_Creighton	96	1315	1.8622e-09	8321	FZD1
ERbb2_up_p01_Creighton	96	1315	1.8622e-09	83440	ADPGK
ERbb2_up_p01_Creighton	96	1315	1.8622e-09	8555	CDC14B
ERbb2_up_p01_Creighton	96	1315	1.8622e-09	8659	ALDH4A1
ERbb2_up_p01_Creighton	96	1315	1.8622e-09	8729	GBF1
ERbb2_up_p01_Creighton	96	1315	1.8622e-09	8760	CDS2
ERbb2_up_p01_Creighton	96	1315	1.8622e-09	9275	BCL7B
ERbb2_up_p01_Creighton	96	1315	1.8622e-09	928	CD9
ERbb2_up_p01_Creighton	96	1315	1.8622e-09	9337	CNOT8
ERbb2_up_p01_Creighton	96	1315	1.8622e-09	9455	HOMER2
ERbb2_up_p01_Creighton	96	1315	1.8622e-09	9632	SEC24C
ERbb2_up_p01_Creighton	96	1315	1.8622e-09	9885	OSBPL2
ERbb2_up_p01_Creighton	96	1315	1.8622e-09	9927	MFN2
Ras_up_p00001_Bild	114	1777	7.17673e-08	10130	PDIA6
Ras_up_p00001_Bild	114	1777	7.17673e-08	10188	TNK2
Ras_up_p00001_Bild	114	1777	7.17673e-08	10195	ALG3
Ras_up_p00001_Bild	114	1777	7.17673e-08	10257	ABCC4
Ras_up_p00001_Bild	114	1777	7.17673e-08	10397	NDRG1
Ras_up_p00001_Bild	114	1777	7.17673e-08	10492	SYNCRIP
Ras_up_p00001_Bild	114	1777	7.17673e-08	10549	PRDX4
Ras_up_p00001_Bild	114	1777	7.17673e-08	10611	PDLIM5
Ras_up_p00001_Bild	114	1777	7.17673e-08	10682	EBP
Ras_up_p00001_Bild	114	1777	7.17673e-08	10892	MALT1
Ras_up_p00001_Bild	114	1777	7.17673e-08	10954	PDIA5
Ras_up_p00001_Bild	114	1777	7.17673e-08	11014	KDELR2
Ras_up_p00001_Bild	114	1777	7.17673e-08	124583	CANT1
Ras_up_p00001_Bild	114	1777	7.17673e-08	129642	OACT2
Ras_up_p00001_Bild	114	1777	7.17673e-08	144195	SLC2A14
Ras_up_p00001_Bild	114	1777	7.17673e-08	1634	DCN
Ras_up_p00001_Bild	114	1777	7.17673e-08	1861	TOR1A
Ras_up_p00001_Bild	114	1777	7.17673e-08	1965	EIF2S1
Ras_up_p00001_Bild	114	1777	7.17673e-08	1981	EIF4G1
Ras_up_p00001_Bild	114	1777	7.17673e-08	2055	CLN8
Ras_up_p00001_Bild	114	1777	7.17673e-08	2130	EWSR1
Ras_up_p00001_Bild	114	1777	7.17673e-08	23027	---
Ras_up_p00001_Bild	114	1777	7.17673e-08	23030	JMJD2B
Ras_up_p00001_Bild	114	1777	7.17673e-08	23185	LARP5
Ras_up_p00001_Bild	114	1777	7.17673e-08	23327	NEDD4L
Ras_up_p00001_Bild	114	1777	7.17673e-08	23560	GTPBP4
Ras_up_p00001_Bild	114	1777	7.17673e-08	23613	PRKCBP1
Ras_up_p00001_Bild	114	1777	7.17673e-08	23753	SDF2L1
Ras_up_p00001_Bild	114	1777	7.17673e-08	25816	TNFAIP8
Ras_up_p00001_Bild	114	1777	7.17673e-08	262	AMD1
Ras_up_p00001_Bild	114	1777	7.17673e-08	2650	GCNT1
Ras_up_p00001_Bild	114	1777	7.17673e-08	27338	UBE2S
Ras_up_p00001_Bild	114	1777	7.17673e-08	2805	GOT1
Ras_up_p00001_Bild	114	1777	7.17673e-08	286451	YIPF6
Ras_up_p00001_Bild	114	1777	7.17673e-08	29914	UBIAD1
Ras_up_p00001_Bild	114	1777	7.17673e-08	302	ANXA2
Ras_up_p00001_Bild	114	1777	7.17673e-08	3099	HK2
Ras_up_p00001_Bild	114	1777	7.17673e-08	3157	HMGCS1
Ras_up_p00001_Bild	114	1777	7.17673e-08	3177	SLC29A2
Ras_up_p00001_Bild	114	1777	7.17673e-08	3638	INSIG1
Ras_up_p00001_Bild	114	1777	7.17673e-08	375	ARF1
Ras_up_p00001_Bild	114	1777	7.17673e-08	3875	KRT18
Ras_up_p00001_Bild	114	1777	7.17673e-08	3949	LDLR
Ras_up_p00001_Bild	114	1777	7.17673e-08	4055	LTBR
Ras_up_p00001_Bild	114	1777	7.17673e-08	4189	DNAJB9
Ras_up_p00001_Bild	114	1777	7.17673e-08	4363	ABCC1
Ras_up_p00001_Bild	114	1777	7.17673e-08	4495	MT1G
Ras_up_p00001_Bild	114	1777	7.17673e-08	4496	MT1H
Ras_up_p00001_Bild	114	1777	7.17673e-08	4501	MT1X
Ras_up_p00001_Bild	114	1777	7.17673e-08	4502	MT2A
Ras_up_p00001_Bild	114	1777	7.17673e-08	4953	ODC1
Ras_up_p00001_Bild	114	1777	7.17673e-08	50717	WDR42A
Ras_up_p00001_Bild	114	1777	7.17673e-08	51026	GOLT1B
Ras_up_p00001_Bild	114	1777	7.17673e-08	51651	BIT1
Ras_up_p00001_Bild	114	1777	7.17673e-08	51659	Pfs2
Ras_up_p00001_Bild	114	1777	7.17673e-08	5238	PGM3
Ras_up_p00001_Bild	114	1777	7.17673e-08	54431	DNAJC10
Ras_up_p00001_Bild	114	1777	7.17673e-08	5479	PPIB
Ras_up_p00001_Bild	114	1777	7.17673e-08	54973	CPSF3L
Ras_up_p00001_Bild	114	1777	7.17673e-08	5500	PPP1CB
Ras_up_p00001_Bild	114	1777	7.17673e-08	55135	WDR79
Ras_up_p00001_Bild	114	1777	7.17673e-08	55161	TMEM33
Ras_up_p00001_Bild	114	1777	7.17673e-08	55344	PLCXD1
Ras_up_p00001_Bild	114	1777	7.17673e-08	55454	GALNACT-2
Ras_up_p00001_Bild	114	1777	7.17673e-08	55554	KLK15
Ras_up_p00001_Bild	114	1777	7.17673e-08	55604	LRRC16
Ras_up_p00001_Bild	114	1777	7.17673e-08	55680	RUFY2
Ras_up_p00001_Bild	114	1777	7.17673e-08	55700	RPRC1
Ras_up_p00001_Bild	114	1777	7.17673e-08	55706	TMEM48
Ras_up_p00001_Bild	114	1777	7.17673e-08	5714	PSMD8
Ras_up_p00001_Bild	114	1777	7.17673e-08	5817	PVR
Ras_up_p00001_Bild	114	1777	7.17673e-08	5865	RAB3B
Ras_up_p00001_Bild	114	1777	7.17673e-08	59348	ZNF350
Ras_up_p00001_Bild	114	1777	7.17673e-08	6183	MRPS12
Ras_up_p00001_Bild	114	1777	7.17673e-08	6197	RPS6KA3
Ras_up_p00001_Bild	114	1777	7.17673e-08	6238	RRBP1
Ras_up_p00001_Bild	114	1777	7.17673e-08	6434	SFRS10
Ras_up_p00001_Bild	114	1777	7.17673e-08	64834	ELOVL1
Ras_up_p00001_Bild	114	1777	7.17673e-08	65995	---
Ras_up_p00001_Bild	114	1777	7.17673e-08	6628	SNRPB
Ras_up_p00001_Bild	114	1777	7.17673e-08	6675	UAP1
Ras_up_p00001_Bild	114	1777	7.17673e-08	6713	SQLE
Ras_up_p00001_Bild	114	1777	7.17673e-08	6721	SREBF2
Ras_up_p00001_Bild	114	1777	7.17673e-08	6745	SSR1
Ras_up_p00001_Bild	114	1777	7.17673e-08	6897	TARS
Ras_up_p00001_Bild	114	1777	7.17673e-08	7334	UBE2N
Ras_up_p00001_Bild	114	1777	7.17673e-08	7421	VDR
Ras_up_p00001_Bild	114	1777	7.17673e-08	7422	VEGF
Ras_up_p00001_Bild	114	1777	7.17673e-08	7430	VIL2
Ras_up_p00001_Bild	114	1777	7.17673e-08	7462	LAT2
Ras_up_p00001_Bild	114	1777	7.17673e-08	7803	PTP4A1
Ras_up_p00001_Bild	114	1777	7.17673e-08	78992	YIPF2
Ras_up_p00001_Bild	114	1777	7.17673e-08	79098	C1orf116
Ras_up_p00001_Bild	114	1777	7.17673e-08	7922	SLC39A7
Ras_up_p00001_Bild	114	1777	7.17673e-08	79581	GPR172A
Ras_up_p00001_Bild	114	1777	7.17673e-08	79670	ZCCHC6
Ras_up_p00001_Bild	114	1777	7.17673e-08	79720	VPS37B
Ras_up_p00001_Bild	114	1777	7.17673e-08	80273	GRPEL1
Ras_up_p00001_Bild	114	1777	7.17673e-08	813	CALU
Ras_up_p00001_Bild	114	1777	7.17673e-08	81567	TXNDC5
Ras_up_p00001_Bild	114	1777	7.17673e-08	832	CAPZB
Ras_up_p00001_Bild	114	1777	7.17673e-08	83440	ADPGK
Ras_up_p00001_Bild	114	1777	7.17673e-08	8682	PEA15
Ras_up_p00001_Bild	114	1777	7.17673e-08	8795	TNFRSF10B
Ras_up_p00001_Bild	114	1777	7.17673e-08	9015	TAF1A
Ras_up_p00001_Bild	114	1777	7.17673e-08	9197	SLC33A1
Ras_up_p00001_Bild	114	1777	7.17673e-08	95	ACY1
Ras_up_p00001_Bild	114	1777	7.17673e-08	9537	TP53I11
Ras_up_p00001_Bild	114	1777	7.17673e-08	9645	MICAL2
Ras_up_p00001_Bild	114	1777	7.17673e-08	9668	ZNF432
Ras_up_p00001_Bild	114	1777	7.17673e-08	9818	NUPL1
Ras_up_p00001_Bild	114	1777	7.17673e-08	9841	ZBTB24
Ras_up_p00001_Bild	114	1777	7.17673e-08	9885	OSBPL2
Ras_up_p00001_Bild	114	1777	7.17673e-08	9898	UBAP2L
EGFR_up_p01_Creighton	55	734	3.60801e-06	10193	RNF41
EGFR_up_p01_Creighton	55	734	3.60801e-06	10611	PDLIM5
EGFR_up_p01_Creighton	55	734	3.60801e-06	10954	PDIA5
EGFR_up_p01_Creighton	55	734	3.60801e-06	11138	TBC1D8
EGFR_up_p01_Creighton	55	734	3.60801e-06	11214	AKAP13
EGFR_up_p01_Creighton	55	734	3.60801e-06	1452	CSNK1A1
EGFR_up_p01_Creighton	55	734	3.60801e-06	1965	EIF2S1
EGFR_up_p01_Creighton	55	734	3.60801e-06	2005	ELK4
EGFR_up_p01_Creighton	55	734	3.60801e-06	22936	ELL2
EGFR_up_p01_Creighton	55	734	3.60801e-06	23027	---
EGFR_up_p01_Creighton	55	734	3.60801e-06	25816	TNFAIP8
EGFR_up_p01_Creighton	55	734	3.60801e-06	25937	WWTR1
EGFR_up_p01_Creighton	55	734	3.60801e-06	2650	GCNT1
EGFR_up_p01_Creighton	55	734	3.60801e-06	2805	GOT1
EGFR_up_p01_Creighton	55	734	3.60801e-06	286451	YIPF6
EGFR_up_p01_Creighton	55	734	3.60801e-06	29893	TBPIP
EGFR_up_p01_Creighton	55	734	3.60801e-06	3099	HK2
EGFR_up_p01_Creighton	55	734	3.60801e-06	31	ACACA
EGFR_up_p01_Creighton	55	734	3.60801e-06	3156	HMGCR
EGFR_up_p01_Creighton	55	734	3.60801e-06	3685	ITGAV
EGFR_up_p01_Creighton	55	734	3.60801e-06	3949	LDLR
EGFR_up_p01_Creighton	55	734	3.60801e-06	3992	FADS1
EGFR_up_p01_Creighton	55	734	3.60801e-06	4189	DNAJB9
EGFR_up_p01_Creighton	55	734	3.60801e-06	4363	ABCC1
EGFR_up_p01_Creighton	55	734	3.60801e-06	4494	MT1F
EGFR_up_p01_Creighton	55	734	3.60801e-06	4495	MT1G
EGFR_up_p01_Creighton	55	734	3.60801e-06	4496	MT1H
EGFR_up_p01_Creighton	55	734	3.60801e-06	4501	MT1X
EGFR_up_p01_Creighton	55	734	3.60801e-06	4502	MT2A
EGFR_up_p01_Creighton	55	734	3.60801e-06	4824	NKX3-1
EGFR_up_p01_Creighton	55	734	3.60801e-06	4953	ODC1
EGFR_up_p01_Creighton	55	734	3.60801e-06	51029	C1orf121
EGFR_up_p01_Creighton	55	734	3.60801e-06	51377	UCHL5
EGFR_up_p01_Creighton	55	734	3.60801e-06	51379	CRLF3
EGFR_up_p01_Creighton	55	734	3.60801e-06	5152	PDE9A
EGFR_up_p01_Creighton	55	734	3.60801e-06	51540	SCLY
EGFR_up_p01_Creighton	55	734	3.60801e-06	5238	PGM3
EGFR_up_p01_Creighton	55	734	3.60801e-06	55647	RAB20
EGFR_up_p01_Creighton	55	734	3.60801e-06	5583	PRKCH
EGFR_up_p01_Creighton	55	734	3.60801e-06	5873	RAB27A
EGFR_up_p01_Creighton	55	734	3.60801e-06	6197	RPS6KA3
EGFR_up_p01_Creighton	55	734	3.60801e-06	6945	MLX
EGFR_up_p01_Creighton	55	734	3.60801e-06	7113	TMPRSS2
EGFR_up_p01_Creighton	55	734	3.60801e-06	7422	VEGF
EGFR_up_p01_Creighton	55	734	3.60801e-06	7430	VIL2
EGFR_up_p01_Creighton	55	734	3.60801e-06	7477	WNT7B
EGFR_up_p01_Creighton	55	734	3.60801e-06	7873	ARMET
EGFR_up_p01_Creighton	55	734	3.60801e-06	80273	GRPEL1
EGFR_up_p01_Creighton	55	734	3.60801e-06	81561	C2orf31
EGFR_up_p01_Creighton	55	734	3.60801e-06	84220	BS-63
EGFR_up_p01_Creighton	55	734	3.60801e-06	8555	CDC14B
EGFR_up_p01_Creighton	55	734	3.60801e-06	8835	SOCS2
EGFR_up_p01_Creighton	55	734	3.60801e-06	8837	CFLAR
EGFR_up_p01_Creighton	55	734	3.60801e-06	9015	TAF1A
EGFR_up_p01_Creighton	55	734	3.60801e-06	9645	MICAL2
CCND1_up_Lamb	23	206	7.14158e-06	10165	SLC25A13
CCND1_up_Lamb	23	206	7.14158e-06	10195	ALG3
CCND1_up_Lamb	23	206	7.14158e-06	11137	PWP1
CCND1_up_Lamb	23	206	7.14158e-06	1528	CYB5
CCND1_up_Lamb	23	206	7.14158e-06	1718	DHCR24
CCND1_up_Lamb	23	206	7.14158e-06	2130	EWSR1
CCND1_up_Lamb	23	206	7.14158e-06	2289	FKBP5
CCND1_up_Lamb	23	206	7.14158e-06	262	AMD1
CCND1_up_Lamb	23	206	7.14158e-06	2935	GSPT1
CCND1_up_Lamb	23	206	7.14158e-06	2936	GSR
CCND1_up_Lamb	23	206	7.14158e-06	302	ANXA2
CCND1_up_Lamb	23	206	7.14158e-06	3156	HMGCR
CCND1_up_Lamb	23	206	7.14158e-06	3422	IDI1
CCND1_up_Lamb	23	206	7.14158e-06	3836	KPNA1
CCND1_up_Lamb	23	206	7.14158e-06	5479	PPIB
CCND1_up_Lamb	23	206	7.14158e-06	5867	RAB4A
CCND1_up_Lamb	23	206	7.14158e-06	5873	RAB27A
CCND1_up_Lamb	23	206	7.14158e-06	6197	RPS6KA3
CCND1_up_Lamb	23	206	7.14158e-06	6282	S100A11
CCND1_up_Lamb	23	206	7.14158e-06	6745	SSR1
CCND1_up_Lamb	23	206	7.14158e-06	7873	ARMET
CCND1_up_Lamb	23	206	7.14158e-06	8165	AKAP1
CCND1_up_Lamb	23	206	7.14158e-06	8682	PEA15
cell_cycle_Whitfield	51	763	0.000163776	10051	SMC4L1
cell_cycle_Whitfield	51	763	0.000163776	1033	CDKN3
cell_cycle_Whitfield	51	763	0.000163776	10362	HMG20B
cell_cycle_Whitfield	51	763	0.000163776	10458	BAIAP2
cell_cycle_Whitfield	51	763	0.000163776	10492	SYNCRIP
cell_cycle_Whitfield	51	763	0.000163776	10615	SPAG5
cell_cycle_Whitfield	51	763	0.000163776	11004	KIF2C
cell_cycle_Whitfield	51	763	0.000163776	11065	UBE2C
cell_cycle_Whitfield	51	763	0.000163776	11137	PWP1
cell_cycle_Whitfield	51	763	0.000163776	11214	AKAP13
cell_cycle_Whitfield	51	763	0.000163776	1163	CKS1B
cell_cycle_Whitfield	51	763	0.000163776	1955	EGFL5
cell_cycle_Whitfield	51	763	0.000163776	2237	FEN1
cell_cycle_Whitfield	51	763	0.000163776	23178	PASK
cell_cycle_Whitfield	51	763	0.000163776	23199	KIAA0182
cell_cycle_Whitfield	51	763	0.000163776	23310	hCAP-D3
cell_cycle_Whitfield	51	763	0.000163776	23560	GTPBP4
cell_cycle_Whitfield	51	763	0.000163776	25987	LRRC54
cell_cycle_Whitfield	51	763	0.000163776	262	AMD1
cell_cycle_Whitfield	51	763	0.000163776	27338	UBE2S
cell_cycle_Whitfield	51	763	0.000163776	2805	GOT1
cell_cycle_Whitfield	51	763	0.000163776	29028	ATAD2
cell_cycle_Whitfield	51	763	0.000163776	2935	GSPT1
cell_cycle_Whitfield	51	763	0.000163776	3148	HMGB2
cell_cycle_Whitfield	51	763	0.000163776	3156	HMGCR
cell_cycle_Whitfield	51	763	0.000163776	4189	DNAJB9
cell_cycle_Whitfield	51	763	0.000163776	4363	ABCC1
cell_cycle_Whitfield	51	763	0.000163776	4837	NNMT
cell_cycle_Whitfield	51	763	0.000163776	5111	PCNA
cell_cycle_Whitfield	51	763	0.000163776	51659	Pfs2
cell_cycle_Whitfield	51	763	0.000163776	54478	FAM64A
cell_cycle_Whitfield	51	763	0.000163776	54793	KCTD9
cell_cycle_Whitfield	51	763	0.000163776	55003	PAK1IP1
cell_cycle_Whitfield	51	763	0.000163776	55148	C14orf130
cell_cycle_Whitfield	51	763	0.000163776	55344	PLCXD1
cell_cycle_Whitfield	51	763	0.000163776	55635	DEPDC1
cell_cycle_Whitfield	51	763	0.000163776	55690	PACS1
cell_cycle_Whitfield	51	763	0.000163776	5888	RAD51
cell_cycle_Whitfield	51	763	0.000163776	64710	NUCKS1
cell_cycle_Whitfield	51	763	0.000163776	7278	TUBA2
cell_cycle_Whitfield	51	763	0.000163776	7803	PTP4A1
cell_cycle_Whitfield	51	763	0.000163776	80025	PANK2
cell_cycle_Whitfield	51	763	0.000163776	80273	GRPEL1
cell_cycle_Whitfield	51	763	0.000163776	81671	TMEM49
cell_cycle_Whitfield	51	763	0.000163776	8317	CDC7
cell_cycle_Whitfield	51	763	0.000163776	8349	HIST2H2BE
cell_cycle_Whitfield	51	763	0.000163776	8837	CFLAR
cell_cycle_Whitfield	51	763	0.000163776	9055	PRC1
cell_cycle_Whitfield	51	763	0.000163776	9747	KIAA0738
cell_cycle_Whitfield	51	763	0.000163776	993	CDC25A
cell_cycle_Whitfield	51	763	0.000163776	9994	CASP8AP2
Raf1_up_p01_Creighton	42	618	0.000442054	1017	CDK2
Raf1_up_p01_Creighton	42	618	0.000442054	10263	CDK2AP2
Raf1_up_p01_Creighton	42	618	0.000442054	10602	CDC42EP3
Raf1_up_p01_Creighton	42	618	0.000442054	10892	MALT1
Raf1_up_p01_Creighton	42	618	0.000442054	10954	PDIA5
Raf1_up_p01_Creighton	42	618	0.000442054	11138	TBC1D8
Raf1_up_p01_Creighton	42	618	0.000442054	1119	CHKA
Raf1_up_p01_Creighton	42	618	0.000442054	11214	AKAP13
Raf1_up_p01_Creighton	42	618	0.000442054	204	AK2
Raf1_up_p01_Creighton	42	618	0.000442054	22936	ELL2
Raf1_up_p01_Creighton	42	618	0.000442054	23185	LARP5
Raf1_up_p01_Creighton	42	618	0.000442054	23249	KIAA0960
Raf1_up_p01_Creighton	42	618	0.000442054	25816	TNFAIP8
Raf1_up_p01_Creighton	42	618	0.000442054	29127	RACGAP1
Raf1_up_p01_Creighton	42	618	0.000442054	29893	TBPIP
Raf1_up_p01_Creighton	42	618	0.000442054	307	ANXA4
Raf1_up_p01_Creighton	42	618	0.000442054	3248	HPGD
Raf1_up_p01_Creighton	42	618	0.000442054	3915	LAMC1
Raf1_up_p01_Creighton	42	618	0.000442054	3992	FADS1
Raf1_up_p01_Creighton	42	618	0.000442054	4047	LSS
Raf1_up_p01_Creighton	42	618	0.000442054	4189	DNAJB9
Raf1_up_p01_Creighton	42	618	0.000442054	4853	NOTCH2
Raf1_up_p01_Creighton	42	618	0.000442054	4953	ODC1
Raf1_up_p01_Creighton	42	618	0.000442054	5111	PCNA
Raf1_up_p01_Creighton	42	618	0.000442054	5583	PRKCH
Raf1_up_p01_Creighton	42	618	0.000442054	5631	PRPS1
Raf1_up_p01_Creighton	42	618	0.000442054	5734	PTGER4
Raf1_up_p01_Creighton	42	618	0.000442054	5873	RAB27A
Raf1_up_p01_Creighton	42	618	0.000442054	6282	S100A11
Raf1_up_p01_Creighton	42	618	0.000442054	64764	CREB3L2
Raf1_up_p01_Creighton	42	618	0.000442054	7422	VEGF
Raf1_up_p01_Creighton	42	618	0.000442054	7464	CORO2A
Raf1_up_p01_Creighton	42	618	0.000442054	79026	AHNAK
Raf1_up_p01_Creighton	42	618	0.000442054	79710	MORC4
Raf1_up_p01_Creighton	42	618	0.000442054	80025	PANK2
Raf1_up_p01_Creighton	42	618	0.000442054	81561	C2orf31
Raf1_up_p01_Creighton	42	618	0.000442054	8682	PEA15
Raf1_up_p01_Creighton	42	618	0.000442054	8835	SOCS2
Raf1_up_p01_Creighton	42	618	0.000442054	8898	MTMR2
Raf1_up_p01_Creighton	42	618	0.000442054	896	CCND3
Raf1_up_p01_Creighton	42	618	0.000442054	9209	LRRFIP2
Raf1_up_p01_Creighton	42	618	0.000442054	9645	MICAL2
Akt_up_p001_Majumder	47	770	0.00202816	10197	PSME3
Akt_up_p001_Majumder	47	770	0.00202816	10611	PDLIM5
Akt_up_p001_Majumder	47	770	0.00202816	10971	YWHAQ
Akt_up_p001_Majumder	47	770	0.00202816	1119	CHKA
Akt_up_p001_Majumder	47	770	0.00202816	129642	OACT2
Akt_up_p001_Majumder	47	770	0.00202816	1365	CLDN3
Akt_up_p001_Majumder	47	770	0.00202816	1534	CYB561
Akt_up_p001_Majumder	47	770	0.00202816	1622	DBI
Akt_up_p001_Majumder	47	770	0.00202816	1717	DHCR7
Akt_up_p001_Majumder	47	770	0.00202816	1718	DHCR24
Akt_up_p001_Majumder	47	770	0.00202816	2013	EMP2
Akt_up_p001_Majumder	47	770	0.00202816	204	AK2
Akt_up_p001_Majumder	47	770	0.00202816	2063	NR2F6
Akt_up_p001_Majumder	47	770	0.00202816	2222	FDFT1
Akt_up_p001_Majumder	47	770	0.00202816	26298	EHF
Akt_up_p001_Majumder	47	770	0.00202816	2805	GOT1
Akt_up_p001_Majumder	47	770	0.00202816	307	ANXA4
Akt_up_p001_Majumder	47	770	0.00202816	3099	HK2
Akt_up_p001_Majumder	47	770	0.00202816	3157	HMGCS1
Akt_up_p001_Majumder	47	770	0.00202816	334	APLP2
Akt_up_p001_Majumder	47	770	0.00202816	3422	IDI1
Akt_up_p001_Majumder	47	770	0.00202816	3949	LDLR
Akt_up_p001_Majumder	47	770	0.00202816	4047	LSS
Akt_up_p001_Majumder	47	770	0.00202816	4055	LTBR
Akt_up_p001_Majumder	47	770	0.00202816	4363	ABCC1
Akt_up_p001_Majumder	47	770	0.00202816	4598	MVK
Akt_up_p001_Majumder	47	770	0.00202816	51379	CRLF3
Akt_up_p001_Majumder	47	770	0.00202816	54431	DNAJC10
Akt_up_p001_Majumder	47	770	0.00202816	54793	KCTD9
Akt_up_p001_Majumder	47	770	0.00202816	5500	PPP1CB
Akt_up_p001_Majumder	47	770	0.00202816	55161	TMEM33
Akt_up_p001_Majumder	47	770	0.00202816	5583	PRKCH
Akt_up_p001_Majumder	47	770	0.00202816	5604	MAP2K1
Akt_up_p001_Majumder	47	770	0.00202816	5631	PRPS1
Akt_up_p001_Majumder	47	770	0.00202816	5714	PSMD8
Akt_up_p001_Majumder	47	770	0.00202816	57192	MCOLN1
Akt_up_p001_Majumder	47	770	0.00202816	6282	S100A11
Akt_up_p001_Majumder	47	770	0.00202816	6309	SC5DL
Akt_up_p001_Majumder	47	770	0.00202816	65005	MRPL9
Akt_up_p001_Majumder	47	770	0.00202816	6611	SMS
Akt_up_p001_Majumder	47	770	0.00202816	6625	SNRP70
Akt_up_p001_Majumder	47	770	0.00202816	6945	MLX
Akt_up_p001_Majumder	47	770	0.00202816	7113	TMPRSS2
Akt_up_p001_Majumder	47	770	0.00202816	7422	VEGF
Akt_up_p001_Majumder	47	770	0.00202816	7534	YWHAZ
Akt_up_p001_Majumder	47	770	0.00202816	7803	PTP4A1
Akt_up_p001_Majumder	47	770	0.00202816	928	CD9
E2F3_up_p001_Bild	104	2029	0.00276928	10051	SMC4L1
E2F3_up_p001_Bild	104	2029	0.00276928	10052	GJA7
E2F3_up_p001_Bild	104	2029	0.00276928	10198	MPHOSPH9
E2F3_up_p001_Bild	104	2029	0.00276928	10263	CDK2AP2
E2F3_up_p001_Bild	104	2029	0.00276928	10432	RBM14
E2F3_up_p001_Bild	104	2029	0.00276928	10492	SYNCRIP
E2F3_up_p001_Bild	104	2029	0.00276928	10579	TACC2
E2F3_up_p001_Bild	104	2029	0.00276928	10645	CAMKK2
E2F3_up_p001_Bild	104	2029	0.00276928	1119	CHKA
E2F3_up_p001_Bild	104	2029	0.00276928	1152	CKB
E2F3_up_p001_Bild	104	2029	0.00276928	129642	OACT2
E2F3_up_p001_Bild	104	2029	0.00276928	1612	DAPK1
E2F3_up_p001_Bild	104	2029	0.00276928	1633	DCK
E2F3_up_p001_Bild	104	2029	0.00276928	1955	EGFL5
E2F3_up_p001_Bild	104	2029	0.00276928	2009	EML1
E2F3_up_p001_Bild	104	2029	0.00276928	201254	STRA13
E2F3_up_p001_Bild	104	2029	0.00276928	2135	EXTL2
E2F3_up_p001_Bild	104	2029	0.00276928	2237	FEN1
E2F3_up_p001_Bild	104	2029	0.00276928	2239	GPC4
E2F3_up_p001_Bild	104	2029	0.00276928	23024	PDZRN3
E2F3_up_p001_Bild	104	2029	0.00276928	23047	APRIN
E2F3_up_p001_Bild	104	2029	0.00276928	23052	KIAA0830
E2F3_up_p001_Bild	104	2029	0.00276928	23178	PASK
E2F3_up_p001_Bild	104	2029	0.00276928	23199	KIAA0182
E2F3_up_p001_Bild	104	2029	0.00276928	23234	DNAJC9
E2F3_up_p001_Bild	104	2029	0.00276928	23327	NEDD4L
E2F3_up_p001_Bild	104	2029	0.00276928	26084	SGEF
E2F3_up_p001_Bild	104	2029	0.00276928	26469	PTPN18
E2F3_up_p001_Bild	104	2029	0.00276928	27338	UBE2S
E2F3_up_p001_Bild	104	2029	0.00276928	27347	STK39
E2F3_up_p001_Bild	104	2029	0.00276928	2746	GLUD1
E2F3_up_p001_Bild	104	2029	0.00276928	2747	GLUD2
E2F3_up_p001_Bild	104	2029	0.00276928	29028	ATAD2
E2F3_up_p001_Bild	104	2029	0.00276928	29087	THYN1
E2F3_up_p001_Bild	104	2029	0.00276928	291	SLC25A4
E2F3_up_p001_Bild	104	2029	0.00276928	2936	GSR
E2F3_up_p001_Bild	104	2029	0.00276928	3099	HK2
E2F3_up_p001_Bild	104	2029	0.00276928	3169	FOXA1
E2F3_up_p001_Bild	104	2029	0.00276928	3248	HPGD
E2F3_up_p001_Bild	104	2029	0.00276928	3422	IDI1
E2F3_up_p001_Bild	104	2029	0.00276928	3480	IGF1R
E2F3_up_p001_Bild	104	2029	0.00276928	354	KLK3
E2F3_up_p001_Bild	104	2029	0.00276928	3554	IL1R1
E2F3_up_p001_Bild	104	2029	0.00276928	3836	KPNA1
E2F3_up_p001_Bild	104	2029	0.00276928	3977	LIFR
E2F3_up_p001_Bild	104	2029	0.00276928	4150	MAZ
E2F3_up_p001_Bild	104	2029	0.00276928	4189	DNAJB9
E2F3_up_p001_Bild	104	2029	0.00276928	4603	MYBL1
E2F3_up_p001_Bild	104	2029	0.00276928	4681	NBL1
E2F3_up_p001_Bild	104	2029	0.00276928	4781	NFIB
E2F3_up_p001_Bild	104	2029	0.00276928	51029	C1orf121
E2F3_up_p001_Bild	104	2029	0.00276928	5111	PCNA
E2F3_up_p001_Bild	104	2029	0.00276928	51280	GOLPH2
E2F3_up_p001_Bild	104	2029	0.00276928	51444	RNF138
E2F3_up_p001_Bild	104	2029	0.00276928	54148	MRPL39
E2F3_up_p001_Bild	104	2029	0.00276928	54455	FBXO42
E2F3_up_p001_Bild	104	2029	0.00276928	54733	SLC35F2
E2F3_up_p001_Bild	104	2029	0.00276928	5479	PPIB
E2F3_up_p001_Bild	104	2029	0.00276928	54973	CPSF3L
E2F3_up_p001_Bild	104	2029	0.00276928	5500	PPP1CB
E2F3_up_p001_Bild	104	2029	0.00276928	55213	RCBTB1
E2F3_up_p001_Bild	104	2029	0.00276928	55454	GALNACT-2
E2F3_up_p001_Bild	104	2029	0.00276928	55690	PACS1
E2F3_up_p001_Bild	104	2029	0.00276928	5576	PRKAR2A
E2F3_up_p001_Bild	104	2029	0.00276928	55827	IQWD1
E2F3_up_p001_Bild	104	2029	0.00276928	55839	BM039
E2F3_up_p001_Bild	104	2029	0.00276928	5598	MAPK7
E2F3_up_p001_Bild	104	2029	0.00276928	56654	NPDC1
E2F3_up_p001_Bild	104	2029	0.00276928	56994	CHPT1
E2F3_up_p001_Bild	104	2029	0.00276928	5865	RAB3B
E2F3_up_p001_Bild	104	2029	0.00276928	5873	RAB27A
E2F3_up_p001_Bild	104	2029	0.00276928	5903	RANBP2
E2F3_up_p001_Bild	104	2029	0.00276928	6197	RPS6KA3
E2F3_up_p001_Bild	104	2029	0.00276928	6249	RSN
E2F3_up_p001_Bild	104	2029	0.00276928	63875	MRPL17
E2F3_up_p001_Bild	104	2029	0.00276928	64091	POPDC2
E2F3_up_p001_Bild	104	2029	0.00276928	657	BMPR1A
E2F3_up_p001_Bild	104	2029	0.00276928	65986	ZBTB10
E2F3_up_p001_Bild	104	2029	0.00276928	7016	TESK1
E2F3_up_p001_Bild	104	2029	0.00276928	7270	TTF1
E2F3_up_p001_Bild	104	2029	0.00276928	7283	TUBG1
E2F3_up_p001_Bild	104	2029	0.00276928	7430	VIL2
E2F3_up_p001_Bild	104	2029	0.00276928	7456	WASPIP
E2F3_up_p001_Bild	104	2029	0.00276928	7477	WNT7B
E2F3_up_p001_Bild	104	2029	0.00276928	7873	ARMET
E2F3_up_p001_Bild	104	2029	0.00276928	8045	RASSF7
E2F3_up_p001_Bild	104	2029	0.00276928	81563	C1orf21
E2F3_up_p001_Bild	104	2029	0.00276928	81689	HBLD2
E2F3_up_p001_Bild	104	2029	0.00276928	8321	FZD1
E2F3_up_p001_Bild	104	2029	0.00276928	84220	BS-63
E2F3_up_p001_Bild	104	2029	0.00276928	8439	NSMAF
E2F3_up_p001_Bild	104	2029	0.00276928	8555	CDC14B
E2F3_up_p001_Bild	104	2029	0.00276928	8835	SOCS2
E2F3_up_p001_Bild	104	2029	0.00276928	896	CCND3
E2F3_up_p001_Bild	104	2029	0.00276928	9055	PRC1
E2F3_up_p001_Bild	104	2029	0.00276928	9120	SLC16A6
E2F3_up_p001_Bild	104	2029	0.00276928	9275	BCL7B
E2F3_up_p001_Bild	104	2029	0.00276928	9337	CNOT8
E2F3_up_p001_Bild	104	2029	0.00276928	9413	C9orf61
E2F3_up_p001_Bild	104	2029	0.00276928	9537	TP53I11
E2F3_up_p001_Bild	104	2029	0.00276928	9761	KIAA0152
E2F3_up_p001_Bild	104	2029	0.00276928	9882	TBC1D4
E2F3_up_p001_Bild	104	2029	0.00276928	9908	G3BP2
E2F3_up_p001_Bild	104	2029	0.00276928	993	CDC25A
MYC_up_p01_Coller	19	252	0.00547768	11010	GLIPR1
MYC_up_p01_Coller	19	252	0.00547768	1965	EIF2S1
MYC_up_p01_Coller	19	252	0.00547768	1981	EIF4G1
MYC_up_p01_Coller	19	252	0.00547768	262	AMD1
MYC_up_p01_Coller	19	252	0.00547768	27338	UBE2S
MYC_up_p01_Coller	19	252	0.00547768	291	SLC25A4
MYC_up_p01_Coller	19	252	0.00547768	3157	HMGCS1
MYC_up_p01_Coller	19	252	0.00547768	3480	IGF1R
MYC_up_p01_Coller	19	252	0.00547768	3482	IGF2R
MYC_up_p01_Coller	19	252	0.00547768	3508	IGHMBP2
MYC_up_p01_Coller	19	252	0.00547768	3712	IVD
MYC_up_p01_Coller	19	252	0.00547768	375	ARF1
MYC_up_p01_Coller	19	252	0.00547768	3875	KRT18
MYC_up_p01_Coller	19	252	0.00547768	4953	ODC1
MYC_up_p01_Coller	19	252	0.00547768	5111	PCNA
MYC_up_p01_Coller	19	252	0.00547768	6628	SNRPB
MYC_up_p01_Coller	19	252	0.00547768	6652	SORD
MYC_up_p01_Coller	19	252	0.00547768	7416	VDAC1
MYC_up_p01_Coller	19	252	0.00547768	80273	GRPEL1
Myc_up_p001_Bild	45	993	0.187802	10195	ALG3
Myc_up_p001_Bild	45	993	0.187802	10199	MPHOSPH10
Myc_up_p001_Bild	45	993	0.187802	10257	ABCC4
Myc_up_p001_Bild	45	993	0.187802	10645	CAMKK2
Myc_up_p001_Bild	45	993	0.187802	1723	DHODH
Myc_up_p001_Bild	45	993	0.187802	1746	DLX2
Myc_up_p001_Bild	45	993	0.187802	1965	EIF2S1
Myc_up_p001_Bild	45	993	0.187802	204	AK2
Myc_up_p001_Bild	45	993	0.187802	23378	KIAA0409
Myc_up_p001_Bild	45	993	0.187802	23560	GTPBP4
Myc_up_p001_Bild	45	993	0.187802	23753	SDF2L1
Myc_up_p001_Bild	45	993	0.187802	2935	GSPT1
Myc_up_p001_Bild	45	993	0.187802	29914	UBIAD1
Myc_up_p001_Bild	45	993	0.187802	3099	HK2
Myc_up_p001_Bild	45	993	0.187802	31	ACACA
Myc_up_p001_Bild	45	993	0.187802	3177	SLC29A2
Myc_up_p001_Bild	45	993	0.187802	5001	ORC5L
Myc_up_p001_Bild	45	993	0.187802	51280	GOLPH2
Myc_up_p001_Bild	45	993	0.187802	51287	CHCHD8
Myc_up_p001_Bild	45	993	0.187802	51651	BIT1
Myc_up_p001_Bild	45	993	0.187802	5479	PPIB
Myc_up_p001_Bild	45	993	0.187802	55003	PAK1IP1
Myc_up_p001_Bild	45	993	0.187802	55161	TMEM33
Myc_up_p001_Bild	45	993	0.187802	55657	ZNF692
Myc_up_p001_Bild	45	993	0.187802	55706	TMEM48
Myc_up_p001_Bild	45	993	0.187802	55718	POLR3E
Myc_up_p001_Bild	45	993	0.187802	55827	IQWD1
Myc_up_p001_Bild	45	993	0.187802	5631	PRPS1
Myc_up_p001_Bild	45	993	0.187802	56915	EXOSC5
Myc_up_p001_Bild	45	993	0.187802	59348	ZNF350
Myc_up_p001_Bild	45	993	0.187802	6183	MRPS12
Myc_up_p001_Bild	45	993	0.187802	63875	MRPL17
Myc_up_p001_Bild	45	993	0.187802	64710	NUCKS1
Myc_up_p001_Bild	45	993	0.187802	6652	SORD
Myc_up_p001_Bild	45	993	0.187802	6936	C2orf3
Myc_up_p001_Bild	45	993	0.187802	79073	MGC5508
Myc_up_p001_Bild	45	993	0.187802	80273	GRPEL1
Myc_up_p001_Bild	45	993	0.187802	8165	AKAP1
Myc_up_p001_Bild	45	993	0.187802	89944	LOC89944
Myc_up_p001_Bild	45	993	0.187802	95	ACY1
Myc_up_p001_Bild	45	993	0.187802	9657	IQCB1
Myc_up_p001_Bild	45	993	0.187802	9761	KIAA0152
Myc_up_p001_Bild	45	993	0.187802	9841	ZBTB24
Myc_up_p001_Bild	45	993	0.187802	9882	TBC1D4
Myc_up_p001_Bild	45	993	0.187802	9898	UBAP2L
Mapk_up_Creighton	7	124	0.220204	10263	CDK2AP2
Mapk_up_Creighton	7	124	0.220204	11138	TBC1D8
Mapk_up_Creighton	7	124	0.220204	22936	ELL2
Mapk_up_Creighton	7	124	0.220204	3992	FADS1
Mapk_up_Creighton	7	124	0.220204	5152	PDE9A
Mapk_up_Creighton	7	124	0.220204	5583	PRKCH
Mapk_up_Creighton	7	124	0.220204	7422	VEGF
Bcat_up_p001_Bild	29	976	0.989	10188	TNK2
Bcat_up_p001_Bild	29	976	0.989	1134	CHRNA1
Bcat_up_p001_Bild	29	976	0.989	1211	CLTA
Bcat_up_p001_Bild	29	976	0.989	144195	SLC2A14
Bcat_up_p001_Bild	29	976	0.989	1723	DHODH
Bcat_up_p001_Bild	29	976	0.989	3081	HGD
Bcat_up_p001_Bild	29	976	0.989	3099	HK2
Bcat_up_p001_Bild	29	976	0.989	3148	HMGB2
Bcat_up_p001_Bild	29	976	0.989	354	KLK3
Bcat_up_p001_Bild	29	976	0.989	4150	MAZ
Bcat_up_p001_Bild	29	976	0.989	4603	MYBL1
Bcat_up_p001_Bild	29	976	0.989	4824	NKX3-1
Bcat_up_p001_Bild	29	976	0.989	5322	PLA2G5
Bcat_up_p001_Bild	29	976	0.989	5479	PPIB
Bcat_up_p001_Bild	29	976	0.989	55101	FLJ10241
Bcat_up_p001_Bild	29	976	0.989	55336	FBXL8
Bcat_up_p001_Bild	29	976	0.989	55554	KLK15
Bcat_up_p001_Bild	29	976	0.989	55647	RAB20
Bcat_up_p001_Bild	29	976	0.989	55827	IQWD1
Bcat_up_p001_Bild	29	976	0.989	55840	EAF2
Bcat_up_p001_Bild	29	976	0.989	6183	MRPS12
Bcat_up_p001_Bild	29	976	0.989	64710	NUCKS1
Bcat_up_p001_Bild	29	976	0.989	78992	YIPF2
Bcat_up_p001_Bild	29	976	0.989	79874	RABEP2
Bcat_up_p001_Bild	29	976	0.989	81567	TXNDC5
Bcat_up_p001_Bild	29	976	0.989	8439	NSMAF
Bcat_up_p001_Bild	29	976	0.989	9209	LRRFIP2
Bcat_up_p001_Bild	29	976	0.989	9537	TP53I11
Bcat_up_p001_Bild	29	976	0.989	9927	MFN2
SRC_up_p0001_Bild	39	1566	0.989	10188	TNK2
SRC_up_p0001_Bild	39	1566	0.989	10263	CDK2AP2
SRC_up_p0001_Bild	39	1566	0.989	10397	NDRG1
SRC_up_p0001_Bild	39	1566	0.989	10579	TACC2
SRC_up_p0001_Bild	39	1566	0.989	1634	DCN
SRC_up_p0001_Bild	39	1566	0.989	2289	FKBP5
SRC_up_p0001_Bild	39	1566	0.989	22998	KIAA1102
SRC_up_p0001_Bild	39	1566	0.989	23600	AMACR
SRC_up_p0001_Bild	39	1566	0.989	23753	SDF2L1
SRC_up_p0001_Bild	39	1566	0.989	25803	SPDEF
SRC_up_p0001_Bild	39	1566	0.989	283849	LOC283849
SRC_up_p0001_Bild	39	1566	0.989	291	SLC25A4
SRC_up_p0001_Bild	39	1566	0.989	3099	HK2
SRC_up_p0001_Bild	39	1566	0.989	3148	HMGB2
SRC_up_p0001_Bild	39	1566	0.989	3177	SLC29A2
SRC_up_p0001_Bild	39	1566	0.989	3479	IGF1
SRC_up_p0001_Bild	39	1566	0.989	354	KLK3
SRC_up_p0001_Bild	39	1566	0.989	375	ARF1
SRC_up_p0001_Bild	39	1566	0.989	3949	LDLR
SRC_up_p0001_Bild	39	1566	0.989	4055	LTBR
SRC_up_p0001_Bild	39	1566	0.989	4150	MAZ
SRC_up_p0001_Bild	39	1566	0.989	4598	MVK
SRC_up_p0001_Bild	39	1566	0.989	4603	MYBL1
SRC_up_p0001_Bild	39	1566	0.989	5479	PPIB
SRC_up_p0001_Bild	39	1566	0.989	55101	FLJ10241
SRC_up_p0001_Bild	39	1566	0.989	5516	PPP2CB
SRC_up_p0001_Bild	39	1566	0.989	55554	KLK15
SRC_up_p0001_Bild	39	1566	0.989	56915	EXOSC5
SRC_up_p0001_Bild	39	1566	0.989	57175	CORO1B
SRC_up_p0001_Bild	39	1566	0.989	5817	PVR
SRC_up_p0001_Bild	39	1566	0.989	60481	ELOVL5
SRC_up_p0001_Bild	39	1566	0.989	6183	MRPS12
SRC_up_p0001_Bild	39	1566	0.989	6238	RRBP1
SRC_up_p0001_Bild	39	1566	0.989	64710	NUCKS1
SRC_up_p0001_Bild	39	1566	0.989	65005	MRPL9
SRC_up_p0001_Bild	39	1566	0.989	7477	WNT7B
SRC_up_p0001_Bild	39	1566	0.989	8522	GAS7
SRC_up_p0001_Bild	39	1566	0.989	8934	RAB7L1
SRC_up_p0001_Bild	39	1566	0.989	9898	UBAP2L

## Sheet: Enriched Terms_Myc_up_Coller
Term	Count in Selected Genes	Count in Total Population	P-value
MYC_up_p01_Coller	252	252	0
CCND1_up_Lamb	19	206	4.97413e-09
Myc_up_p001_Bild	40	993	9.54685e-07
Ras_up_p00001_Bild	56	1777	1.23233e-05
R1881_up_p001_Chen	19	559	0.00547768
Akt_up_p001_Majumder	24	770	0.00559084
EGFR_up_p01_Creighton	23	734	0.0062325
MEK_up_p01_Creighton	28	1238	0.113688
R1881_up_p01_ave1.8_Deprimo	6	259	0.316289
Mapk_up_Creighton	3	124	0.381094
ERbb2_up_p01_Creighton	24	1315	0.48436
cell_cycle_Whitfield	14	763	0.495834
E2F3_up_p001_Bild	35	2029	0.989
Bcat_up_p001_Bild	14	976	0.989
SRC_up_p0001_Bild	24	1566	0.989
Raf1_up_p01_Creighton	10	618	0.989

## Sheet: Terms with Genes_Myc_up_Coller
Term	Count in Selected Genes	Count in Total Population	P-value	Gene	Title
MYC_up_p01_Coller	252	252	0	10007	GNPDA1
MYC_up_p01_Coller	252	252	0	10135	PBEF1
MYC_up_p01_Coller	252	252	0	10153	CEBPZ
MYC_up_p01_Coller	252	252	0	1029	CDKN2A
MYC_up_p01_Coller	252	252	0	1054	CEBPG
MYC_up_p01_Coller	252	252	0	10578	GNLY
MYC_up_p01_Coller	252	252	0	10694	CCT8
MYC_up_p01_Coller	252	252	0	10769	PLK2
MYC_up_p01_Coller	252	252	0	10963	STIP1
MYC_up_p01_Coller	252	252	0	11010	GLIPR1
MYC_up_p01_Coller	252	252	0	1109	AKR1C4
MYC_up_p01_Coller	252	252	0	11135	CDC42EP1
MYC_up_p01_Coller	252	252	0	1164	CKS2
MYC_up_p01_Coller	252	252	0	1183	CLCN4
MYC_up_p01_Coller	252	252	0	1232	CCR3
MYC_up_p01_Coller	252	252	0	124	ADH1A
MYC_up_p01_Coller	252	252	0	1268	CNR1
MYC_up_p01_Coller	252	252	0	127	ADH4
MYC_up_p01_Coller	252	252	0	134266	GRPEL2
MYC_up_p01_Coller	252	252	0	1349	COX7B
MYC_up_p01_Coller	252	252	0	1358	CPA2
MYC_up_p01_Coller	252	252	0	14	AAMP
MYC_up_p01_Coller	252	252	0	1434	CSE1L
MYC_up_p01_Coller	252	252	0	1445	CSK
MYC_up_p01_Coller	252	252	0	1453	CSNK1D
MYC_up_p01_Coller	252	252	0	1549	CYP2A7
MYC_up_p01_Coller	252	252	0	1604	DAF
MYC_up_p01_Coller	252	252	0	1720	DHFRP1
MYC_up_p01_Coller	252	252	0	1791	DNTT
MYC_up_p01_Coller	252	252	0	1806	DPYD
MYC_up_p01_Coller	252	252	0	1844	DUSP2
MYC_up_p01_Coller	252	252	0	191	AHCY
MYC_up_p01_Coller	252	252	0	1915	EEF1A1
MYC_up_p01_Coller	252	252	0	1937	EEF1G
MYC_up_p01_Coller	252	252	0	196	AHR
MYC_up_p01_Coller	252	252	0	1965	EIF2S1
MYC_up_p01_Coller	252	252	0	1981	EIF4G1
MYC_up_p01_Coller	252	252	0	1984	EIF5A
MYC_up_p01_Coller	252	252	0	205	AK3L1
MYC_up_p01_Coller	252	252	0	2050	EPHB4
MYC_up_p01_Coller	252	252	0	2060	EPS15
MYC_up_p01_Coller	252	252	0	2067	ERCC1
MYC_up_p01_Coller	252	252	0	207	AKT1
MYC_up_p01_Coller	252	252	0	2091	FBL
MYC_up_p01_Coller	252	252	0	2107	ETF1
MYC_up_p01_Coller	252	252	0	2108	ETFA
MYC_up_p01_Coller	252	252	0	2153	F5
MYC_up_p01_Coller	252	252	0	2260	FGFR1
MYC_up_p01_Coller	252	252	0	2263	FGFR2
MYC_up_p01_Coller	252	252	0	22796	COG2
MYC_up_p01_Coller	252	252	0	2280	FKBP1A
MYC_up_p01_Coller	252	252	0	2288	FKBP4
MYC_up_p01_Coller	252	252	0	22915	MMRN1
MYC_up_p01_Coller	252	252	0	22916	NCBP2
MYC_up_p01_Coller	252	252	0	23016	EXOSC7
MYC_up_p01_Coller	252	252	0	231	AKR1B1
MYC_up_p01_Coller	252	252	0	23203	PMPCA
MYC_up_p01_Coller	252	252	0	23212	RRS1
MYC_up_p01_Coller	252	252	0	2339	FNTA
MYC_up_p01_Coller	252	252	0	23450	SF3B3
MYC_up_p01_Coller	252	252	0	23516	SLC39A14
MYC_up_p01_Coller	252	252	0	23517	SKIV2L2
MYC_up_p01_Coller	252	252	0	2357	FPR1
MYC_up_p01_Coller	252	252	0	2570	GABRR2
MYC_up_p01_Coller	252	252	0	2597	GAPDH
MYC_up_p01_Coller	252	252	0	2617	GARS
MYC_up_p01_Coller	252	252	0	2618	GART
MYC_up_p01_Coller	252	252	0	262	AMD1
MYC_up_p01_Coller	252	252	0	26999	CYFIP2
MYC_up_p01_Coller	252	252	0	27316	RBMX
MYC_up_p01_Coller	252	252	0	27338	UBE2S
MYC_up_p01_Coller	252	252	0	2737	GLI3
MYC_up_p01_Coller	252	252	0	2739	GLO1
MYC_up_p01_Coller	252	252	0	2740	GLP1R
MYC_up_p01_Coller	252	252	0	2752	GLUL
MYC_up_p01_Coller	252	252	0	2806	GOT2
MYC_up_p01_Coller	252	252	0	2821	GPI
MYC_up_p01_Coller	252	252	0	2828	GPR4
MYC_up_p01_Coller	252	252	0	2908	NR3C1
MYC_up_p01_Coller	252	252	0	291	SLC25A4
MYC_up_p01_Coller	252	252	0	2911	GRM1
MYC_up_p01_Coller	252	252	0	2925	GRPR
MYC_up_p01_Coller	252	252	0	293	SLC25A6
MYC_up_p01_Coller	252	252	0	2960	GTF2E1
MYC_up_p01_Coller	252	252	0	2971	GTF3A
MYC_up_p01_Coller	252	252	0	3068	HDGF
MYC_up_p01_Coller	252	252	0	3123	HLA-DRB1
MYC_up_p01_Coller	252	252	0	3126	HLA-DRB4
MYC_up_p01_Coller	252	252	0	3157	HMGCS1
MYC_up_p01_Coller	252	252	0	3159	HMGA1
MYC_up_p01_Coller	252	252	0	3181	HNRPA2B1
MYC_up_p01_Coller	252	252	0	3182	HNRPAB
MYC_up_p01_Coller	252	252	0	3185	HNRPF
MYC_up_p01_Coller	252	252	0	3308	HSPA4
MYC_up_p01_Coller	252	252	0	3313	HSPA9B
MYC_up_p01_Coller	252	252	0	3329	HSPD1
MYC_up_p01_Coller	252	252	0	3376	IARS
MYC_up_p01_Coller	252	252	0	34	ACADM
MYC_up_p01_Coller	252	252	0	3419	IDH3A
MYC_up_p01_Coller	252	252	0	3446	IFNA10
MYC_up_p01_Coller	252	252	0	345	APOC3
MYC_up_p01_Coller	252	252	0	3480	IGF1R
MYC_up_p01_Coller	252	252	0	3482	IGF2R
MYC_up_p01_Coller	252	252	0	3485	IGFBP2
MYC_up_p01_Coller	252	252	0	3502	IGHG3
MYC_up_p01_Coller	252	252	0	3508	IGHMBP2
MYC_up_p01_Coller	252	252	0	353	APRT
MYC_up_p01_Coller	252	252	0	3553	IL1B
MYC_up_p01_Coller	252	252	0	3607	FOXK2
MYC_up_p01_Coller	252	252	0	3615	IMPDH2
MYC_up_p01_Coller	252	252	0	3628	INPP1
MYC_up_p01_Coller	252	252	0	3688	ITGB1
MYC_up_p01_Coller	252	252	0	3707	ITPKB
MYC_up_p01_Coller	252	252	0	3712	IVD
MYC_up_p01_Coller	252	252	0	375	ARF1
MYC_up_p01_Coller	252	252	0	38	ACAT1
MYC_up_p01_Coller	252	252	0	3866	KRT15
MYC_up_p01_Coller	252	252	0	3875	KRT18
MYC_up_p01_Coller	252	252	0	3884	KRTHA3B
MYC_up_p01_Coller	252	252	0	3921	RPSA
MYC_up_p01_Coller	252	252	0	3956	LGALS1
MYC_up_p01_Coller	252	252	0	3988	LIPA
MYC_up_p01_Coller	252	252	0	4048	LTA4H
MYC_up_p01_Coller	252	252	0	4052	LTBP1
MYC_up_p01_Coller	252	252	0	4067	LYN
MYC_up_p01_Coller	252	252	0	4074	M6PR
MYC_up_p01_Coller	252	252	0	4129	MAOB
MYC_up_p01_Coller	252	252	0	4172	MCM3
MYC_up_p01_Coller	252	252	0	4223	MEOX2
MYC_up_p01_Coller	252	252	0	4236	MFAP1
MYC_up_p01_Coller	252	252	0	4282	MIF
MYC_up_p01_Coller	252	252	0	4283	CXCL9
MYC_up_p01_Coller	252	252	0	4288	MKI67
MYC_up_p01_Coller	252	252	0	4321	MMP12
MYC_up_p01_Coller	252	252	0	4351	MPI
MYC_up_p01_Coller	252	252	0	445	ASS
MYC_up_p01_Coller	252	252	0	4625	MYH7
MYC_up_p01_Coller	252	252	0	4627	MYH9
MYC_up_p01_Coller	252	252	0	4644	MYO5A
MYC_up_p01_Coller	252	252	0	4665	NAB2
MYC_up_p01_Coller	252	252	0	4682	NUBP1
MYC_up_p01_Coller	252	252	0	478	ATP1A3
MYC_up_p01_Coller	252	252	0	479	ATP12A
MYC_up_p01_Coller	252	252	0	48	ACO1
MYC_up_p01_Coller	252	252	0	4830	NME1
MYC_up_p01_Coller	252	252	0	488	ATP2A2
MYC_up_p01_Coller	252	252	0	4883	NPR3
MYC_up_p01_Coller	252	252	0	4935	GPR143
MYC_up_p01_Coller	252	252	0	4940	OAS3
MYC_up_p01_Coller	252	252	0	4953	ODC1
MYC_up_p01_Coller	252	252	0	498	ATP5A1
MYC_up_p01_Coller	252	252	0	5069	PAPPA
MYC_up_p01_Coller	252	252	0	5092	PCBD1
MYC_up_p01_Coller	252	252	0	51083	GAL
MYC_up_p01_Coller	252	252	0	5111	PCNA
MYC_up_p01_Coller	252	252	0	5126	PCSK2
MYC_up_p01_Coller	252	252	0	5155	PDGFB
MYC_up_p01_Coller	252	252	0	5160	PDHA1
MYC_up_p01_Coller	252	252	0	51761	ATP8A2
MYC_up_p01_Coller	252	252	0	522	ATP5J
MYC_up_p01_Coller	252	252	0	5223	PGAM1
MYC_up_p01_Coller	252	252	0	5230	PGK1
MYC_up_p01_Coller	252	252	0	5250	SLC25A3
MYC_up_p01_Coller	252	252	0	5341	PLEK
MYC_up_p01_Coller	252	252	0	539	ATP5O
MYC_up_p01_Coller	252	252	0	5395	PMS2
MYC_up_p01_Coller	252	252	0	5452	POU2F2
MYC_up_p01_Coller	252	252	0	5465	PPARA
MYC_up_p01_Coller	252	252	0	5473	PPBP
MYC_up_p01_Coller	252	252	0	5591	PRKDC
MYC_up_p01_Coller	252	252	0	5606	MAP2K3
MYC_up_p01_Coller	252	252	0	5627	PROS1
MYC_up_p01_Coller	252	252	0	5693	PSMB5
MYC_up_p01_Coller	252	252	0	5742	PTGS1
MYC_up_p01_Coller	252	252	0	5757	PTMA
MYC_up_p01_Coller	252	252	0	57819	LSM2
MYC_up_p01_Coller	252	252	0	5804	PTPRZ2
MYC_up_p01_Coller	252	252	0	58517	RBM25
MYC_up_p01_Coller	252	252	0	593	BCKDHA
MYC_up_p01_Coller	252	252	0	5949	RBP3
MYC_up_p01_Coller	252	252	0	596	BCL2
MYC_up_p01_Coller	252	252	0	5979	RET
MYC_up_p01_Coller	252	252	0	5991	RFX3
MYC_up_p01_Coller	252	252	0	6117	RPA1
MYC_up_p01_Coller	252	252	0	6124	RPL4
MYC_up_p01_Coller	252	252	0	613	BCR
MYC_up_p01_Coller	252	252	0	6130	RPL7A
MYC_up_p01_Coller	252	252	0	6133	RPL9
MYC_up_p01_Coller	252	252	0	6139	RPL17
MYC_up_p01_Coller	252	252	0	6155	RPL27
MYC_up_p01_Coller	252	252	0	6175	RPLP0
MYC_up_p01_Coller	252	252	0	6176	RPLP1
MYC_up_p01_Coller	252	252	0	6181	RPLP2
MYC_up_p01_Coller	252	252	0	6193	RPS5
MYC_up_p01_Coller	252	252	0	6205	RPS11
MYC_up_p01_Coller	252	252	0	6217	RPS16
MYC_up_p01_Coller	252	252	0	6281	S100A10
MYC_up_p01_Coller	252	252	0	6291	SAA4
MYC_up_p01_Coller	252	252	0	634	CEACAM1
MYC_up_p01_Coller	252	252	0	6403	SELP
MYC_up_p01_Coller	252	252	0	6418	SET
MYC_up_p01_Coller	252	252	0	6421	SFPQ
MYC_up_p01_Coller	252	252	0	6426	SFRS1
MYC_up_p01_Coller	252	252	0	6435	SFTPA1
MYC_up_p01_Coller	252	252	0	6497	SKI
MYC_up_p01_Coller	252	252	0	6505	SLC1A1
MYC_up_p01_Coller	252	252	0	6508	SLC4A3
MYC_up_p01_Coller	252	252	0	6566	SLC16A1
MYC_up_p01_Coller	252	252	0	6628	SNRPB
MYC_up_p01_Coller	252	252	0	6632	SNRPD1
MYC_up_p01_Coller	252	252	0	6648	SOD2
MYC_up_p01_Coller	252	252	0	6652	SORD
MYC_up_p01_Coller	252	252	0	6668	SP2
MYC_up_p01_Coller	252	252	0	6741	SSB
MYC_up_p01_Coller	252	252	0	6749	SSRP1
MYC_up_p01_Coller	252	252	0	6783	SULT1E1
MYC_up_p01_Coller	252	252	0	682	BSG
MYC_up_p01_Coller	252	252	0	6855	SYP
MYC_up_p01_Coller	252	252	0	6869	TACR1
MYC_up_p01_Coller	252	252	0	6872	TAF1
MYC_up_p01_Coller	252	252	0	689	BTF3
MYC_up_p01_Coller	252	252	0	7018	TF
MYC_up_p01_Coller	252	252	0	7019	TFAM
MYC_up_p01_Coller	252	252	0	7027	TFDP1
MYC_up_p01_Coller	252	252	0	7037	TFRC
MYC_up_p01_Coller	252	252	0	7157	TP53
MYC_up_p01_Coller	252	252	0	7263	TST
MYC_up_p01_Coller	252	252	0	7295	TXN
MYC_up_p01_Coller	252	252	0	7296	TXNRD1
MYC_up_p01_Coller	252	252	0	730	C7
MYC_up_p01_Coller	252	252	0	7372	UMPS
MYC_up_p01_Coller	252	252	0	7373	COL14A1
MYC_up_p01_Coller	252	252	0	7416	VDAC1
MYC_up_p01_Coller	252	252	0	7444	VRK2
MYC_up_p01_Coller	252	252	0	8013	NR4A3
MYC_up_p01_Coller	252	252	0	80273	GRPEL1
MYC_up_p01_Coller	252	252	0	811	CALR
MYC_up_p01_Coller	252	252	0	8140	SLC7A5
MYC_up_p01_Coller	252	252	0	8531	CSDA
MYC_up_p01_Coller	252	252	0	873	CBR1
MYC_up_p01_Coller	252	252	0	908	CCT6A
MYC_up_p01_Coller	252	252	0	9101	USP8
MYC_up_p01_Coller	252	252	0	9112	MTA1
MYC_up_p01_Coller	252	252	0	912	CD1D
MYC_up_p01_Coller	252	252	0	9221	NOLC1
MYC_up_p01_Coller	252	252	0	9255	SCYE1
MYC_up_p01_Coller	252	252	0	9355	LHX2
MYC_up_p01_Coller	252	252	0	9361	PRSS15
MYC_up_p01_Coller	252	252	0	9688	NUP93
MYC_up_p01_Coller	252	252	0	9690	UBE3C
MYC_up_p01_Coller	252	252	0	9801	MRPL19
MYC_up_p01_Coller	252	252	0	9972	NUP153
CCND1_up_Lamb	19	206	4.97413e-09	10963	STIP1
CCND1_up_Lamb	19	206	4.97413e-09	1791	DNTT
CCND1_up_Lamb	19	206	4.97413e-09	2107	ETF1
CCND1_up_Lamb	19	206	4.97413e-09	2280	FKBP1A
CCND1_up_Lamb	19	206	4.97413e-09	22916	NCBP2
CCND1_up_Lamb	19	206	4.97413e-09	262	AMD1
CCND1_up_Lamb	19	206	4.97413e-09	2806	GOT2
CCND1_up_Lamb	19	206	4.97413e-09	3308	HSPA4
CCND1_up_Lamb	19	206	4.97413e-09	3313	HSPA9B
CCND1_up_Lamb	19	206	4.97413e-09	3485	IGFBP2
CCND1_up_Lamb	19	206	4.97413e-09	3688	ITGB1
CCND1_up_Lamb	19	206	4.97413e-09	3988	LIPA
CCND1_up_Lamb	19	206	4.97413e-09	4067	LYN
CCND1_up_Lamb	19	206	4.97413e-09	4627	MYH9
CCND1_up_Lamb	19	206	4.97413e-09	4665	NAB2
CCND1_up_Lamb	19	206	4.97413e-09	4830	NME1
CCND1_up_Lamb	19	206	4.97413e-09	5591	PRKDC
CCND1_up_Lamb	19	206	4.97413e-09	6749	SSRP1
CCND1_up_Lamb	19	206	4.97413e-09	7037	TFRC
Myc_up_p001_Bild	40	993	9.54685e-07	10007	GNPDA1
Myc_up_p001_Bild	40	993	9.54685e-07	10153	CEBPZ
Myc_up_p001_Bild	40	993	9.54685e-07	10963	STIP1
Myc_up_p001_Bild	40	993	9.54685e-07	1183	CLCN4
Myc_up_p001_Bild	40	993	9.54685e-07	1445	CSK
Myc_up_p001_Bild	40	993	9.54685e-07	1604	DAF
Myc_up_p001_Bild	40	993	9.54685e-07	1844	DUSP2
Myc_up_p001_Bild	40	993	9.54685e-07	191	AHCY
Myc_up_p001_Bild	40	993	9.54685e-07	1965	EIF2S1
Myc_up_p001_Bild	40	993	9.54685e-07	22796	COG2
Myc_up_p001_Bild	40	993	9.54685e-07	2288	FKBP4
Myc_up_p001_Bild	40	993	9.54685e-07	23016	EXOSC7
Myc_up_p001_Bild	40	993	9.54685e-07	23212	RRS1
Myc_up_p001_Bild	40	993	9.54685e-07	2618	GART
Myc_up_p001_Bild	40	993	9.54685e-07	2971	GTF3A
Myc_up_p001_Bild	40	993	9.54685e-07	3182	HNRPAB
Myc_up_p001_Bild	40	993	9.54685e-07	3185	HNRPF
Myc_up_p001_Bild	40	993	9.54685e-07	3313	HSPA9B
Myc_up_p001_Bild	40	993	9.54685e-07	3329	HSPD1
Myc_up_p001_Bild	40	993	9.54685e-07	353	APRT
Myc_up_p001_Bild	40	993	9.54685e-07	38	ACAT1
Myc_up_p001_Bild	40	993	9.54685e-07	4172	MCM3
Myc_up_p001_Bild	40	993	9.54685e-07	445	ASS
Myc_up_p001_Bild	40	993	9.54685e-07	4830	NME1
Myc_up_p001_Bild	40	993	9.54685e-07	51083	GAL
Myc_up_p001_Bild	40	993	9.54685e-07	5395	PMS2
Myc_up_p001_Bild	40	993	9.54685e-07	5757	PTMA
Myc_up_p001_Bild	40	993	9.54685e-07	6124	RPL4
Myc_up_p001_Bild	40	993	9.54685e-07	6426	SFRS1
Myc_up_p001_Bild	40	993	9.54685e-07	6652	SORD
Myc_up_p001_Bild	40	993	9.54685e-07	6741	SSB
Myc_up_p001_Bild	40	993	9.54685e-07	7018	TF
Myc_up_p001_Bild	40	993	9.54685e-07	7037	TFRC
Myc_up_p001_Bild	40	993	9.54685e-07	7372	UMPS
Myc_up_p001_Bild	40	993	9.54685e-07	80273	GRPEL1
Myc_up_p001_Bild	40	993	9.54685e-07	8531	CSDA
Myc_up_p001_Bild	40	993	9.54685e-07	908	CCT6A
Myc_up_p001_Bild	40	993	9.54685e-07	9221	NOLC1
Myc_up_p001_Bild	40	993	9.54685e-07	9255	SCYE1
Myc_up_p001_Bild	40	993	9.54685e-07	9361	PRSS15
Ras_up_p00001_Bild	56	1777	1.23233e-05	10135	PBEF1
Ras_up_p00001_Bild	56	1777	1.23233e-05	10963	STIP1
Ras_up_p00001_Bild	56	1777	1.23233e-05	11135	CDC42EP1
Ras_up_p00001_Bild	56	1777	1.23233e-05	14	AAMP
Ras_up_p00001_Bild	56	1777	1.23233e-05	1453	CSNK1D
Ras_up_p00001_Bild	56	1777	1.23233e-05	1604	DAF
Ras_up_p00001_Bild	56	1777	1.23233e-05	1844	DUSP2
Ras_up_p00001_Bild	56	1777	1.23233e-05	1915	EEF1A1
Ras_up_p00001_Bild	56	1777	1.23233e-05	1965	EIF2S1
Ras_up_p00001_Bild	56	1777	1.23233e-05	1981	EIF4G1
Ras_up_p00001_Bild	56	1777	1.23233e-05	1984	EIF5A
Ras_up_p00001_Bild	56	1777	1.23233e-05	2067	ERCC1
Ras_up_p00001_Bild	56	1777	1.23233e-05	2107	ETF1
Ras_up_p00001_Bild	56	1777	1.23233e-05	2260	FGFR1
Ras_up_p00001_Bild	56	1777	1.23233e-05	2288	FKBP4
Ras_up_p00001_Bild	56	1777	1.23233e-05	23516	SLC39A14
Ras_up_p00001_Bild	56	1777	1.23233e-05	2617	GARS
Ras_up_p00001_Bild	56	1777	1.23233e-05	2618	GART
Ras_up_p00001_Bild	56	1777	1.23233e-05	262	AMD1
Ras_up_p00001_Bild	56	1777	1.23233e-05	27338	UBE2S
Ras_up_p00001_Bild	56	1777	1.23233e-05	2908	NR3C1
Ras_up_p00001_Bild	56	1777	1.23233e-05	3157	HMGCS1
Ras_up_p00001_Bild	56	1777	1.23233e-05	3159	HMGA1
Ras_up_p00001_Bild	56	1777	1.23233e-05	3182	HNRPAB
Ras_up_p00001_Bild	56	1777	1.23233e-05	3185	HNRPF
Ras_up_p00001_Bild	56	1777	1.23233e-05	3313	HSPA9B
Ras_up_p00001_Bild	56	1777	1.23233e-05	3329	HSPD1
Ras_up_p00001_Bild	56	1777	1.23233e-05	3553	IL1B
Ras_up_p00001_Bild	56	1777	1.23233e-05	3628	INPP1
Ras_up_p00001_Bild	56	1777	1.23233e-05	3688	ITGB1
Ras_up_p00001_Bild	56	1777	1.23233e-05	375	ARF1
Ras_up_p00001_Bild	56	1777	1.23233e-05	3875	KRT18
Ras_up_p00001_Bild	56	1777	1.23233e-05	4074	M6PR
Ras_up_p00001_Bild	56	1777	1.23233e-05	4953	ODC1
Ras_up_p00001_Bild	56	1777	1.23233e-05	51083	GAL
Ras_up_p00001_Bild	56	1777	1.23233e-05	5230	PGK1
Ras_up_p00001_Bild	56	1777	1.23233e-05	5473	PPBP
Ras_up_p00001_Bild	56	1777	1.23233e-05	5606	MAP2K3
Ras_up_p00001_Bild	56	1777	1.23233e-05	5742	PTGS1
Ras_up_p00001_Bild	56	1777	1.23233e-05	613	BCR
Ras_up_p00001_Bild	56	1777	1.23233e-05	6205	RPS11
Ras_up_p00001_Bild	56	1777	1.23233e-05	6281	S100A10
Ras_up_p00001_Bild	56	1777	1.23233e-05	634	CEACAM1
Ras_up_p00001_Bild	56	1777	1.23233e-05	6418	SET
Ras_up_p00001_Bild	56	1777	1.23233e-05	6566	SLC16A1
Ras_up_p00001_Bild	56	1777	1.23233e-05	6628	SNRPB
Ras_up_p00001_Bild	56	1777	1.23233e-05	682	BSG
Ras_up_p00001_Bild	56	1777	1.23233e-05	7037	TFRC
Ras_up_p00001_Bild	56	1777	1.23233e-05	8013	NR4A3
Ras_up_p00001_Bild	56	1777	1.23233e-05	80273	GRPEL1
Ras_up_p00001_Bild	56	1777	1.23233e-05	811	CALR
Ras_up_p00001_Bild	56	1777	1.23233e-05	8140	SLC7A5
Ras_up_p00001_Bild	56	1777	1.23233e-05	9221	NOLC1
Ras_up_p00001_Bild	56	1777	1.23233e-05	9255	SCYE1
Ras_up_p00001_Bild	56	1777	1.23233e-05	9361	PRSS15
Ras_up_p00001_Bild	56	1777	1.23233e-05	9690	UBE3C
R1881_up_p001_Chen	19	559	0.00547768	11010	GLIPR1
R1881_up_p001_Chen	19	559	0.00547768	1965	EIF2S1
R1881_up_p001_Chen	19	559	0.00547768	1981	EIF4G1
R1881_up_p001_Chen	19	559	0.00547768	262	AMD1
R1881_up_p001_Chen	19	559	0.00547768	27338	UBE2S
R1881_up_p001_Chen	19	559	0.00547768	291	SLC25A4
R1881_up_p001_Chen	19	559	0.00547768	3157	HMGCS1
R1881_up_p001_Chen	19	559	0.00547768	3480	IGF1R
R1881_up_p001_Chen	19	559	0.00547768	3482	IGF2R
R1881_up_p001_Chen	19	559	0.00547768	3508	IGHMBP2
R1881_up_p001_Chen	19	559	0.00547768	3712	IVD
R1881_up_p001_Chen	19	559	0.00547768	375	ARF1
R1881_up_p001_Chen	19	559	0.00547768	3875	KRT18
R1881_up_p001_Chen	19	559	0.00547768	4953	ODC1
R1881_up_p001_Chen	19	559	0.00547768	5111	PCNA
R1881_up_p001_Chen	19	559	0.00547768	6628	SNRPB
R1881_up_p001_Chen	19	559	0.00547768	6652	SORD
R1881_up_p001_Chen	19	559	0.00547768	7416	VDAC1
R1881_up_p001_Chen	19	559	0.00547768	80273	GRPEL1
Akt_up_p001_Majumder	24	770	0.00559084	10769	PLK2
Akt_up_p001_Majumder	24	770	0.00559084	1604	DAF
Akt_up_p001_Majumder	24	770	0.00559084	205	AK3L1
Akt_up_p001_Majumder	24	770	0.00559084	207	AKT1
Akt_up_p001_Majumder	24	770	0.00559084	23203	PMPCA
Akt_up_p001_Majumder	24	770	0.00559084	2597	GAPDH
Akt_up_p001_Majumder	24	770	0.00559084	2739	GLO1
Akt_up_p001_Majumder	24	770	0.00559084	2821	GPI
Akt_up_p001_Majumder	24	770	0.00559084	3157	HMGCS1
Akt_up_p001_Majumder	24	770	0.00559084	3181	HNRPA2B1
Akt_up_p001_Majumder	24	770	0.00559084	3182	HNRPAB
Akt_up_p001_Majumder	24	770	0.00559084	4067	LYN
Akt_up_p001_Majumder	24	770	0.00559084	4074	M6PR
Akt_up_p001_Majumder	24	770	0.00559084	4282	MIF
Akt_up_p001_Majumder	24	770	0.00559084	5223	PGAM1
Akt_up_p001_Majumder	24	770	0.00559084	5230	PGK1
Akt_up_p001_Majumder	24	770	0.00559084	5606	MAP2K3
Akt_up_p001_Majumder	24	770	0.00559084	6281	S100A10
Akt_up_p001_Majumder	24	770	0.00559084	6291	SAA4
Akt_up_p001_Majumder	24	770	0.00559084	634	CEACAM1
Akt_up_p001_Majumder	24	770	0.00559084	6435	SFTPA1
Akt_up_p001_Majumder	24	770	0.00559084	682	BSG
Akt_up_p001_Majumder	24	770	0.00559084	7037	TFRC
Akt_up_p001_Majumder	24	770	0.00559084	7296	TXNRD1
EGFR_up_p01_Creighton	23	734	0.0062325	10135	PBEF1
EGFR_up_p01_Creighton	23	734	0.0062325	1054	CEBPG
EGFR_up_p01_Creighton	23	734	0.0062325	1453	CSNK1D
EGFR_up_p01_Creighton	23	734	0.0062325	1965	EIF2S1
EGFR_up_p01_Creighton	23	734	0.0062325	2067	ERCC1
EGFR_up_p01_Creighton	23	734	0.0062325	2617	GARS
EGFR_up_p01_Creighton	23	734	0.0062325	3308	HSPA4
EGFR_up_p01_Creighton	23	734	0.0062325	3688	ITGB1
EGFR_up_p01_Creighton	23	734	0.0062325	3956	LGALS1
EGFR_up_p01_Creighton	23	734	0.0062325	3988	LIPA
EGFR_up_p01_Creighton	23	734	0.0062325	4067	LYN
EGFR_up_p01_Creighton	23	734	0.0062325	4627	MYH9
EGFR_up_p01_Creighton	23	734	0.0062325	4940	OAS3
EGFR_up_p01_Creighton	23	734	0.0062325	4953	ODC1
EGFR_up_p01_Creighton	23	734	0.0062325	51083	GAL
EGFR_up_p01_Creighton	23	734	0.0062325	5155	PDGFB
EGFR_up_p01_Creighton	23	734	0.0062325	5606	MAP2K3
EGFR_up_p01_Creighton	23	734	0.0062325	5742	PTGS1
EGFR_up_p01_Creighton	23	734	0.0062325	634	CEACAM1
EGFR_up_p01_Creighton	23	734	0.0062325	6566	SLC16A1
EGFR_up_p01_Creighton	23	734	0.0062325	80273	GRPEL1
EGFR_up_p01_Creighton	23	734	0.0062325	8531	CSDA
EGFR_up_p01_Creighton	23	734	0.0062325	9255	SCYE1
MEK_up_p01_Creighton	28	1238	0.113688	10135	PBEF1
MEK_up_p01_Creighton	28	1238	0.113688	10963	STIP1
MEK_up_p01_Creighton	28	1238	0.113688	1937	EEF1G
MEK_up_p01_Creighton	28	1238	0.113688	196	AHR
MEK_up_p01_Creighton	28	1238	0.113688	1965	EIF2S1
MEK_up_p01_Creighton	28	1238	0.113688	2050	EPHB4
MEK_up_p01_Creighton	28	1238	0.113688	207	AKT1
MEK_up_p01_Creighton	28	1238	0.113688	2107	ETF1
MEK_up_p01_Creighton	28	1238	0.113688	2260	FGFR1
MEK_up_p01_Creighton	28	1238	0.113688	2280	FKBP1A
MEK_up_p01_Creighton	28	1238	0.113688	2597	GAPDH
MEK_up_p01_Creighton	28	1238	0.113688	3482	IGF2R
MEK_up_p01_Creighton	28	1238	0.113688	3956	LGALS1
MEK_up_p01_Creighton	28	1238	0.113688	3988	LIPA
MEK_up_p01_Creighton	28	1238	0.113688	4067	LYN
MEK_up_p01_Creighton	28	1238	0.113688	4172	MCM3
MEK_up_p01_Creighton	28	1238	0.113688	4627	MYH9
MEK_up_p01_Creighton	28	1238	0.113688	488	ATP2A2
MEK_up_p01_Creighton	28	1238	0.113688	51083	GAL
MEK_up_p01_Creighton	28	1238	0.113688	5155	PDGFB
MEK_up_p01_Creighton	28	1238	0.113688	5606	MAP2K3
MEK_up_p01_Creighton	28	1238	0.113688	6497	SKI
MEK_up_p01_Creighton	28	1238	0.113688	6505	SLC1A1
MEK_up_p01_Creighton	28	1238	0.113688	6749	SSRP1
MEK_up_p01_Creighton	28	1238	0.113688	7157	TP53
MEK_up_p01_Creighton	28	1238	0.113688	7296	TXNRD1
MEK_up_p01_Creighton	28	1238	0.113688	811	CALR
MEK_up_p01_Creighton	28	1238	0.113688	9112	MTA1
R1881_up_p01_ave1.8_Deprimo	6	259	0.316289	1965	EIF2S1
R1881_up_p01_ave1.8_Deprimo	6	259	0.316289	262	AMD1
R1881_up_p01_ave1.8_Deprimo	6	259	0.316289	2739	GLO1
R1881_up_p01_ave1.8_Deprimo	6	259	0.316289	3482	IGF2R
R1881_up_p01_ave1.8_Deprimo	6	259	0.316289	375	ARF1
R1881_up_p01_ave1.8_Deprimo	6	259	0.316289	4953	ODC1
Mapk_up_Creighton	3	124	0.381094	2280	FKBP1A
Mapk_up_Creighton	3	124	0.381094	3956	LGALS1
Mapk_up_Creighton	3	124	0.381094	3988	LIPA
ERbb2_up_p01_Creighton	24	1315	0.48436	10963	STIP1
ERbb2_up_p01_Creighton	24	1315	0.48436	124	ADH1A
ERbb2_up_p01_Creighton	24	1315	0.48436	1937	EEF1G
ERbb2_up_p01_Creighton	24	1315	0.48436	207	AKT1
ERbb2_up_p01_Creighton	24	1315	0.48436	2260	FGFR1
ERbb2_up_p01_Creighton	24	1315	0.48436	2280	FKBP1A
ERbb2_up_p01_Creighton	24	1315	0.48436	2828	GPR4
ERbb2_up_p01_Creighton	24	1315	0.48436	3419	IDH3A
ERbb2_up_p01_Creighton	24	1315	0.48436	3482	IGF2R
ERbb2_up_p01_Creighton	24	1315	0.48436	353	APRT
ERbb2_up_p01_Creighton	24	1315	0.48436	3707	ITPKB
ERbb2_up_p01_Creighton	24	1315	0.48436	3956	LGALS1
ERbb2_up_p01_Creighton	24	1315	0.48436	4665	NAB2
ERbb2_up_p01_Creighton	24	1315	0.48436	478	ATP1A3
ERbb2_up_p01_Creighton	24	1315	0.48436	4940	OAS3
ERbb2_up_p01_Creighton	24	1315	0.48436	5092	PCBD1
ERbb2_up_p01_Creighton	24	1315	0.48436	5465	PPARA
ERbb2_up_p01_Creighton	24	1315	0.48436	5606	MAP2K3
ERbb2_up_p01_Creighton	24	1315	0.48436	613	BCR
ERbb2_up_p01_Creighton	24	1315	0.48436	634	CEACAM1
ERbb2_up_p01_Creighton	24	1315	0.48436	7157	TP53
ERbb2_up_p01_Creighton	24	1315	0.48436	7416	VDAC1
ERbb2_up_p01_Creighton	24	1315	0.48436	811	CALR
ERbb2_up_p01_Creighton	24	1315	0.48436	9112	MTA1
cell_cycle_Whitfield	14	763	0.495834	10769	PLK2
cell_cycle_Whitfield	14	763	0.495834	11135	CDC42EP1
cell_cycle_Whitfield	14	763	0.495834	1164	CKS2
cell_cycle_Whitfield	14	763	0.495834	127	ADH4
cell_cycle_Whitfield	14	763	0.495834	262	AMD1
cell_cycle_Whitfield	14	763	0.495834	27338	UBE2S
cell_cycle_Whitfield	14	763	0.495834	2908	NR3C1
cell_cycle_Whitfield	14	763	0.495834	3956	LGALS1
cell_cycle_Whitfield	14	763	0.495834	4288	MKI67
cell_cycle_Whitfield	14	763	0.495834	5111	PCNA
cell_cycle_Whitfield	14	763	0.495834	6421	SFPQ
cell_cycle_Whitfield	14	763	0.495834	7296	TXNRD1
cell_cycle_Whitfield	14	763	0.495834	80273	GRPEL1
cell_cycle_Whitfield	14	763	0.495834	9801	MRPL19
E2F3_up_p001_Bild	35	2029	0.989	10153	CEBPZ
E2F3_up_p001_Bild	35	2029	0.989	1029	CDKN2A
E2F3_up_p001_Bild	35	2029	0.989	1844	DUSP2
E2F3_up_p001_Bild	35	2029	0.989	205	AK3L1
E2F3_up_p001_Bild	35	2029	0.989	2050	EPHB4
E2F3_up_p001_Bild	35	2029	0.989	207	AKT1
E2F3_up_p001_Bild	35	2029	0.989	2260	FGFR1
E2F3_up_p001_Bild	35	2029	0.989	2263	FGFR2
E2F3_up_p001_Bild	35	2029	0.989	231	AKR1B1
E2F3_up_p001_Bild	35	2029	0.989	27338	UBE2S
E2F3_up_p001_Bild	35	2029	0.989	2740	GLP1R
E2F3_up_p001_Bild	35	2029	0.989	291	SLC25A4
E2F3_up_p001_Bild	35	2029	0.989	2971	GTF3A
E2F3_up_p001_Bild	35	2029	0.989	3181	HNRPA2B1
E2F3_up_p001_Bild	35	2029	0.989	3182	HNRPAB
E2F3_up_p001_Bild	35	2029	0.989	3185	HNRPF
E2F3_up_p001_Bild	35	2029	0.989	3480	IGF1R
E2F3_up_p001_Bild	35	2029	0.989	3628	INPP1
E2F3_up_p001_Bild	35	2029	0.989	4172	MCM3
E2F3_up_p001_Bild	35	2029	0.989	445	ASS
E2F3_up_p001_Bild	35	2029	0.989	5069	PAPPA
E2F3_up_p001_Bild	35	2029	0.989	51083	GAL
E2F3_up_p001_Bild	35	2029	0.989	5111	PCNA
E2F3_up_p001_Bild	35	2029	0.989	5757	PTMA
E2F3_up_p001_Bild	35	2029	0.989	596	BCL2
E2F3_up_p001_Bild	35	2029	0.989	6117	RPA1
E2F3_up_p001_Bild	35	2029	0.989	6181	RPLP2
E2F3_up_p001_Bild	35	2029	0.989	6205	RPS11
E2F3_up_p001_Bild	35	2029	0.989	6418	SET
E2F3_up_p001_Bild	35	2029	0.989	6497	SKI
E2F3_up_p001_Bild	35	2029	0.989	6566	SLC16A1
E2F3_up_p001_Bild	35	2029	0.989	7018	TF
E2F3_up_p001_Bild	35	2029	0.989	7027	TFDP1
E2F3_up_p001_Bild	35	2029	0.989	7157	TP53
E2F3_up_p001_Bild	35	2029	0.989	8013	NR4A3
Bcat_up_p001_Bild	14	976	0.989	1183	CLCN4
Bcat_up_p001_Bild	14	976	0.989	196	AHR
Bcat_up_p001_Bild	14	976	0.989	2821	GPI
Bcat_up_p001_Bild	14	976	0.989	3502	IGHG3
Bcat_up_p001_Bild	14	976	0.989	5069	PAPPA
Bcat_up_p001_Bild	14	976	0.989	5395	PMS2
Bcat_up_p001_Bild	14	976	0.989	5465	PPARA
Bcat_up_p001_Bild	14	976	0.989	5606	MAP2K3
Bcat_up_p001_Bild	14	976	0.989	6155	RPL27
Bcat_up_p001_Bild	14	976	0.989	6181	RPLP2
Bcat_up_p001_Bild	14	976	0.989	6205	RPS11
Bcat_up_p001_Bild	14	976	0.989	7018	TF
Bcat_up_p001_Bild	14	976	0.989	7037	TFRC
Bcat_up_p001_Bild	14	976	0.989	730	C7
SRC_up_p0001_Bild	24	1566	0.989	1915	EEF1A1
SRC_up_p0001_Bild	24	1566	0.989	1984	EIF5A
SRC_up_p0001_Bild	24	1566	0.989	2263	FGFR2
SRC_up_p0001_Bild	24	1566	0.989	2821	GPI
SRC_up_p0001_Bild	24	1566	0.989	2828	GPR4
SRC_up_p0001_Bild	24	1566	0.989	291	SLC25A4
SRC_up_p0001_Bild	24	1566	0.989	345	APOC3
SRC_up_p0001_Bild	24	1566	0.989	3502	IGHG3
SRC_up_p0001_Bild	24	1566	0.989	353	APRT
SRC_up_p0001_Bild	24	1566	0.989	3707	ITPKB
SRC_up_p0001_Bild	24	1566	0.989	375	ARF1
SRC_up_p0001_Bild	24	1566	0.989	478	ATP1A3
SRC_up_p0001_Bild	24	1566	0.989	5069	PAPPA
SRC_up_p0001_Bild	24	1566	0.989	5092	PCBD1
SRC_up_p0001_Bild	24	1566	0.989	5606	MAP2K3
SRC_up_p0001_Bild	24	1566	0.989	5757	PTMA
SRC_up_p0001_Bild	24	1566	0.989	596	BCL2
SRC_up_p0001_Bild	24	1566	0.989	6155	RPL27
SRC_up_p0001_Bild	24	1566	0.989	6181	RPLP2
SRC_up_p0001_Bild	24	1566	0.989	6205	RPS11
SRC_up_p0001_Bild	24	1566	0.989	6497	SKI
SRC_up_p0001_Bild	24	1566	0.989	7037	TFRC
SRC_up_p0001_Bild	24	1566	0.989	730	C7
SRC_up_p0001_Bild	24	1566	0.989	811	CALR
Raf1_up_p01_Creighton	10	618	0.989	2067	ERCC1
Raf1_up_p01_Creighton	10	618	0.989	2618	GART
Raf1_up_p01_Creighton	10	618	0.989	3688	ITGB1
Raf1_up_p01_Creighton	10	618	0.989	3956	LGALS1
Raf1_up_p01_Creighton	10	618	0.989	3988	LIPA
Raf1_up_p01_Creighton	10	618	0.989	4940	OAS3
Raf1_up_p01_Creighton	10	618	0.989	4953	ODC1
Raf1_up_p01_Creighton	10	618	0.989	5111	PCNA
Raf1_up_p01_Creighton	10	618	0.989	6281	S100A10
Raf1_up_p01_Creighton	10	618	0.989	8013	NR4A3

## Sheet: Enriched Terms_Myc_up_Bild
Term	Count in Selected Genes	Count in Total Population	P-value
Myc_up_p001_Bild	993	993	0
Ras_up_p00001_Bild	225	1777	3.78234e-20
E2F3_up_p001_Bild	212	2029	3.99146e-10
MYC_up_p01_Coller	40	252	9.54685e-07
Bcat_up_p001_Bild	98	976	0.000175027
CCND1_up_Lamb	28	206	0.000580362
R1881_up_p001_Chen	45	559	0.187802
MEK_up_p01_Creighton	60	1238	0.989
ERbb2_up_p01_Creighton	57	1315	0.989
Raf1_up_p01_Creighton	19	618	0.989
R1881_up_p01_ave1.8_Deprimo	15	259	0.989
EGFR_up_p01_Creighton	51	734	0.989
SRC_up_p0001_Bild	98	1566	0.989
cell_cycle_Whitfield	42	763	0.989
Akt_up_p001_Majumder	35	770	0.989

## Sheet: Terms with Genes_Myc_up_Bild
Term	Count in Selected Genes	Count in Total Population	P-value	Gene	Title
Myc_up_p001_Bild	993	993	0	10007	GNPDA1
Myc_up_p001_Bild	993	993	0	10056	FARSLB
Myc_up_p001_Bild	993	993	0	10061	ABCF2
Myc_up_p001_Bild	993	993	0	10067	SCAMP3
Myc_up_p001_Bild	993	993	0	10105	PPIF
Myc_up_p001_Bild	993	993	0	10111	RAD50
Myc_up_p001_Bild	993	993	0	10128	LRPPRC
Myc_up_p001_Bild	993	993	0	10131	TRAP1
Myc_up_p001_Bild	993	993	0	10144	FAM13A1
Myc_up_p001_Bild	993	993	0	10153	CEBPZ
Myc_up_p001_Bild	993	993	0	10166	SLC25A15
Myc_up_p001_Bild	993	993	0	10171	RCL1
Myc_up_p001_Bild	993	993	0	1019	CDK4
Myc_up_p001_Bild	993	993	0	10195	ALG3
Myc_up_p001_Bild	993	993	0	10196	HRMT1L3
Myc_up_p001_Bild	993	993	0	10199	MPHOSPH10
Myc_up_p001_Bild	993	993	0	10243	GPHN
Myc_up_p001_Bild	993	993	0	10244	RABEPK
Myc_up_p001_Bild	993	993	0	10257	ABCC4
Myc_up_p001_Bild	993	993	0	10280	OPRS1
Myc_up_p001_Bild	993	993	0	10300	KATNB1
Myc_up_p001_Bild	993	993	0	10301	DLEU1
Myc_up_p001_Bild	993	993	0	10302	SNAPC5
Myc_up_p001_Bild	993	993	0	10329	TMEM5
Myc_up_p001_Bild	993	993	0	10400	PEMT
Myc_up_p001_Bild	993	993	0	10419	SKB1
Myc_up_p001_Bild	993	993	0	10425	ARIH2
Myc_up_p001_Bild	993	993	0	10437	IFI30
Myc_up_p001_Bild	993	993	0	10471	HKE2
Myc_up_p001_Bild	993	993	0	10491	CRTAP
Myc_up_p001_Bild	993	993	0	1050	CEBPA
Myc_up_p001_Bild	993	993	0	10514	MYBBP1A
Myc_up_p001_Bild	993	993	0	10522	DEAF1
Myc_up_p001_Bild	993	993	0	10528	NOL5A
Myc_up_p001_Bild	993	993	0	10573	MRPL28
Myc_up_p001_Bild	993	993	0	10574	CCT7
Myc_up_p001_Bild	993	993	0	10576	CCT2
Myc_up_p001_Bild	993	993	0	10591	C6orf108
Myc_up_p001_Bild	993	993	0	10598	AHSA1
Myc_up_p001_Bild	993	993	0	10606	PAICS
Myc_up_p001_Bild	993	993	0	10609	SC65
Myc_up_p001_Bild	993	993	0	10622	POLR3G
Myc_up_p001_Bild	993	993	0	10641	TUSC4
Myc_up_p001_Bild	993	993	0	10645	CAMKK2
Myc_up_p001_Bild	993	993	0	10650	C18orf43
Myc_up_p001_Bild	993	993	0	10669	CGREF1
Myc_up_p001_Bild	993	993	0	10695	TNRC5
Myc_up_p001_Bild	993	993	0	10712	C1orf2
Myc_up_p001_Bild	993	993	0	10799	RPP40
Myc_up_p001_Bild	993	993	0	10807	SDCCAG3
Myc_up_p001_Bild	993	993	0	10808	HSPH1
Myc_up_p001_Bild	993	993	0	10813	UTP14A
Myc_up_p001_Bild	993	993	0	10849	CD3EAP
Myc_up_p001_Bild	993	993	0	10856	RUVBL2
Myc_up_p001_Bild	993	993	0	10884	MRPS30
Myc_up_p001_Bild	993	993	0	10885	WDR3
Myc_up_p001_Bild	993	993	0	109	ADCY3
Myc_up_p001_Bild	993	993	0	10921	RNPS1
Myc_up_p001_Bild	993	993	0	10939	AFG3L2
Myc_up_p001_Bild	993	993	0	10946	SF3A3
Myc_up_p001_Bild	993	993	0	10947	AP3M2
Myc_up_p001_Bild	993	993	0	10961	ERP29
Myc_up_p001_Bild	993	993	0	10963	STIP1
Myc_up_p001_Bild	993	993	0	10969	EBNA1BP2
Myc_up_p001_Bild	993	993	0	10978	HEAB
Myc_up_p001_Bild	993	993	0	10988	METAP2
Myc_up_p001_Bild	993	993	0	11001	SLC27A2
Myc_up_p001_Bild	993	993	0	11007	DIPA
Myc_up_p001_Bild	993	993	0	11019	LIAS
Myc_up_p001_Bild	993	993	0	1104	RCC1
Myc_up_p001_Bild	993	993	0	11091	WDR5
Myc_up_p001_Bild	993	993	0	11102	RPP14
Myc_up_p001_Bild	993	993	0	11118	BTN3A2
Myc_up_p001_Bild	993	993	0	11198	SUPT16H
Myc_up_p001_Bild	993	993	0	11218	DDX20
Myc_up_p001_Bild	993	993	0	11222	MRPL3
Myc_up_p001_Bild	993	993	0	11232	POLG2
Myc_up_p001_Bild	993	993	0	112840	C14orf150
Myc_up_p001_Bild	993	993	0	11285	B4GALT7
Myc_up_p001_Bild	993	993	0	112858	TP53RK
Myc_up_p001_Bild	993	993	0	113612	CYP2U1
Myc_up_p001_Bild	993	993	0	114049	WBSCR22
Myc_up_p001_Bild	993	993	0	114112	TXNRD3
Myc_up_p001_Bild	993	993	0	114791	TUBGCP5
Myc_up_p001_Bild	993	993	0	114915	TIGA1
Myc_up_p001_Bild	993	993	0	115098	LOC115098
Myc_up_p001_Bild	993	993	0	115286	SLC25A26
Myc_up_p001_Bild	993	993	0	115290	FBXO17
Myc_up_p001_Bild	993	993	0	115509	ZNF689
Myc_up_p001_Bild	993	993	0	115708	C14orf172
Myc_up_p001_Bild	993	993	0	115752	MGC4562
Myc_up_p001_Bild	993	993	0	115939	MGC24381
Myc_up_p001_Bild	993	993	0	116159	CYYR1
Myc_up_p001_Bild	993	993	0	116442	RAB39B
Myc_up_p001_Bild	993	993	0	116447	TOP1MT
Myc_up_p001_Bild	993	993	0	117246	FTSJ3
Myc_up_p001_Bild	993	993	0	117583	ALS2CR19
Myc_up_p001_Bild	993	993	0	1183	CLCN4
Myc_up_p001_Bild	993	993	0	1186	CLCN7
Myc_up_p001_Bild	993	993	0	119559	SFXN4
Myc_up_p001_Bild	993	993	0	1207	CLNS1A
Myc_up_p001_Bild	993	993	0	121053	MGC40397
Myc_up_p001_Bild	993	993	0	121642	MGC90512
Myc_up_p001_Bild	993	993	0	122704	MRPL52
Myc_up_p001_Bild	993	993	0	124093	FLJ34512
Myc_up_p001_Bild	993	993	0	124245	NHN1
Myc_up_p001_Bild	993	993	0	124402	FAM100A
Myc_up_p001_Bild	993	993	0	124454	KIAA1970
Myc_up_p001_Bild	993	993	0	124637	FLJ32499
Myc_up_p001_Bild	993	993	0	125144	MGC40157
Myc_up_p001_Bild	993	993	0	126382	TRA16
Myc_up_p001_Bild	993	993	0	126792	B3GALT6
Myc_up_p001_Bild	993	993	0	127253	C1orf171
Myc_up_p001_Bild	993	993	0	128240	APOA1BP
Myc_up_p001_Bild	993	993	0	128977	LOC128977
Myc_up_p001_Bild	993	993	0	129039	---
Myc_up_p001_Bild	993	993	0	129401	NUP35
Myc_up_p001_Bild	993	993	0	130827	FLJ30294
Myc_up_p001_Bild	993	993	0	131474	CHCHD4
Myc_up_p001_Bild	993	993	0	133015	MGC29898
Myc_up_p001_Bild	993	993	0	133308	LOC133308
Myc_up_p001_Bild	993	993	0	133746	JMY
Myc_up_p001_Bild	993	993	0	134430	WDR36
Myc_up_p001_Bild	993	993	0	137695	TMEM68
Myc_up_p001_Bild	993	993	0	138009	WDR21C
Myc_up_p001_Bild	993	993	0	140606	SELM
Myc_up_p001_Bild	993	993	0	144404	LOC144404
Myc_up_p001_Bild	993	993	0	1445	CSK
Myc_up_p001_Bild	993	993	0	144577	FLJ32549
Myc_up_p001_Bild	993	993	0	145853	LOC145853
Myc_up_p001_Bild	993	993	0	1468	SLC25A10
Myc_up_p001_Bild	993	993	0	147923	ZNF420
Myc_up_p001_Bild	993	993	0	148103	ZNF599
Myc_up_p001_Bild	993	993	0	148523	C1orf51
Myc_up_p001_Bild	993	993	0	149175	MANEAL
Myc_up_p001_Bild	993	993	0	150223	LOC150223
Myc_up_p001_Bild	993	993	0	1503	CTPS
Myc_up_p001_Bild	993	993	0	150726	FBXO41
Myc_up_p001_Bild	993	993	0	150864	ALS2CR13
Myc_up_p001_Bild	993	993	0	151230	KLHL23
Myc_up_p001_Bild	993	993	0	152002	C3orf21
Myc_up_p001_Bild	993	993	0	152217	LOC152217
Myc_up_p001_Bild	993	993	0	152503	SH3D19
Myc_up_p001_Bild	993	993	0	152579	SCFD2
Myc_up_p001_Bild	993	993	0	153364	LOC153364
Myc_up_p001_Bild	993	993	0	153642	DKFZp313G1735
Myc_up_p001_Bild	993	993	0	1537	CYC1
Myc_up_p001_Bild	993	993	0	155066	ATP6V0E2L
Myc_up_p001_Bild	993	993	0	158	ADSL
Myc_up_p001_Bild	993	993	0	1595	CYP51A1
Myc_up_p001_Bild	993	993	0	1604	DAF
Myc_up_p001_Bild	993	993	0	1615	DARS
Myc_up_p001_Bild	993	993	0	162073	LOC162073
Myc_up_p001_Bild	993	993	0	162966	ZNF600
Myc_up_p001_Bild	993	993	0	165918	RNF168
Myc_up_p001_Bild	993	993	0	1662	DDX10
Myc_up_p001_Bild	993	993	0	1663	DDX11
Myc_up_p001_Bild	993	993	0	1676	DFFA
Myc_up_p001_Bild	993	993	0	169714	QSCN6L1
Myc_up_p001_Bild	993	993	0	169834	LOC169834
Myc_up_p001_Bild	993	993	0	171568	POLR3H
Myc_up_p001_Bild	993	993	0	171582	DKFZp761H2121
Myc_up_p001_Bild	993	993	0	1723	DHODH
Myc_up_p001_Bild	993	993	0	1736	DKC1
Myc_up_p001_Bild	993	993	0	1746	DLX2
Myc_up_p001_Bild	993	993	0	1802	DPH2
Myc_up_p001_Bild	993	993	0	1844	DUSP2
Myc_up_p001_Bild	993	993	0	1909	EDNRA
Myc_up_p001_Bild	993	993	0	191	AHCY
Myc_up_p001_Bild	993	993	0	1917	EEF1A2
Myc_up_p001_Bild	993	993	0	1938	EEF2
Myc_up_p001_Bild	993	993	0	1958	EGR1
Myc_up_p001_Bild	993	993	0	1965	EIF2S1
Myc_up_p001_Bild	993	993	0	196528	ARID2
Myc_up_p001_Bild	993	993	0	1978	EIF4EBP1
Myc_up_p001_Bild	993	993	0	199857	ALG14
Myc_up_p001_Bild	993	993	0	199953	RP13-15M17.2
Myc_up_p001_Bild	993	993	0	200185	KRTCAP2
Myc_up_p001_Bild	993	993	0	200916	RPL22L1
Myc_up_p001_Bild	993	993	0	201161	PRR6
Myc_up_p001_Bild	993	993	0	201164	LOC201164
Myc_up_p001_Bild	993	993	0	201266	SLC39A11
Myc_up_p001_Bild	993	993	0	201514	ZNF584
Myc_up_p001_Bild	993	993	0	2023	ENO1
Myc_up_p001_Bild	993	993	0	2030	SLC29A1
Myc_up_p001_Bild	993	993	0	203286	SAMD6
Myc_up_p001_Bild	993	993	0	204	AK2
Myc_up_p001_Bild	993	993	0	2040	STOM
Myc_up_p001_Bild	993	993	0	2042	EPHA3
Myc_up_p001_Bild	993	993	0	2184	FAH
Myc_up_p001_Bild	993	993	0	219	ALDH1B1
Myc_up_p001_Bild	993	993	0	2193	FARSLA
Myc_up_p001_Bild	993	993	0	219348	PLAC9
Myc_up_p001_Bild	993	993	0	219743	TYSND1
Myc_up_p001_Bild	993	993	0	219927	MRPL21
Myc_up_p001_Bild	993	993	0	220323	NS5ATP13TP2
Myc_up_p001_Bild	993	993	0	220963	SLC16A9
Myc_up_p001_Bild	993	993	0	220992	ZNF485
Myc_up_p001_Bild	993	993	0	222068	TMED4
Myc_up_p001_Bild	993	993	0	2261	FGFR3
Myc_up_p001_Bild	993	993	0	22796	COG2
Myc_up_p001_Bild	993	993	0	22836	RHOBTB3
Myc_up_p001_Bild	993	993	0	22846	VASH1
Myc_up_p001_Bild	993	993	0	22859	LPHN1
Myc_up_p001_Bild	993	993	0	22866	CNKSR2
Myc_up_p001_Bild	993	993	0	22873	DZIP1
Myc_up_p001_Bild	993	993	0	2288	FKBP4
Myc_up_p001_Bild	993	993	0	22900	CARD8
Myc_up_p001_Bild	993	993	0	22907	DHX30
Myc_up_p001_Bild	993	993	0	22909	KIAA1018
Myc_up_p001_Bild	993	993	0	22932	POMZP3
Myc_up_p001_Bild	993	993	0	22934	RPIA
Myc_up_p001_Bild	993	993	0	22948	CCT5
Myc_up_p001_Bild	993	993	0	22984	PDCD11
Myc_up_p001_Bild	993	993	0	23	ABCF1
Myc_up_p001_Bild	993	993	0	23016	EXOSC7
Myc_up_p001_Bild	993	993	0	23076	KIAA0179
Myc_up_p001_Bild	993	993	0	23082	PPRC1
Myc_up_p001_Bild	993	993	0	23094	SIPA1L3
Myc_up_p001_Bild	993	993	0	23160	WDR43
Myc_up_p001_Bild	993	993	0	23170	KIAA0153
Myc_up_p001_Bild	993	993	0	23171	GPD1L
Myc_up_p001_Bild	993	993	0	23212	RRS1
Myc_up_p001_Bild	993	993	0	23223	KIAA0690
Myc_up_p001_Bild	993	993	0	23269	MGA
Myc_up_p001_Bild	993	993	0	23277	KIAA0664
Myc_up_p001_Bild	993	993	0	23357	ANGEL1
Myc_up_p001_Bild	993	993	0	23367	LARP1
Myc_up_p001_Bild	993	993	0	23378	KIAA0409
Myc_up_p001_Bild	993	993	0	23401	FRAT2
Myc_up_p001_Bild	993	993	0	23404	EXOSC2
Myc_up_p001_Bild	993	993	0	23481	PES1
Myc_up_p001_Bild	993	993	0	23509	POFUT1
Myc_up_p001_Bild	993	993	0	23547	LILRA4
Myc_up_p001_Bild	993	993	0	23549	DNPEP
Myc_up_p001_Bild	993	993	0	23552	CCRK
Myc_up_p001_Bild	993	993	0	23560	GTPBP4
Myc_up_p001_Bild	993	993	0	23563	CHST5
Myc_up_p001_Bild	993	993	0	23587	DERP6
Myc_up_p001_Bild	993	993	0	23625	FAM89B
Myc_up_p001_Bild	993	993	0	23753	SDF2L1
Myc_up_p001_Bild	993	993	0	23779	ARHGAP8
Myc_up_p001_Bild	993	993	0	2395	FXN
Myc_up_p001_Bild	993	993	0	24147	FJX1
Myc_up_p001_Bild	993	993	0	246721	POLR2J2
Myc_up_p001_Bild	993	993	0	2519	FUCA2
Myc_up_p001_Bild	993	993	0	253650	FLJ35740
Myc_up_p001_Bild	993	993	0	254042	MAP1D
Myc_up_p001_Bild	993	993	0	254048	FLJ25778
Myc_up_p001_Bild	993	993	0	255061	TAC4
Myc_up_p001_Bild	993	993	0	255231	MCOLN2
Myc_up_p001_Bild	993	993	0	255313	RP6-166C19.1
Myc_up_p001_Bild	993	993	0	256586	LYSMD2
Myc_up_p001_Bild	993	993	0	25764	HYPK
Myc_up_p001_Bild	993	993	0	25870	SUMF2
Myc_up_p001_Bild	993	993	0	25879	WDSOF1
Myc_up_p001_Bild	993	993	0	25880	C16orf51
Myc_up_p001_Bild	993	993	0	25888	ZNF473
Myc_up_p001_Bild	993	993	0	25911	RP11-529I10.4
Myc_up_p001_Bild	993	993	0	25929	GEMIN5
Myc_up_p001_Bild	993	993	0	259296	TAS2R50
Myc_up_p001_Bild	993	993	0	25940	FAM98A
Myc_up_p001_Bild	993	993	0	25983	C14orf120
Myc_up_p001_Bild	993	993	0	25996	REXO2
Myc_up_p001_Bild	993	993	0	26094	WDR21A
Myc_up_p001_Bild	993	993	0	26121	PRPF31
Myc_up_p001_Bild	993	993	0	26123	C10orf61
Myc_up_p001_Bild	993	993	0	26135	SERBP1
Myc_up_p001_Bild	993	993	0	26155	NOC2L
Myc_up_p001_Bild	993	993	0	26156	RSL1D1
Myc_up_p001_Bild	993	993	0	2618	GART
Myc_up_p001_Bild	993	993	0	26229	B3GAT3
Myc_up_p001_Bild	993	993	0	26267	FBXO10
Myc_up_p001_Bild	993	993	0	26354	GNL3
Myc_up_p001_Bild	993	993	0	26468	LHX6
Myc_up_p001_Bild	993	993	0	26517	TIMM13
Myc_up_p001_Bild	993	993	0	26519	TIMM10
Myc_up_p001_Bild	993	993	0	26520	TIMM9
Myc_up_p001_Bild	993	993	0	26521	TIMM8B
Myc_up_p001_Bild	993	993	0	26574	AATF
Myc_up_p001_Bild	993	993	0	26577	PCOLCE2
Myc_up_p001_Bild	993	993	0	26747	NUFIP1
Myc_up_p001_Bild	993	993	0	27030	MLH3
Myc_up_p001_Bild	993	993	0	27042	C1orf107
Myc_up_p001_Bild	993	993	0	27043	PELP1
Myc_up_p001_Bild	993	993	0	27074	LAMP3
Myc_up_p001_Bild	993	993	0	27090	ST6GALNAC4
Myc_up_p001_Bild	993	993	0	27097	TAF5L
Myc_up_p001_Bild	993	993	0	271	AMPD2
Myc_up_p001_Bild	993	993	0	27102	EIF2AK1
Myc_up_p001_Bild	993	993	0	27109	ATP5S
Myc_up_p001_Bild	993	993	0	27165	GLS2
Myc_up_p001_Bild	993	993	0	27234	---
Myc_up_p001_Bild	993	993	0	27250	PDCD4
Myc_up_p001_Bild	993	993	0	27292	HSA9761
Myc_up_p001_Bild	993	993	0	27293	SMPDL3B
Myc_up_p001_Bild	993	993	0	27309	ZNF330
Myc_up_p001_Bild	993	993	0	27339	PRPF19
Myc_up_p001_Bild	993	993	0	27340	DRIM
Myc_up_p001_Bild	993	993	0	27341	CTA-126B4.3
Myc_up_p001_Bild	993	993	0	27346	MAC30
Myc_up_p001_Bild	993	993	0	27349	MT
Myc_up_p001_Bild	993	993	0	27429	HTRA2
Myc_up_p001_Bild	993	993	0	27440	CECR5
Myc_up_p001_Bild	993	993	0	2762	GMDS
Myc_up_p001_Bild	993	993	0	283071	---
Myc_up_p001_Bild	993	993	0	283377	LOC283377
Myc_up_p001_Bild	993	993	0	284098	PIGW
Myc_up_p001_Bild	993	993	0	284184	LOC284184
Myc_up_p001_Bild	993	993	0	284403	WDR62
Myc_up_p001_Bild	993	993	0	2850	GPR27
Myc_up_p001_Bild	993	993	0	28512	NKIRAS1
Myc_up_p001_Bild	993	993	0	285367	RPUSD3
Myc_up_p001_Bild	993	993	0	285704	RGMB
Myc_up_p001_Bild	993	993	0	285855	RPL7L1
Myc_up_p001_Bild	993	993	0	286042	LOC286042
Myc_up_p001_Bild	993	993	0	286301	MGC42630
Myc_up_p001_Bild	993	993	0	287	ANK2
Myc_up_p001_Bild	993	993	0	28969	BZW2
Myc_up_p001_Bild	993	993	0	28987	NOB1P
Myc_up_p001_Bild	993	993	0	28989	C9orf32
Myc_up_p001_Bild	993	993	0	28991	COMMD5
Myc_up_p001_Bild	993	993	0	28992	LRP16
Myc_up_p001_Bild	993	993	0	29015	SLC43A3
Myc_up_p001_Bild	993	993	0	29070	HSPC065
Myc_up_p001_Bild	993	993	0	29078	C6orf66
Myc_up_p001_Bild	993	993	0	29080	HSPC128
Myc_up_p001_Bild	993	993	0	29090	C18orf55
Myc_up_p001_Bild	993	993	0	29107	NXT1
Myc_up_p001_Bild	993	993	0	2935	GSPT1
Myc_up_p001_Bild	993	993	0	2965	GTF2H1
Myc_up_p001_Bild	993	993	0	2971	GTF3A
Myc_up_p001_Bild	993	993	0	2976	GTF3C2
Myc_up_p001_Bild	993	993	0	29780	PARVB
Myc_up_p001_Bild	993	993	0	29798	C2orf27
Myc_up_p001_Bild	993	993	0	29803	REPIN1
Myc_up_p001_Bild	993	993	0	29886	SNX8
Myc_up_p001_Bild	993	993	0	29888	STRN4
Myc_up_p001_Bild	993	993	0	29889	GNL2
Myc_up_p001_Bild	993	993	0	29890	RBM15B
Myc_up_p001_Bild	993	993	0	29901	SAC3D1
Myc_up_p001_Bild	993	993	0	29902	HSU79274
Myc_up_p001_Bild	993	993	0	29904	EEF2K
Myc_up_p001_Bild	993	993	0	29914	UBIAD1
Myc_up_p001_Bild	993	993	0	29923	HIG2
Myc_up_p001_Bild	993	993	0	29952	DPP7
Myc_up_p001_Bild	993	993	0	30000	TNPO2
Myc_up_p001_Bild	993	993	0	3028	HADH2
Myc_up_p001_Bild	993	993	0	30817	EMR2
Myc_up_p001_Bild	993	993	0	30851	TAX1BP3
Myc_up_p001_Bild	993	993	0	3099	HK2
Myc_up_p001_Bild	993	993	0	31	ACACA
Myc_up_p001_Bild	993	993	0	3131	HLF
Myc_up_p001_Bild	993	993	0	3145	HMBS
Myc_up_p001_Bild	993	993	0	317671	LOC317671
Myc_up_p001_Bild	993	993	0	3177	SLC29A2
Myc_up_p001_Bild	993	993	0	317781	DDX51
Myc_up_p001_Bild	993	993	0	3182	HNRPAB
Myc_up_p001_Bild	993	993	0	3185	HNRPF
Myc_up_p001_Bild	993	993	0	3224	HOXC8
Myc_up_p001_Bild	993	993	0	3276	HRMT1L2
Myc_up_p001_Bild	993	993	0	328	APEX1
Myc_up_p001_Bild	993	993	0	3303	HSPA1A
Myc_up_p001_Bild	993	993	0	3304	HSPA1B
Myc_up_p001_Bild	993	993	0	3310	HSPA6
Myc_up_p001_Bild	993	993	0	3312	HSPA8
Myc_up_p001_Bild	993	993	0	3313	HSPA9B
Myc_up_p001_Bild	993	993	0	3326	HSPCB
Myc_up_p001_Bild	993	993	0	3329	HSPD1
Myc_up_p001_Bild	993	993	0	3336	HSPE1
Myc_up_p001_Bild	993	993	0	3337	DNAJB1
Myc_up_p001_Bild	993	993	0	339230	MGC16597
Myc_up_p001_Bild	993	993	0	339352	LOC339352
Myc_up_p001_Bild	993	993	0	3425	IDUA
Myc_up_p001_Bild	993	993	0	346689	FLJ44186
Myc_up_p001_Bild	993	993	0	3488	IGFBP5
Myc_up_p001_Bild	993	993	0	348938	ICHTHYIN
Myc_up_p001_Bild	993	993	0	353	APRT
Myc_up_p001_Bild	993	993	0	3601	IL15RA
Myc_up_p001_Bild	993	993	0	3609	ILF3
Myc_up_p001_Bild	993	993	0	3676	ITGA4
Myc_up_p001_Bild	993	993	0	3704	ITPA
Myc_up_p001_Bild	993	993	0	3735	KARS
Myc_up_p001_Bild	993	993	0	374494	---
Myc_up_p001_Bild	993	993	0	374706	---
Myc_up_p001_Bild	993	993	0	374819	FLJ34306
Myc_up_p001_Bild	993	993	0	374882	UNQ501
Myc_up_p001_Bild	993	993	0	374893	---
Myc_up_p001_Bild	993	993	0	375061	FAM89A
Myc_up_p001_Bild	993	993	0	375097	---
Myc_up_p001_Bild	993	993	0	375100	---
Myc_up_p001_Bild	993	993	0	375302	---
Myc_up_p001_Bild	993	993	0	375324	---
Myc_up_p001_Bild	993	993	0	375484	FLJ44216
Myc_up_p001_Bild	993	993	0	375489	---
Myc_up_p001_Bild	993	993	0	375726	---
Myc_up_p001_Bild	993	993	0	375837	---
Myc_up_p001_Bild	993	993	0	38	ACAT1
Myc_up_p001_Bild	993	993	0	3843	RANBP5
Myc_up_p001_Bild	993	993	0	386757	FLJ43855
Myc_up_p001_Bild	993	993	0	3945	LDHB
Myc_up_p001_Bild	993	993	0	3964	LGALS8
Myc_up_p001_Bild	993	993	0	4023	LPL
Myc_up_p001_Bild	993	993	0	4043	LRPAP1
Myc_up_p001_Bild	993	993	0	4172	MCM3
Myc_up_p001_Bild	993	993	0	4234	METTL1
Myc_up_p001_Bild	993	993	0	4335	MNT
Myc_up_p001_Bild	993	993	0	4361	MRE11A
Myc_up_p001_Bild	993	993	0	4439	MSH5
Myc_up_p001_Bild	993	993	0	445	ASS
Myc_up_p001_Bild	993	993	0	4522	MTHFD1
Myc_up_p001_Bild	993	993	0	4601	MXI1
Myc_up_p001_Bild	993	993	0	4609	MYC
Myc_up_p001_Bild	993	993	0	4678	NASP
Myc_up_p001_Bild	993	993	0	4691	NCL
Myc_up_p001_Bild	993	993	0	471	ATIC
Myc_up_p001_Bild	993	993	0	4719	NDUFS1
Myc_up_p001_Bild	993	993	0	4733	DRG1
Myc_up_p001_Bild	993	993	0	4744	NEFH
Myc_up_p001_Bild	993	993	0	4774	NFIA
Myc_up_p001_Bild	993	993	0	4809	NHP2L1
Myc_up_p001_Bild	993	993	0	4830	NME1
Myc_up_p001_Bild	993	993	0	4833	NME4
Myc_up_p001_Bild	993	993	0	4839	NOL1
Myc_up_p001_Bild	993	993	0	4856	NOV
Myc_up_p001_Bild	993	993	0	4869	NPM1
Myc_up_p001_Bild	993	993	0	4921	DDR2
Myc_up_p001_Bild	993	993	0	4976	OPA1
Myc_up_p001_Bild	993	993	0	5001	ORC5L
Myc_up_p001_Bild	993	993	0	5010	CLDN11
Myc_up_p001_Bild	993	993	0	5026	P2RX5
Myc_up_p001_Bild	993	993	0	5036	PA2G4
Myc_up_p001_Bild	993	993	0	5046	PCSK6
Myc_up_p001_Bild	993	993	0	50628	GEMIN4
Myc_up_p001_Bild	993	993	0	50854	C6orf48
Myc_up_p001_Bild	993	993	0	51001	MTERFD1
Myc_up_p001_Bild	993	993	0	51018	CGI-115
Myc_up_p001_Bild	993	993	0	51023	MRPS18C
Myc_up_p001_Bild	993	993	0	51025	Magmas
Myc_up_p001_Bild	993	993	0	51042	ZNF593
Myc_up_p001_Bild	993	993	0	51056	LAP3
Myc_up_p001_Bild	993	993	0	51069	MRPL2
Myc_up_p001_Bild	993	993	0	51073	MRPL4
Myc_up_p001_Bild	993	993	0	51075	TXNDC14
Myc_up_p001_Bild	993	993	0	51078	THAP4
Myc_up_p001_Bild	993	993	0	51083	GAL
Myc_up_p001_Bild	993	993	0	51102	MECR
Myc_up_p001_Bild	993	993	0	51112	TTC15
Myc_up_p001_Bild	993	993	0	51118	UTP11L
Myc_up_p001_Bild	993	993	0	51154	C1orf33
Myc_up_p001_Bild	993	993	0	51172	NAGPA
Myc_up_p001_Bild	993	993	0	51176	LEF1
Myc_up_p001_Bild	993	993	0	51230	PHF20
Myc_up_p001_Bild	993	993	0	51263	MRPL30
Myc_up_p001_Bild	993	993	0	51280	GOLPH2
Myc_up_p001_Bild	993	993	0	51281	ANKMY1
Myc_up_p001_Bild	993	993	0	51287	CHCHD8
Myc_up_p001_Bild	993	993	0	51293	CD320
Myc_up_p001_Bild	993	993	0	51303	FKBP11
Myc_up_p001_Bild	993	993	0	51335	NGRN
Myc_up_p001_Bild	993	993	0	51337	C8orf55
Myc_up_p001_Bild	993	993	0	51373	MRPS17
Myc_up_p001_Bild	993	993	0	51388	CGI-37
Myc_up_p001_Bild	993	993	0	51433	ANAPC5
Myc_up_p001_Bild	993	993	0	51434	ANAPC7
Myc_up_p001_Bild	993	993	0	51490	C9orf114
Myc_up_p001_Bild	993	993	0	51491	HSPC111
Myc_up_p001_Bild	993	993	0	51495	PTPLAD1
Myc_up_p001_Bild	993	993	0	51499	P53CSV
Myc_up_p001_Bild	993	993	0	51530	ZC3HC1
Myc_up_p001_Bild	993	993	0	51531	C9orf156
Myc_up_p001_Bild	993	993	0	51575	C20orf6
Myc_up_p001_Bild	993	993	0	51596	C6orf82
Myc_up_p001_Bild	993	993	0	516	ATP5G1
Myc_up_p001_Bild	993	993	0	51602	NOP5/NOP58
Myc_up_p001_Bild	993	993	0	51605	CGI-09
Myc_up_p001_Bild	993	993	0	51611	DPH5
Myc_up_p001_Bild	993	993	0	51629	CGI-69
Myc_up_p001_Bild	993	993	0	5163	PDK1
Myc_up_p001_Bild	993	993	0	51645	PPIL1
Myc_up_p001_Bild	993	993	0	51649	MRPS23
Myc_up_p001_Bild	993	993	0	51651	BIT1
Myc_up_p001_Bild	993	993	0	51661	FKBP7
Myc_up_p001_Bild	993	993	0	5169	ENPP3
Myc_up_p001_Bild	993	993	0	51690	LSM7
Myc_up_p001_Bild	993	993	0	51728	POLR3K
Myc_up_p001_Bild	993	993	0	5178	PEG3
Myc_up_p001_Bild	993	993	0	5202	PFDN2
Myc_up_p001_Bild	993	993	0	5213	PFKM
Myc_up_p001_Bild	993	993	0	5245	PHB
Myc_up_p001_Bild	993	993	0	5255	PHKA1
Myc_up_p001_Bild	993	993	0	5283	PIGH
Myc_up_p001_Bild	993	993	0	5321	PLA2G4A
Myc_up_p001_Bild	993	993	0	533	ATP6V0B
Myc_up_p001_Bild	993	993	0	53335	BCL11A
Myc_up_p001_Bild	993	993	0	53342	IL17D
Myc_up_p001_Bild	993	993	0	53343	NUDT9
Myc_up_p001_Bild	993	993	0	53373	TPCN1
Myc_up_p001_Bild	993	993	0	5360	PLTP
Myc_up_p001_Bild	993	993	0	53615	MBD3
Myc_up_p001_Bild	993	993	0	5373	PMM2
Myc_up_p001_Bild	993	993	0	5378	PMS1
Myc_up_p001_Bild	993	993	0	5383	PMS2L5
Myc_up_p001_Bild	993	993	0	5395	PMS2
Myc_up_p001_Bild	993	993	0	54065	C21orf51
Myc_up_p001_Bild	993	993	0	54205	CYCS
Myc_up_p001_Bild	993	993	0	5425	POLD2
Myc_up_p001_Bild	993	993	0	5433	POLR2D
Myc_up_p001_Bild	993	993	0	5435	POLR2F
Myc_up_p001_Bild	993	993	0	5442	POLRMT
Myc_up_p001_Bild	993	993	0	54433	NOLA1
Myc_up_p001_Bild	993	993	0	54471	RP5-1104E15.5
Myc_up_p001_Bild	993	993	0	54475	NLE1
Myc_up_p001_Bild	993	993	0	545	ATR
Myc_up_p001_Bild	993	993	0	54510	PCDH18
Myc_up_p001_Bild	993	993	0	54512	EXOSC4
Myc_up_p001_Bild	993	993	0	54517	FLJ20485
Myc_up_p001_Bild	993	993	0	54522	ANKRD16
Myc_up_p001_Bild	993	993	0	54552	GNL3L
Myc_up_p001_Bild	993	993	0	54555	DDX49
Myc_up_p001_Bild	993	993	0	54606	DDX56
Myc_up_p001_Bild	993	993	0	54663	WDR74
Myc_up_p001_Bild	993	993	0	54664	FLJ11273
Myc_up_p001_Bild	993	993	0	54680	C1orf181
Myc_up_p001_Bild	993	993	0	5471	PPAT
Myc_up_p001_Bild	993	993	0	54758	KLHDC4
Myc_up_p001_Bild	993	993	0	5479	PPIB
Myc_up_p001_Bild	993	993	0	54806	AHI1
Myc_up_p001_Bild	993	993	0	54865	GPATC4
Myc_up_p001_Bild	993	993	0	54875	C9orf39
Myc_up_p001_Bild	993	993	0	54906	C10orf18
Myc_up_p001_Bild	993	993	0	54913	RPP25
Myc_up_p001_Bild	993	993	0	54919	FLJ20397
Myc_up_p001_Bild	993	993	0	54920	DUS2L
Myc_up_p001_Bild	993	993	0	54928	IMPAD1
Myc_up_p001_Bild	993	993	0	54931	RG9MTD1
Myc_up_p001_Bild	993	993	0	54935	DUSP23
Myc_up_p001_Bild	993	993	0	54968	TMEM70
Myc_up_p001_Bild	993	993	0	54976	C20orf27
Myc_up_p001_Bild	993	993	0	54977	FLJ20551
Myc_up_p001_Bild	993	993	0	54978	C2orf18
Myc_up_p001_Bild	993	993	0	54982	CLN6
Myc_up_p001_Bild	993	993	0	54996	MOSC2
Myc_up_p001_Bild	993	993	0	550	AUP1
Myc_up_p001_Bild	993	993	0	55003	PAK1IP1
Myc_up_p001_Bild	993	993	0	55009	C19orf24
Myc_up_p001_Bild	993	993	0	55035	NOL8
Myc_up_p001_Bild	993	993	0	55117	SLC6A15
Myc_up_p001_Bild	993	993	0	55127	HEATR1
Myc_up_p001_Bild	993	993	0	55140	ELP3
Myc_up_p001_Bild	993	993	0	55151	TMEM38B
Myc_up_p001_Bild	993	993	0	55153	SDAD1
Myc_up_p001_Bild	993	993	0	55154	MSTO1
Myc_up_p001_Bild	993	993	0	55161	TMEM33
Myc_up_p001_Bild	993	993	0	55163	PNPO
Myc_up_p001_Bild	993	993	0	55178	RNMTL1
Myc_up_p001_Bild	993	993	0	55182	C1orf164
Myc_up_p001_Bild	993	993	0	55199	FLJ10661
Myc_up_p001_Bild	993	993	0	55208	DCUN1D2
Myc_up_p001_Bild	993	993	0	55211	DPPA4
Myc_up_p001_Bild	993	993	0	55216	FLJ10726
Myc_up_p001_Bild	993	993	0	55225	RAVER2
Myc_up_p001_Bild	993	993	0	55226	FLJ10774
Myc_up_p001_Bild	993	993	0	55239	FLJ10826
Myc_up_p001_Bild	993	993	0	55240	STEAP3
Myc_up_p001_Bild	993	993	0	55250	STATIP1
Myc_up_p001_Bild	993	993	0	55253	RSAFD1
Myc_up_p001_Bild	993	993	0	55272	IMP3
Myc_up_p001_Bild	993	993	0	55299	BXDC2
Myc_up_p001_Bild	993	993	0	55316	RSAD1
Myc_up_p001_Bild	993	993	0	55326	AGPAT5
Myc_up_p001_Bild	993	993	0	55341	FLJ11301
Myc_up_p001_Bild	993	993	0	55349	CHDH
Myc_up_p001_Bild	993	993	0	55352	HSA272196
Myc_up_p001_Bild	993	993	0	5538	PPT1
Myc_up_p001_Bild	993	993	0	55449	C14orf167
Myc_up_p001_Bild	993	993	0	5546	PRCC
Myc_up_p001_Bild	993	993	0	55466	DNAJA4
Myc_up_p001_Bild	993	993	0	55527	FEM1A
Myc_up_p001_Bild	993	993	0	55536	CDCA7L
Myc_up_p001_Bild	993	993	0	55621	TRMT1
Myc_up_p001_Bild	993	993	0	55622	FLJ20272
Myc_up_p001_Bild	993	993	0	55630	SLC39A4
Myc_up_p001_Bild	993	993	0	55646	LYAR
Myc_up_p001_Bild	993	993	0	55651	NOLA2
Myc_up_p001_Bild	993	993	0	55657	ZNF692
Myc_up_p001_Bild	993	993	0	55661	DDX27
Myc_up_p001_Bild	993	993	0	55706	TMEM48
Myc_up_p001_Bild	993	993	0	55718	POLR3E
Myc_up_p001_Bild	993	993	0	55720	FLJ10534
Myc_up_p001_Bild	993	993	0	55735	DNAJC11
Myc_up_p001_Bild	993	993	0	55756	RC74
Myc_up_p001_Bild	993	993	0	55759	WDR12
Myc_up_p001_Bild	993	993	0	55787	CXorf15
Myc_up_p001_Bild	993	993	0	55813	C17orf40
Myc_up_p001_Bild	993	993	0	55814	BDP1
Myc_up_p001_Bild	993	993	0	55827	IQWD1
Myc_up_p001_Bild	993	993	0	55830	GLT8D1
Myc_up_p001_Bild	993	993	0	55831	LOC55831
Myc_up_p001_Bild	993	993	0	55847	C10orf70
Myc_up_p001_Bild	993	993	0	55850	MDS032
Myc_up_p001_Bild	993	993	0	55920	RCC2
Myc_up_p001_Bild	993	993	0	56052	ALG1
Myc_up_p001_Bild	993	993	0	5631	PRPS1
Myc_up_p001_Bild	993	993	0	56479	KCNQ5
Myc_up_p001_Bild	993	993	0	5664	PSEN2
Myc_up_p001_Bild	993	993	0	56647	BCCIP
Myc_up_p001_Bild	993	993	0	56652	PEO1
Myc_up_p001_Bild	993	993	0	56683	C21orf59
Myc_up_p001_Bild	993	993	0	56704	JPH1
Myc_up_p001_Bild	993	993	0	56851	C15orf24
Myc_up_p001_Bild	993	993	0	56893	UBQLN4
Myc_up_p001_Bild	993	993	0	56894	AGPAT3
Myc_up_p001_Bild	993	993	0	56902	LOC56902
Myc_up_p001_Bild	993	993	0	56915	EXOSC5
Myc_up_p001_Bild	993	993	0	56919	DHX33
Myc_up_p001_Bild	993	993	0	56926	NCLN
Myc_up_p001_Bild	993	993	0	56931	DUS3L
Myc_up_p001_Bild	993	993	0	56945	MRPS22
Myc_up_p001_Bild	993	993	0	56983	C3orf9
Myc_up_p001_Bild	993	993	0	56997	CABC1
Myc_up_p001_Bild	993	993	0	57109	REXO4
Myc_up_p001_Bild	993	993	0	57113	TRPC7
Myc_up_p001_Bild	993	993	0	57128	C6orf149
Myc_up_p001_Bild	993	993	0	57180	ACTR3B
Myc_up_p001_Bild	993	993	0	57185	NPAL3
Myc_up_p001_Bild	993	993	0	57466	SFRS15
Myc_up_p001_Bild	993	993	0	57486	NLN
Myc_up_p001_Bild	993	993	0	57510	XPO5
Myc_up_p001_Bild	993	993	0	57539	WDR35
Myc_up_p001_Bild	993	993	0	57545	KIAA1345
Myc_up_p001_Bild	993	993	0	5757	PTMA
Myc_up_p001_Bild	993	993	0	57570	TRMT5
Myc_up_p001_Bild	993	993	0	57602	USP36
Myc_up_p001_Bild	993	993	0	57641	---
Myc_up_p001_Bild	993	993	0	57647	DHX37
Myc_up_p001_Bild	993	993	0	57666	KIAA1545
Myc_up_p001_Bild	993	993	0	57673	KIAA1553
Myc_up_p001_Bild	993	993	0	57696	DDX55
Myc_up_p001_Bild	993	993	0	57706	DENND1A
Myc_up_p001_Bild	993	993	0	57820	CCNB1IP1
Myc_up_p001_Bild	993	993	0	5786	PTPRA
Myc_up_p001_Bild	993	993	0	5822	PWP2H
Myc_up_p001_Bild	993	993	0	5831	PYCR1
Myc_up_p001_Bild	993	993	0	5832	ALDH18A1
Myc_up_p001_Bild	993	993	0	58477	SRPRB
Myc_up_p001_Bild	993	993	0	58516	FAM60A
Myc_up_p001_Bild	993	993	0	586	BCAT1
Myc_up_p001_Bild	993	993	0	5886	RAD23A
Myc_up_p001_Bild	993	993	0	5896	RAG1
Myc_up_p001_Bild	993	993	0	5901	RAN
Myc_up_p001_Bild	993	993	0	5902	RANBP1
Myc_up_p001_Bild	993	993	0	59348	ZNF350
Myc_up_p001_Bild	993	993	0	5954	RCN1
Myc_up_p001_Bild	993	993	0	6004	RGS16
Myc_up_p001_Bild	993	993	0	60386	SLC25A19
Myc_up_p001_Bild	993	993	0	60436	TGIF2
Myc_up_p001_Bild	993	993	0	60496	AASDHPPT
Myc_up_p001_Bild	993	993	0	60528	ELAC2
Myc_up_p001_Bild	993	993	0	6059	ABCE1
Myc_up_p001_Bild	993	993	0	6124	RPL4
Myc_up_p001_Bild	993	993	0	617	BCS1L
Myc_up_p001_Bild	993	993	0	6182	MRPL12
Myc_up_p001_Bild	993	993	0	6183	MRPS12
Myc_up_p001_Bild	993	993	0	6187	RPS2
Myc_up_p001_Bild	993	993	0	6204	RPS10
Myc_up_p001_Bild	993	993	0	6224	RPS20
Myc_up_p001_Bild	993	993	0	633	BGN
Myc_up_p001_Bild	993	993	0	6341	SCO1
Myc_up_p001_Bild	993	993	0	637	BID
Myc_up_p001_Bild	993	993	0	63875	MRPL17
Myc_up_p001_Bild	993	993	0	63892	THADA
Myc_up_p001_Bild	993	993	0	63934	ZNF667
Myc_up_p001_Bild	993	993	0	64087	MCCC2
Myc_up_p001_Bild	993	993	0	64098	PARVG
Myc_up_p001_Bild	993	993	0	64118	DUS1L
Myc_up_p001_Bild	993	993	0	64172	OSGEPL1
Myc_up_p001_Bild	993	993	0	6419	SETMAR
Myc_up_p001_Bild	993	993	0	64216	TFB2M
Myc_up_p001_Bild	993	993	0	64222	TOR3A
Myc_up_p001_Bild	993	993	0	64223	GBL
Myc_up_p001_Bild	993	993	0	6426	SFRS1
Myc_up_p001_Bild	993	993	0	64318	NOC3L
Myc_up_p001_Bild	993	993	0	6432	SFRS7
Myc_up_p001_Bild	993	993	0	64328	XPO4
Myc_up_p001_Bild	993	993	0	6433	SFRS8
Myc_up_p001_Bild	993	993	0	64374	SIL1
Myc_up_p001_Bild	993	993	0	64425	PRAF1
Myc_up_p001_Bild	993	993	0	6450	SH3BGR
Myc_up_p001_Bild	993	993	0	64682	ANAPC1
Myc_up_p001_Bild	993	993	0	64710	NUCKS1
Myc_up_p001_Bild	993	993	0	64779	FLJ12998
Myc_up_p001_Bild	993	993	0	64786	TBC1D15
Myc_up_p001_Bild	993	993	0	64794	DDX31
Myc_up_p001_Bild	993	993	0	64798	DEPDC6
Myc_up_p001_Bild	993	993	0	6480	ST6GAL1
Myc_up_p001_Bild	993	993	0	64841	GNPNAT1
Myc_up_p001_Bild	993	993	0	64849	SLC13A3
Myc_up_p001_Bild	993	993	0	6487	ST3GAL3
Myc_up_p001_Bild	993	993	0	64897	FLJ12448
Myc_up_p001_Bild	993	993	0	64949	MRPS26
Myc_up_p001_Bild	993	993	0	64963	MRPS11
Myc_up_p001_Bild	993	993	0	64965	MRPS9
Myc_up_p001_Bild	993	993	0	64969	MRPS5
Myc_up_p001_Bild	993	993	0	64978	MRPL38
Myc_up_p001_Bild	993	993	0	64979	MRPL36
Myc_up_p001_Bild	993	993	0	64981	MRPL34
Myc_up_p001_Bild	993	993	0	6507	SLC1A3
Myc_up_p001_Bild	993	993	0	65083	NOL6
Myc_up_p001_Bild	993	993	0	65094	JMJD4
Myc_up_p001_Bild	993	993	0	65260	C1orf163
Myc_up_p001_Bild	993	993	0	65265	C8orf33
Myc_up_p001_Bild	993	993	0	65268	WNK2
Myc_up_p001_Bild	993	993	0	6533	SLC6A6
Myc_up_p001_Bild	993	993	0	6535	SLC6A8
Myc_up_p001_Bild	993	993	0	6573	SLC19A1
Myc_up_p001_Bild	993	993	0	6599	SMARCC1
Myc_up_p001_Bild	993	993	0	65992	C20orf116
Myc_up_p001_Bild	993	993	0	65999	MGC3036
Myc_up_p001_Bild	993	993	0	66005	CHID1
Myc_up_p001_Bild	993	993	0	6621	SNAPC4
Myc_up_p001_Bild	993	993	0	6652	SORD
Myc_up_p001_Bild	993	993	0	6666	SOX12
Myc_up_p001_Bild	993	993	0	6723	SRM
Myc_up_p001_Bild	993	993	0	6741	SSB
Myc_up_p001_Bild	993	993	0	6748	SSR4
Myc_up_p001_Bild	993	993	0	6769	STAC
Myc_up_p001_Bild	993	993	0	6832	SUPV3L1
Myc_up_p001_Bild	993	993	0	6838	SURF6
Myc_up_p001_Bild	993	993	0	6875	TAF4B
Myc_up_p001_Bild	993	993	0	6891	TAP2
Myc_up_p001_Bild	993	993	0	6919	TCEA2
Myc_up_p001_Bild	993	993	0	6936	C2orf3
Myc_up_p001_Bild	993	993	0	6949	TCOF1
Myc_up_p001_Bild	993	993	0	7004	TEAD4
Myc_up_p001_Bild	993	993	0	7018	TF
Myc_up_p001_Bild	993	993	0	7023	TFAP4
Myc_up_p001_Bild	993	993	0	7029	TFDP2
Myc_up_p001_Bild	993	993	0	7037	TFRC
Myc_up_p001_Bild	993	993	0	705	BYSL
Myc_up_p001_Bild	993	993	0	708	C1QBP
Myc_up_p001_Bild	993	993	0	7086	TKT
Myc_up_p001_Bild	993	993	0	7107	TM7SF1
Myc_up_p001_Bild	993	993	0	7169	TPM2
Myc_up_p001_Bild	993	993	0	7188	TRAF5
Myc_up_p001_Bild	993	993	0	7203	CCT3
Myc_up_p001_Bild	993	993	0	7260	TSSC1
Myc_up_p001_Bild	993	993	0	7268	TTC4
Myc_up_p001_Bild	993	993	0	7275	TUB
Myc_up_p001_Bild	993	993	0	7284	TUFM
Myc_up_p001_Bild	993	993	0	7327	UBE2G2
Myc_up_p001_Bild	993	993	0	7372	UMPS
Myc_up_p001_Bild	993	993	0	7374	UNG
Myc_up_p001_Bild	993	993	0	7389	UROD
Myc_up_p001_Bild	993	993	0	7407	VARS
Myc_up_p001_Bild	993	993	0	755	C21orf2
Myc_up_p001_Bild	993	993	0	7574	ZNF26
Myc_up_p001_Bild	993	993	0	7625	ZNF74
Myc_up_p001_Bild	993	993	0	7637	ZNF84
Myc_up_p001_Bild	993	993	0	770	CA11
Myc_up_p001_Bild	993	993	0	7748	ZNF195
Myc_up_p001_Bild	993	993	0	7866	IFRD2
Myc_up_p001_Bild	993	993	0	78988	MRP63
Myc_up_p001_Bild	993	993	0	78991	MGC3265
Myc_up_p001_Bild	993	993	0	790	CAD
Myc_up_p001_Bild	993	993	0	79004	CUEDC2
Myc_up_p001_Bild	993	993	0	79033	PRNPIP
Myc_up_p001_Bild	993	993	0	79058	ASPSCR1
Myc_up_p001_Bild	993	993	0	79073	MGC5508
Myc_up_p001_Bild	993	993	0	79077	XTP3TPA
Myc_up_p001_Bild	993	993	0	79080	MGC2574
Myc_up_p001_Bild	993	993	0	79081	MGC2477
Myc_up_p001_Bild	993	993	0	79084	WDR77
Myc_up_p001_Bild	993	993	0	79134	FAM11B
Myc_up_p001_Bild	993	993	0	79184	BRCC3
Myc_up_p001_Bild	993	993	0	79400	NOX5
Myc_up_p001_Bild	993	993	0	79584	FLJ12684
Myc_up_p001_Bild	993	993	0	79590	MRPL24
Myc_up_p001_Bild	993	993	0	79600	FLJ21127
Myc_up_p001_Bild	993	993	0	7965	JTV1
Myc_up_p001_Bild	993	993	0	79663	HSPBAP1
Myc_up_p001_Bild	993	993	0	79691	QTRTD1
Myc_up_p001_Bild	993	993	0	79693	YRDC
Myc_up_p001_Bild	993	993	0	79711	IPO4
Myc_up_p001_Bild	993	993	0	79723	SUV39H2
Myc_up_p001_Bild	993	993	0	79728	FLJ21816
Myc_up_p001_Bild	993	993	0	79731	FLJ23441
Myc_up_p001_Bild	993	993	0	79750	ZNF659
Myc_up_p001_Bild	993	993	0	79754	ASB13
Myc_up_p001_Bild	993	993	0	79763	ISOC2
Myc_up_p001_Bild	993	993	0	79810	PTCD2
Myc_up_p001_Bild	993	993	0	79823	C2orf34
Myc_up_p001_Bild	993	993	0	79828	FLJ13984
Myc_up_p001_Bild	993	993	0	79850	FAM57A
Myc_up_p001_Bild	993	993	0	79896	THNSL1
Myc_up_p001_Bild	993	993	0	79898	ZNF613
Myc_up_p001_Bild	993	993	0	79918	FLJ21148
Myc_up_p001_Bild	993	993	0	7993	UBXD6
Myc_up_p001_Bild	993	993	0	79947	DHDDS
Myc_up_p001_Bild	993	993	0	79954	NOL10
Myc_up_p001_Bild	993	993	0	80003	PCNXL2
Myc_up_p001_Bild	993	993	0	80020	RP5-1119A7.4
Myc_up_p001_Bild	993	993	0	80063	ATF7IP2
Myc_up_p001_Bild	993	993	0	80110	ZNF614
Myc_up_p001_Bild	993	993	0	80155	NARG1
Myc_up_p001_Bild	993	993	0	80173	IFT74
Myc_up_p001_Bild	993	993	0	80227	WDR71
Myc_up_p001_Bild	993	993	0	80273	GRPEL1
Myc_up_p001_Bild	993	993	0	80308	FLAD1
Myc_up_p001_Bild	993	993	0	80324	PUS1
Myc_up_p001_Bild	993	993	0	80347	COASY
Myc_up_p001_Bild	993	993	0	80705	TSGA10
Myc_up_p001_Bild	993	993	0	80742	PRR3
Myc_up_p001_Bild	993	993	0	80746	TSEN2
Myc_up_p001_Bild	993	993	0	80755	AARSD1
Myc_up_p001_Bild	993	993	0	80758	PRR7
Myc_up_p001_Bild	993	993	0	80775	MGC10993
Myc_up_p001_Bild	993	993	0	80789	KIAA1698
Myc_up_p001_Bild	993	993	0	81490	PTDSS2
Myc_up_p001_Bild	993	993	0	81502	HM13
Myc_up_p001_Bild	993	993	0	81572	PDRG1
Myc_up_p001_Bild	993	993	0	81575	DKFZP434F0318
Myc_up_p001_Bild	993	993	0	81622	UNC93B1
Myc_up_p001_Bild	993	993	0	8165	AKAP1
Myc_up_p001_Bild	993	993	0	8175	SF3A2
Myc_up_p001_Bild	993	993	0	81786	TRIM7
Myc_up_p001_Bild	993	993	0	81831	NETO2
Myc_up_p001_Bild	993	993	0	8187	ZNF239
Myc_up_p001_Bild	993	993	0	81875	ISG20L2
Myc_up_p001_Bild	993	993	0	81887	LAS1L
Myc_up_p001_Bild	993	993	0	81890	QTRT1
Myc_up_p001_Bild	993	993	0	81892	C14orf156
Myc_up_p001_Bild	993	993	0	8195	MKKS
Myc_up_p001_Bild	993	993	0	8260	ARD1A
Myc_up_p001_Bild	993	993	0	83448	DKFZP434G1415
Myc_up_p001_Bild	993	993	0	83480	PUS3
Myc_up_p001_Bild	993	993	0	83592	AKR1CL2
Myc_up_p001_Bild	993	993	0	83732	RIOK1
Myc_up_p001_Bild	993	993	0	83852	SETDB2
Myc_up_p001_Bild	993	993	0	83855	KLF16
Myc_up_p001_Bild	993	993	0	83858	ATAD3B
Myc_up_p001_Bild	993	993	0	83879	CDCA7
Myc_up_p001_Bild	993	993	0	84065	C1orf160
Myc_up_p001_Bild	993	993	0	84083	ZRANB3
Myc_up_p001_Bild	993	993	0	84128	WDR75
Myc_up_p001_Bild	993	993	0	84135	UTP15
Myc_up_p001_Bild	993	993	0	84154	BXDC1
Myc_up_p001_Bild	993	993	0	84159	ARID5B
Myc_up_p001_Bild	993	993	0	84172	POLR1B
Myc_up_p001_Bild	993	993	0	84186	ZCCHC7
Myc_up_p001_Bild	993	993	0	84193	C14orf154
Myc_up_p001_Bild	993	993	0	84213	---
Myc_up_p001_Bild	993	993	0	84261	FBXW9
Myc_up_p001_Bild	993	993	0	84284	C1orf57
Myc_up_p001_Bild	993	993	0	84291	MGC2408
Myc_up_p001_Bild	993	993	0	84294	C8orf53
Myc_up_p001_Bild	993	993	0	84303	CHCHD6
Myc_up_p001_Bild	993	993	0	84306	MGC13096
Myc_up_p001_Bild	993	993	0	84315	MON1A
Myc_up_p001_Bild	993	993	0	84319	MGC4308
Myc_up_p001_Bild	993	993	0	84320	ACBD6
Myc_up_p001_Bild	993	993	0	84327	ZBED3
Myc_up_p001_Bild	993	993	0	84331	MGC15416
Myc_up_p001_Bild	993	993	0	84335	AKT1S1
Myc_up_p001_Bild	993	993	0	84342	COG8
Myc_up_p001_Bild	993	993	0	84365	MKI67IP
Myc_up_p001_Bild	993	993	0	84449	ZNF333
Myc_up_p001_Bild	993	993	0	8451	CUL4A
Myc_up_p001_Bild	993	993	0	84524	ZC3H8
Myc_up_p001_Bild	993	993	0	84541	KBTBD8
Myc_up_p001_Bild	993	993	0	84549	RBM13
Myc_up_p001_Bild	993	993	0	84561	SLC12A8
Myc_up_p001_Bild	993	993	0	84649	DGAT2
Myc_up_p001_Bild	993	993	0	84650	EBPL
Myc_up_p001_Bild	993	993	0	84707	BEX2
Myc_up_p001_Bild	993	993	0	84727	SPSB2
Myc_up_p001_Bild	993	993	0	84798	MGC13170
Myc_up_p001_Bild	993	993	0	8480	RAE1
Myc_up_p001_Bild	993	993	0	84825	MGC5370
Myc_up_p001_Bild	993	993	0	84833	USMG5
Myc_up_p001_Bild	993	993	0	84856	MGC16291
Myc_up_p001_Bild	993	993	0	84876	FLJ14466
Myc_up_p001_Bild	993	993	0	84881	RPUSD4
Myc_up_p001_Bild	993	993	0	84899	RP11-113J24.1
Myc_up_p001_Bild	993	993	0	84916	CIRH1A
Myc_up_p001_Bild	993	993	0	84928	FLJ14803
Myc_up_p001_Bild	993	993	0	84934	FLJ14827
Myc_up_p001_Bild	993	993	0	84946	C6orf93
Myc_up_p001_Bild	993	993	0	84967	LSM10
Myc_up_p001_Bild	993	993	0	85028	C1orf79
Myc_up_p001_Bild	993	993	0	8531	CSDA
Myc_up_p001_Bild	993	993	0	8533	COPS3
Myc_up_p001_Bild	993	993	0	8563	C22orf19
Myc_up_p001_Bild	993	993	0	8568	D21S2056E
Myc_up_p001_Bild	993	993	0	8602	C4orf9
Myc_up_p001_Bild	993	993	0	8607	RUVBL1
Myc_up_p001_Bild	993	993	0	8614	STC2
Myc_up_p001_Bild	993	993	0	8635	RNASET2
Myc_up_p001_Bild	993	993	0	864	RUNX3
Myc_up_p001_Bild	993	993	0	8661	EIF3S10
Myc_up_p001_Bild	993	993	0	8662	EIF3S9
Myc_up_p001_Bild	993	993	0	8663	EIF3S8
Myc_up_p001_Bild	993	993	0	8664	EIF3S7
Myc_up_p001_Bild	993	993	0	8666	EIF3S4
Myc_up_p001_Bild	993	993	0	8703	B4GALT3
Myc_up_p001_Bild	993	993	0	8704	B4GALT2
Myc_up_p001_Bild	993	993	0	87178	PNPT1
Myc_up_p001_Bild	993	993	0	8725	C19orf2
Myc_up_p001_Bild	993	993	0	8761	PABPC4
Myc_up_p001_Bild	993	993	0	8793	TNFRSF10D
Myc_up_p001_Bild	993	993	0	8797	TNFRSF10A
Myc_up_p001_Bild	993	993	0	8798	DYRK4
Myc_up_p001_Bild	993	993	0	8808	IL1RL2
Myc_up_p001_Bild	993	993	0	8814	CDKL1
Myc_up_p001_Bild	993	993	0	8818	DPM2
Myc_up_p001_Bild	993	993	0	8831	SYNGAP1
Myc_up_p001_Bild	993	993	0	8872	C10orf7
Myc_up_p001_Bild	993	993	0	8876	VNN1
Myc_up_p001_Bild	993	993	0	8882	ZNF259
Myc_up_p001_Bild	993	993	0	8884	SLC5A6
Myc_up_p001_Bild	993	993	0	8886	DDX18
Myc_up_p001_Bild	993	993	0	8891	EIF2B3
Myc_up_p001_Bild	993	993	0	8893	EIF2B5
Myc_up_p001_Bild	993	993	0	89782	LMLN
Myc_up_p001_Bild	993	993	0	8992	ATP6V0E
Myc_up_p001_Bild	993	993	0	89944	LOC89944
Myc_up_p001_Bild	993	993	0	90025	C6orf157
Myc_up_p001_Bild	993	993	0	90075	ZNF30
Myc_up_p001_Bild	993	993	0	90161	HS6ST2
Myc_up_p001_Bild	993	993	0	90355	LOC90355
Myc_up_p001_Bild	993	993	0	90362	C8orf72
Myc_up_p001_Bild	993	993	0	90378	SAMD1
Myc_up_p001_Bild	993	993	0	90410	IFT20
Myc_up_p001_Bild	993	993	0	90624	LOC90624
Myc_up_p001_Bild	993	993	0	908	CCT6A
Myc_up_p001_Bild	993	993	0	90871	C9orf123
Myc_up_p001_Bild	993	993	0	9092	SART1
Myc_up_p001_Bild	993	993	0	9093	DNAJA3
Myc_up_p001_Bild	993	993	0	90957	DHX57
Myc_up_p001_Bild	993	993	0	9125	RQCD1
Myc_up_p001_Bild	993	993	0	91272	FAM44B
Myc_up_p001_Bild	993	993	0	9128	PRPF4
Myc_up_p001_Bild	993	993	0	9136	RNU3IP2
Myc_up_p001_Bild	993	993	0	9141	PDCD5
Myc_up_p001_Bild	993	993	0	91734	IDI2
Myc_up_p001_Bild	993	993	0	91749	KIAA1919
Myc_up_p001_Bild	993	993	0	9188	DDX21
Myc_up_p001_Bild	993	993	0	9194	SLC16A7
Myc_up_p001_Bild	993	993	0	91942	mimitin
Myc_up_p001_Bild	993	993	0	9221	NOLC1
Myc_up_p001_Bild	993	993	0	92305	LOC92305
Myc_up_p001_Bild	993	993	0	92345	LOC92345
Myc_up_p001_Bild	993	993	0	9252	RPS6KA5
Myc_up_p001_Bild	993	993	0	9255	SCYE1
Myc_up_p001_Bild	993	993	0	92579	G6PC3
Myc_up_p001_Bild	993	993	0	92609	TIMM50
Myc_up_p001_Bild	993	993	0	92745	SLC38A5
Myc_up_p001_Bild	993	993	0	9277	WDR46
Myc_up_p001_Bild	993	993	0	92856	IMP4
Myc_up_p001_Bild	993	993	0	92935	MARS2
Myc_up_p001_Bild	993	993	0	9304	RNU22
Myc_up_p001_Bild	993	993	0	9326	ZNHIT3
Myc_up_p001_Bild	993	993	0	9329	GTF3C4
Myc_up_p001_Bild	993	993	0	93594	WDR67
Myc_up_p001_Bild	993	993	0	9361	PRSS15
Myc_up_p001_Bild	993	993	0	93622	LOC93622
Myc_up_p001_Bild	993	993	0	9391	WDR39
Myc_up_p001_Bild	993	993	0	9392	TGFBRAP1
Myc_up_p001_Bild	993	993	0	94015	TTYH2
Myc_up_p001_Bild	993	993	0	949	SCARB1
Myc_up_p001_Bild	993	993	0	95	ACY1
Myc_up_p001_Bild	993	993	0	9518	GDF15
Myc_up_p001_Bild	993	993	0	9521	EEF1E1
Myc_up_p001_Bild	993	993	0	953	ENTPD1
Myc_up_p001_Bild	993	993	0	9533	POLR1C
Myc_up_p001_Bild	993	993	0	9657	IQCB1
Myc_up_p001_Bild	993	993	0	9753	ZNF96
Myc_up_p001_Bild	993	993	0	976	CD97
Myc_up_p001_Bild	993	993	0	9761	KIAA0152
Myc_up_p001_Bild	993	993	0	9780	FAM38A
Myc_up_p001_Bild	993	993	0	9782	MATR3
Myc_up_p001_Bild	993	993	0	9791	PTDSS1
Myc_up_p001_Bild	993	993	0	9797	TATDN2
Myc_up_p001_Bild	993	993	0	9804	TOMM20
Myc_up_p001_Bild	993	993	0	9830	TRIM14
Myc_up_p001_Bild	993	993	0	9841	ZBTB24
Myc_up_p001_Bild	993	993	0	9875	C21orf108
Myc_up_p001_Bild	993	993	0	9882	TBC1D4
Myc_up_p001_Bild	993	993	0	9894	KIAA0683
Myc_up_p001_Bild	993	993	0	9898	UBAP2L
Myc_up_p001_Bild	993	993	0	9933	KIAA0020
Myc_up_p001_Bild	993	993	0	9942	XYLB
Myc_up_p001_Bild	993	993	0	9955	HS3ST3A1
Ras_up_p00001_Bild	225	1777	3.78234e-20	10061	ABCF2
Ras_up_p00001_Bild	225	1777	3.78234e-20	10067	SCAMP3
Ras_up_p00001_Bild	225	1777	3.78234e-20	10105	PPIF
Ras_up_p00001_Bild	225	1777	3.78234e-20	10128	LRPPRC
Ras_up_p00001_Bild	225	1777	3.78234e-20	10195	ALG3
Ras_up_p00001_Bild	225	1777	3.78234e-20	10257	ABCC4
Ras_up_p00001_Bild	225	1777	3.78234e-20	10280	OPRS1
Ras_up_p00001_Bild	225	1777	3.78234e-20	10329	TMEM5
Ras_up_p00001_Bild	225	1777	3.78234e-20	10400	PEMT
Ras_up_p00001_Bild	225	1777	3.78234e-20	10419	SKB1
Ras_up_p00001_Bild	225	1777	3.78234e-20	10471	HKE2
Ras_up_p00001_Bild	225	1777	3.78234e-20	10528	NOL5A
Ras_up_p00001_Bild	225	1777	3.78234e-20	10573	MRPL28
Ras_up_p00001_Bild	225	1777	3.78234e-20	10574	CCT7
Ras_up_p00001_Bild	225	1777	3.78234e-20	10576	CCT2
Ras_up_p00001_Bild	225	1777	3.78234e-20	10606	PAICS
Ras_up_p00001_Bild	225	1777	3.78234e-20	10808	HSPH1
Ras_up_p00001_Bild	225	1777	3.78234e-20	10813	UTP14A
Ras_up_p00001_Bild	225	1777	3.78234e-20	10921	RNPS1
Ras_up_p00001_Bild	225	1777	3.78234e-20	10939	AFG3L2
Ras_up_p00001_Bild	225	1777	3.78234e-20	10961	ERP29
Ras_up_p00001_Bild	225	1777	3.78234e-20	10963	STIP1
Ras_up_p00001_Bild	225	1777	3.78234e-20	10969	EBNA1BP2
Ras_up_p00001_Bild	225	1777	3.78234e-20	11007	DIPA
Ras_up_p00001_Bild	225	1777	3.78234e-20	114049	WBSCR22
Ras_up_p00001_Bild	225	1777	3.78234e-20	114915	TIGA1
Ras_up_p00001_Bild	225	1777	3.78234e-20	117246	FTSJ3
Ras_up_p00001_Bild	225	1777	3.78234e-20	119559	SFXN4
Ras_up_p00001_Bild	225	1777	3.78234e-20	122704	MRPL52
Ras_up_p00001_Bild	225	1777	3.78234e-20	125144	MGC40157
Ras_up_p00001_Bild	225	1777	3.78234e-20	133308	LOC133308
Ras_up_p00001_Bild	225	1777	3.78234e-20	134430	WDR36
Ras_up_p00001_Bild	225	1777	3.78234e-20	138009	WDR21C
Ras_up_p00001_Bild	225	1777	3.78234e-20	149175	MANEAL
Ras_up_p00001_Bild	225	1777	3.78234e-20	151230	KLHL23
Ras_up_p00001_Bild	225	1777	3.78234e-20	153642	DKFZp313G1735
Ras_up_p00001_Bild	225	1777	3.78234e-20	1537	CYC1
Ras_up_p00001_Bild	225	1777	3.78234e-20	1604	DAF
Ras_up_p00001_Bild	225	1777	3.78234e-20	1662	DDX10
Ras_up_p00001_Bild	225	1777	3.78234e-20	169714	QSCN6L1
Ras_up_p00001_Bild	225	1777	3.78234e-20	1736	DKC1
Ras_up_p00001_Bild	225	1777	3.78234e-20	1844	DUSP2
Ras_up_p00001_Bild	225	1777	3.78234e-20	1909	EDNRA
Ras_up_p00001_Bild	225	1777	3.78234e-20	1958	EGR1
Ras_up_p00001_Bild	225	1777	3.78234e-20	1965	EIF2S1
Ras_up_p00001_Bild	225	1777	3.78234e-20	200185	KRTCAP2
Ras_up_p00001_Bild	225	1777	3.78234e-20	200916	RPL22L1
Ras_up_p00001_Bild	225	1777	3.78234e-20	2193	FARSLA
Ras_up_p00001_Bild	225	1777	3.78234e-20	220323	NS5ATP13TP2
Ras_up_p00001_Bild	225	1777	3.78234e-20	222068	TMED4
Ras_up_p00001_Bild	225	1777	3.78234e-20	2261	FGFR3
Ras_up_p00001_Bild	225	1777	3.78234e-20	2288	FKBP4
Ras_up_p00001_Bild	225	1777	3.78234e-20	22948	CCT5
Ras_up_p00001_Bild	225	1777	3.78234e-20	22984	PDCD11
Ras_up_p00001_Bild	225	1777	3.78234e-20	23223	KIAA0690
Ras_up_p00001_Bild	225	1777	3.78234e-20	23481	PES1
Ras_up_p00001_Bild	225	1777	3.78234e-20	23509	POFUT1
Ras_up_p00001_Bild	225	1777	3.78234e-20	23560	GTPBP4
Ras_up_p00001_Bild	225	1777	3.78234e-20	23625	FAM89B
Ras_up_p00001_Bild	225	1777	3.78234e-20	23753	SDF2L1
Ras_up_p00001_Bild	225	1777	3.78234e-20	255231	MCOLN2
Ras_up_p00001_Bild	225	1777	3.78234e-20	26155	NOC2L
Ras_up_p00001_Bild	225	1777	3.78234e-20	26156	RSL1D1
Ras_up_p00001_Bild	225	1777	3.78234e-20	2618	GART
Ras_up_p00001_Bild	225	1777	3.78234e-20	26354	GNL3
Ras_up_p00001_Bild	225	1777	3.78234e-20	26577	PCOLCE2
Ras_up_p00001_Bild	225	1777	3.78234e-20	27074	LAMP3
Ras_up_p00001_Bild	225	1777	3.78234e-20	27097	TAF5L
Ras_up_p00001_Bild	225	1777	3.78234e-20	271	AMPD2
Ras_up_p00001_Bild	225	1777	3.78234e-20	27165	GLS2
Ras_up_p00001_Bild	225	1777	3.78234e-20	27339	PRPF19
Ras_up_p00001_Bild	225	1777	3.78234e-20	27341	CTA-126B4.3
Ras_up_p00001_Bild	225	1777	3.78234e-20	27429	HTRA2
Ras_up_p00001_Bild	225	1777	3.78234e-20	285704	RGMB
Ras_up_p00001_Bild	225	1777	3.78234e-20	29080	HSPC128
Ras_up_p00001_Bild	225	1777	3.78234e-20	29889	GNL2
Ras_up_p00001_Bild	225	1777	3.78234e-20	29914	UBIAD1
Ras_up_p00001_Bild	225	1777	3.78234e-20	30000	TNPO2
Ras_up_p00001_Bild	225	1777	3.78234e-20	30817	EMR2
Ras_up_p00001_Bild	225	1777	3.78234e-20	30851	TAX1BP3
Ras_up_p00001_Bild	225	1777	3.78234e-20	3099	HK2
Ras_up_p00001_Bild	225	1777	3.78234e-20	3177	SLC29A2
Ras_up_p00001_Bild	225	1777	3.78234e-20	3182	HNRPAB
Ras_up_p00001_Bild	225	1777	3.78234e-20	3185	HNRPF
Ras_up_p00001_Bild	225	1777	3.78234e-20	3276	HRMT1L2
Ras_up_p00001_Bild	225	1777	3.78234e-20	3313	HSPA9B
Ras_up_p00001_Bild	225	1777	3.78234e-20	3326	HSPCB
Ras_up_p00001_Bild	225	1777	3.78234e-20	3329	HSPD1
Ras_up_p00001_Bild	225	1777	3.78234e-20	348938	ICHTHYIN
Ras_up_p00001_Bild	225	1777	3.78234e-20	3609	ILF3
Ras_up_p00001_Bild	225	1777	3.78234e-20	3735	KARS
Ras_up_p00001_Bild	225	1777	3.78234e-20	374882	UNQ501
Ras_up_p00001_Bild	225	1777	3.78234e-20	375097	---
Ras_up_p00001_Bild	225	1777	3.78234e-20	375100	---
Ras_up_p00001_Bild	225	1777	3.78234e-20	3843	RANBP5
Ras_up_p00001_Bild	225	1777	3.78234e-20	386757	FLJ43855
Ras_up_p00001_Bild	225	1777	3.78234e-20	4023	LPL
Ras_up_p00001_Bild	225	1777	3.78234e-20	4335	MNT
Ras_up_p00001_Bild	225	1777	3.78234e-20	4691	NCL
Ras_up_p00001_Bild	225	1777	3.78234e-20	471	ATIC
Ras_up_p00001_Bild	225	1777	3.78234e-20	4839	NOL1
Ras_up_p00001_Bild	225	1777	3.78234e-20	4869	NPM1
Ras_up_p00001_Bild	225	1777	3.78234e-20	5036	PA2G4
Ras_up_p00001_Bild	225	1777	3.78234e-20	5046	PCSK6
Ras_up_p00001_Bild	225	1777	3.78234e-20	50854	C6orf48
Ras_up_p00001_Bild	225	1777	3.78234e-20	51025	Magmas
Ras_up_p00001_Bild	225	1777	3.78234e-20	51042	ZNF593
Ras_up_p00001_Bild	225	1777	3.78234e-20	51075	TXNDC14
Ras_up_p00001_Bild	225	1777	3.78234e-20	51083	GAL
Ras_up_p00001_Bild	225	1777	3.78234e-20	51303	FKBP11
Ras_up_p00001_Bild	225	1777	3.78234e-20	51388	CGI-37
Ras_up_p00001_Bild	225	1777	3.78234e-20	51491	HSPC111
Ras_up_p00001_Bild	225	1777	3.78234e-20	51605	CGI-09
Ras_up_p00001_Bild	225	1777	3.78234e-20	51629	CGI-69
Ras_up_p00001_Bild	225	1777	3.78234e-20	51651	BIT1
Ras_up_p00001_Bild	225	1777	3.78234e-20	5202	PFDN2
Ras_up_p00001_Bild	225	1777	3.78234e-20	5245	PHB
Ras_up_p00001_Bild	225	1777	3.78234e-20	5321	PLA2G4A
Ras_up_p00001_Bild	225	1777	3.78234e-20	533	ATP6V0B
Ras_up_p00001_Bild	225	1777	3.78234e-20	53373	TPCN1
Ras_up_p00001_Bild	225	1777	3.78234e-20	54205	CYCS
Ras_up_p00001_Bild	225	1777	3.78234e-20	54512	EXOSC4
Ras_up_p00001_Bild	225	1777	3.78234e-20	54663	WDR74
Ras_up_p00001_Bild	225	1777	3.78234e-20	5479	PPIB
Ras_up_p00001_Bild	225	1777	3.78234e-20	54865	GPATC4
Ras_up_p00001_Bild	225	1777	3.78234e-20	54928	IMPAD1
Ras_up_p00001_Bild	225	1777	3.78234e-20	54978	C2orf18
Ras_up_p00001_Bild	225	1777	3.78234e-20	550	AUP1
Ras_up_p00001_Bild	225	1777	3.78234e-20	55117	SLC6A15
Ras_up_p00001_Bild	225	1777	3.78234e-20	55127	HEATR1
Ras_up_p00001_Bild	225	1777	3.78234e-20	55161	TMEM33
Ras_up_p00001_Bild	225	1777	3.78234e-20	55211	DPPA4
Ras_up_p00001_Bild	225	1777	3.78234e-20	55226	FLJ10774
Ras_up_p00001_Bild	225	1777	3.78234e-20	55250	STATIP1
Ras_up_p00001_Bild	225	1777	3.78234e-20	55326	AGPAT5
Ras_up_p00001_Bild	225	1777	3.78234e-20	55621	TRMT1
Ras_up_p00001_Bild	225	1777	3.78234e-20	55630	SLC39A4
Ras_up_p00001_Bild	225	1777	3.78234e-20	55646	LYAR
Ras_up_p00001_Bild	225	1777	3.78234e-20	55661	DDX27
Ras_up_p00001_Bild	225	1777	3.78234e-20	55706	TMEM48
Ras_up_p00001_Bild	225	1777	3.78234e-20	55720	FLJ10534
Ras_up_p00001_Bild	225	1777	3.78234e-20	55787	CXorf15
Ras_up_p00001_Bild	225	1777	3.78234e-20	55920	RCC2
Ras_up_p00001_Bild	225	1777	3.78234e-20	56052	ALG1
Ras_up_p00001_Bild	225	1777	3.78234e-20	56647	BCCIP
Ras_up_p00001_Bild	225	1777	3.78234e-20	56851	C15orf24
Ras_up_p00001_Bild	225	1777	3.78234e-20	56919	DHX33
Ras_up_p00001_Bild	225	1777	3.78234e-20	56926	NCLN
Ras_up_p00001_Bild	225	1777	3.78234e-20	56945	MRPS22
Ras_up_p00001_Bild	225	1777	3.78234e-20	57510	XPO5
Ras_up_p00001_Bild	225	1777	3.78234e-20	57602	USP36
Ras_up_p00001_Bild	225	1777	3.78234e-20	57647	DHX37
Ras_up_p00001_Bild	225	1777	3.78234e-20	57666	KIAA1545
Ras_up_p00001_Bild	225	1777	3.78234e-20	5822	PWP2H
Ras_up_p00001_Bild	225	1777	3.78234e-20	5832	ALDH18A1
Ras_up_p00001_Bild	225	1777	3.78234e-20	58477	SRPRB
Ras_up_p00001_Bild	225	1777	3.78234e-20	5886	RAD23A
Ras_up_p00001_Bild	225	1777	3.78234e-20	5896	RAG1
Ras_up_p00001_Bild	225	1777	3.78234e-20	5901	RAN
Ras_up_p00001_Bild	225	1777	3.78234e-20	59348	ZNF350
Ras_up_p00001_Bild	225	1777	3.78234e-20	5954	RCN1
Ras_up_p00001_Bild	225	1777	3.78234e-20	6183	MRPS12
Ras_up_p00001_Bild	225	1777	3.78234e-20	6204	RPS10
Ras_up_p00001_Bild	225	1777	3.78234e-20	6341	SCO1
Ras_up_p00001_Bild	225	1777	3.78234e-20	64318	NOC3L
Ras_up_p00001_Bild	225	1777	3.78234e-20	6432	SFRS7
Ras_up_p00001_Bild	225	1777	3.78234e-20	64374	SIL1
Ras_up_p00001_Bild	225	1777	3.78234e-20	64425	PRAF1
Ras_up_p00001_Bild	225	1777	3.78234e-20	65083	NOL6
Ras_up_p00001_Bild	225	1777	3.78234e-20	6535	SLC6A8
Ras_up_p00001_Bild	225	1777	3.78234e-20	65992	C20orf116
Ras_up_p00001_Bild	225	1777	3.78234e-20	6723	SRM
Ras_up_p00001_Bild	225	1777	3.78234e-20	6748	SSR4
Ras_up_p00001_Bild	225	1777	3.78234e-20	6891	TAP2
Ras_up_p00001_Bild	225	1777	3.78234e-20	6949	TCOF1
Ras_up_p00001_Bild	225	1777	3.78234e-20	7037	TFRC
Ras_up_p00001_Bild	225	1777	3.78234e-20	708	C1QBP
Ras_up_p00001_Bild	225	1777	3.78234e-20	7086	TKT
Ras_up_p00001_Bild	225	1777	3.78234e-20	7203	CCT3
Ras_up_p00001_Bild	225	1777	3.78234e-20	7284	TUFM
Ras_up_p00001_Bild	225	1777	3.78234e-20	79134	FAM11B
Ras_up_p00001_Bild	225	1777	3.78234e-20	79693	YRDC
Ras_up_p00001_Bild	225	1777	3.78234e-20	79947	DHDDS
Ras_up_p00001_Bild	225	1777	3.78234e-20	80273	GRPEL1
Ras_up_p00001_Bild	225	1777	3.78234e-20	81502	HM13
Ras_up_p00001_Bild	225	1777	3.78234e-20	81622	UNC93B1
Ras_up_p00001_Bild	225	1777	3.78234e-20	8175	SF3A2
Ras_up_p00001_Bild	225	1777	3.78234e-20	81890	QTRT1
Ras_up_p00001_Bild	225	1777	3.78234e-20	81892	C14orf156
Ras_up_p00001_Bild	225	1777	3.78234e-20	83855	KLF16
Ras_up_p00001_Bild	225	1777	3.78234e-20	83858	ATAD3B
Ras_up_p00001_Bild	225	1777	3.78234e-20	84154	BXDC1
Ras_up_p00001_Bild	225	1777	3.78234e-20	84365	MKI67IP
Ras_up_p00001_Bild	225	1777	3.78234e-20	84449	ZNF333
Ras_up_p00001_Bild	225	1777	3.78234e-20	84541	KBTBD8
Ras_up_p00001_Bild	225	1777	3.78234e-20	84899	RP11-113J24.1
Ras_up_p00001_Bild	225	1777	3.78234e-20	84916	CIRH1A
Ras_up_p00001_Bild	225	1777	3.78234e-20	8602	C4orf9
Ras_up_p00001_Bild	225	1777	3.78234e-20	8614	STC2
Ras_up_p00001_Bild	225	1777	3.78234e-20	8661	EIF3S10
Ras_up_p00001_Bild	225	1777	3.78234e-20	8662	EIF3S9
Ras_up_p00001_Bild	225	1777	3.78234e-20	8663	EIF3S8
Ras_up_p00001_Bild	225	1777	3.78234e-20	8664	EIF3S7
Ras_up_p00001_Bild	225	1777	3.78234e-20	8797	TNFRSF10A
Ras_up_p00001_Bild	225	1777	3.78234e-20	8808	IL1RL2
Ras_up_p00001_Bild	225	1777	3.78234e-20	8818	DPM2
Ras_up_p00001_Bild	225	1777	3.78234e-20	8882	ZNF259
Ras_up_p00001_Bild	225	1777	3.78234e-20	8886	DDX18
Ras_up_p00001_Bild	225	1777	3.78234e-20	8992	ATP6V0E
Ras_up_p00001_Bild	225	1777	3.78234e-20	90161	HS6ST2
Ras_up_p00001_Bild	225	1777	3.78234e-20	9136	RNU3IP2
Ras_up_p00001_Bild	225	1777	3.78234e-20	9188	DDX21
Ras_up_p00001_Bild	225	1777	3.78234e-20	9194	SLC16A7
Ras_up_p00001_Bild	225	1777	3.78234e-20	9221	NOLC1
Ras_up_p00001_Bild	225	1777	3.78234e-20	9255	SCYE1
Ras_up_p00001_Bild	225	1777	3.78234e-20	92609	TIMM50
Ras_up_p00001_Bild	225	1777	3.78234e-20	92745	SLC38A5
Ras_up_p00001_Bild	225	1777	3.78234e-20	9304	RNU22
Ras_up_p00001_Bild	225	1777	3.78234e-20	9361	PRSS15
Ras_up_p00001_Bild	225	1777	3.78234e-20	95	ACY1
Ras_up_p00001_Bild	225	1777	3.78234e-20	9518	GDF15
Ras_up_p00001_Bild	225	1777	3.78234e-20	976	CD97
Ras_up_p00001_Bild	225	1777	3.78234e-20	9804	TOMM20
Ras_up_p00001_Bild	225	1777	3.78234e-20	9841	ZBTB24
Ras_up_p00001_Bild	225	1777	3.78234e-20	9898	UBAP2L
E2F3_up_p001_Bild	212	2029	3.99146e-10	10153	CEBPZ
E2F3_up_p001_Bild	212	2029	3.99146e-10	1019	CDK4
E2F3_up_p001_Bild	212	2029	3.99146e-10	10302	SNAPC5
E2F3_up_p001_Bild	212	2029	3.99146e-10	10437	IFI30
E2F3_up_p001_Bild	212	2029	3.99146e-10	1050	CEBPA
E2F3_up_p001_Bild	212	2029	3.99146e-10	10528	NOL5A
E2F3_up_p001_Bild	212	2029	3.99146e-10	10622	POLR3G
E2F3_up_p001_Bild	212	2029	3.99146e-10	10645	CAMKK2
E2F3_up_p001_Bild	212	2029	3.99146e-10	10695	TNRC5
E2F3_up_p001_Bild	212	2029	3.99146e-10	109	ADCY3
E2F3_up_p001_Bild	212	2029	3.99146e-10	10921	RNPS1
E2F3_up_p001_Bild	212	2029	3.99146e-10	10947	AP3M2
E2F3_up_p001_Bild	212	2029	3.99146e-10	11001	SLC27A2
E2F3_up_p001_Bild	212	2029	3.99146e-10	11091	WDR5
E2F3_up_p001_Bild	212	2029	3.99146e-10	11285	B4GALT7
E2F3_up_p001_Bild	212	2029	3.99146e-10	113612	CYP2U1
E2F3_up_p001_Bild	212	2029	3.99146e-10	114791	TUBGCP5
E2F3_up_p001_Bild	212	2029	3.99146e-10	114915	TIGA1
E2F3_up_p001_Bild	212	2029	3.99146e-10	115752	MGC4562
E2F3_up_p001_Bild	212	2029	3.99146e-10	115939	MGC24381
E2F3_up_p001_Bild	212	2029	3.99146e-10	124093	FLJ34512
E2F3_up_p001_Bild	212	2029	3.99146e-10	124245	NHN1
E2F3_up_p001_Bild	212	2029	3.99146e-10	124402	FAM100A
E2F3_up_p001_Bild	212	2029	3.99146e-10	125144	MGC40157
E2F3_up_p001_Bild	212	2029	3.99146e-10	126382	TRA16
E2F3_up_p001_Bild	212	2029	3.99146e-10	128977	LOC128977
E2F3_up_p001_Bild	212	2029	3.99146e-10	131474	CHCHD4
E2F3_up_p001_Bild	212	2029	3.99146e-10	133015	MGC29898
E2F3_up_p001_Bild	212	2029	3.99146e-10	133746	JMY
E2F3_up_p001_Bild	212	2029	3.99146e-10	138009	WDR21C
E2F3_up_p001_Bild	212	2029	3.99146e-10	1468	SLC25A10
E2F3_up_p001_Bild	212	2029	3.99146e-10	148103	ZNF599
E2F3_up_p001_Bild	212	2029	3.99146e-10	149175	MANEAL
E2F3_up_p001_Bild	212	2029	3.99146e-10	150726	FBXO41
E2F3_up_p001_Bild	212	2029	3.99146e-10	150864	ALS2CR13
E2F3_up_p001_Bild	212	2029	3.99146e-10	151230	KLHL23
E2F3_up_p001_Bild	212	2029	3.99146e-10	153364	LOC153364
E2F3_up_p001_Bild	212	2029	3.99146e-10	155066	ATP6V0E2L
E2F3_up_p001_Bild	212	2029	3.99146e-10	1595	CYP51A1
E2F3_up_p001_Bild	212	2029	3.99146e-10	162966	ZNF600
E2F3_up_p001_Bild	212	2029	3.99146e-10	165918	RNF168
E2F3_up_p001_Bild	212	2029	3.99146e-10	171582	DKFZp761H2121
E2F3_up_p001_Bild	212	2029	3.99146e-10	1844	DUSP2
E2F3_up_p001_Bild	212	2029	3.99146e-10	1917	EEF1A2
E2F3_up_p001_Bild	212	2029	3.99146e-10	1958	EGR1
E2F3_up_p001_Bild	212	2029	3.99146e-10	196528	ARID2
E2F3_up_p001_Bild	212	2029	3.99146e-10	199953	RP13-15M17.2
E2F3_up_p001_Bild	212	2029	3.99146e-10	201161	PRR6
E2F3_up_p001_Bild	212	2029	3.99146e-10	201514	ZNF584
E2F3_up_p001_Bild	212	2029	3.99146e-10	203286	SAMD6
E2F3_up_p001_Bild	212	2029	3.99146e-10	2261	FGFR3
E2F3_up_p001_Bild	212	2029	3.99146e-10	22836	RHOBTB3
E2F3_up_p001_Bild	212	2029	3.99146e-10	22859	LPHN1
E2F3_up_p001_Bild	212	2029	3.99146e-10	22866	CNKSR2
E2F3_up_p001_Bild	212	2029	3.99146e-10	22907	DHX30
E2F3_up_p001_Bild	212	2029	3.99146e-10	23401	FRAT2
E2F3_up_p001_Bild	212	2029	3.99146e-10	23509	POFUT1
E2F3_up_p001_Bild	212	2029	3.99146e-10	23547	LILRA4
E2F3_up_p001_Bild	212	2029	3.99146e-10	23779	ARHGAP8
E2F3_up_p001_Bild	212	2029	3.99146e-10	246721	POLR2J2
E2F3_up_p001_Bild	212	2029	3.99146e-10	253650	FLJ35740
E2F3_up_p001_Bild	212	2029	3.99146e-10	254048	FLJ25778
E2F3_up_p001_Bild	212	2029	3.99146e-10	255061	TAC4
E2F3_up_p001_Bild	212	2029	3.99146e-10	255231	MCOLN2
E2F3_up_p001_Bild	212	2029	3.99146e-10	255313	RP6-166C19.1
E2F3_up_p001_Bild	212	2029	3.99146e-10	256586	LYSMD2
E2F3_up_p001_Bild	212	2029	3.99146e-10	26577	PCOLCE2
E2F3_up_p001_Bild	212	2029	3.99146e-10	27074	LAMP3
E2F3_up_p001_Bild	212	2029	3.99146e-10	27097	TAF5L
E2F3_up_p001_Bild	212	2029	3.99146e-10	27234	---
E2F3_up_p001_Bild	212	2029	3.99146e-10	27346	MAC30
E2F3_up_p001_Bild	212	2029	3.99146e-10	27429	HTRA2
E2F3_up_p001_Bild	212	2029	3.99146e-10	284403	WDR62
E2F3_up_p001_Bild	212	2029	3.99146e-10	2850	GPR27
E2F3_up_p001_Bild	212	2029	3.99146e-10	28512	NKIRAS1
E2F3_up_p001_Bild	212	2029	3.99146e-10	285367	RPUSD3
E2F3_up_p001_Bild	212	2029	3.99146e-10	285704	RGMB
E2F3_up_p001_Bild	212	2029	3.99146e-10	28992	LRP16
E2F3_up_p001_Bild	212	2029	3.99146e-10	29090	C18orf55
E2F3_up_p001_Bild	212	2029	3.99146e-10	2971	GTF3A
E2F3_up_p001_Bild	212	2029	3.99146e-10	29780	PARVB
E2F3_up_p001_Bild	212	2029	3.99146e-10	29886	SNX8
E2F3_up_p001_Bild	212	2029	3.99146e-10	29888	STRN4
E2F3_up_p001_Bild	212	2029	3.99146e-10	29901	SAC3D1
E2F3_up_p001_Bild	212	2029	3.99146e-10	3099	HK2
E2F3_up_p001_Bild	212	2029	3.99146e-10	3182	HNRPAB
E2F3_up_p001_Bild	212	2029	3.99146e-10	3185	HNRPF
E2F3_up_p001_Bild	212	2029	3.99146e-10	3488	IGFBP5
E2F3_up_p001_Bild	212	2029	3.99146e-10	374494	---
E2F3_up_p001_Bild	212	2029	3.99146e-10	374819	FLJ34306
E2F3_up_p001_Bild	212	2029	3.99146e-10	375061	FAM89A
E2F3_up_p001_Bild	212	2029	3.99146e-10	375302	---
E2F3_up_p001_Bild	212	2029	3.99146e-10	4172	MCM3
E2F3_up_p001_Bild	212	2029	3.99146e-10	4361	MRE11A
E2F3_up_p001_Bild	212	2029	3.99146e-10	445	ASS
E2F3_up_p001_Bild	212	2029	3.99146e-10	4601	MXI1
E2F3_up_p001_Bild	212	2029	3.99146e-10	4678	NASP
E2F3_up_p001_Bild	212	2029	3.99146e-10	4774	NFIA
E2F3_up_p001_Bild	212	2029	3.99146e-10	4833	NME4
E2F3_up_p001_Bild	212	2029	3.99146e-10	4921	DDR2
E2F3_up_p001_Bild	212	2029	3.99146e-10	5036	PA2G4
E2F3_up_p001_Bild	212	2029	3.99146e-10	5046	PCSK6
E2F3_up_p001_Bild	212	2029	3.99146e-10	50854	C6orf48
E2F3_up_p001_Bild	212	2029	3.99146e-10	51078	THAP4
E2F3_up_p001_Bild	212	2029	3.99146e-10	51083	GAL
E2F3_up_p001_Bild	212	2029	3.99146e-10	51172	NAGPA
E2F3_up_p001_Bild	212	2029	3.99146e-10	51176	LEF1
E2F3_up_p001_Bild	212	2029	3.99146e-10	51280	GOLPH2
E2F3_up_p001_Bild	212	2029	3.99146e-10	51281	ANKMY1
E2F3_up_p001_Bild	212	2029	3.99146e-10	51337	C8orf55
E2F3_up_p001_Bild	212	2029	3.99146e-10	51495	PTPLAD1
E2F3_up_p001_Bild	212	2029	3.99146e-10	51596	C6orf82
E2F3_up_p001_Bild	212	2029	3.99146e-10	51629	CGI-69
E2F3_up_p001_Bild	212	2029	3.99146e-10	533	ATP6V0B
E2F3_up_p001_Bild	212	2029	3.99146e-10	53342	IL17D
E2F3_up_p001_Bild	212	2029	3.99146e-10	53373	TPCN1
E2F3_up_p001_Bild	212	2029	3.99146e-10	54065	C21orf51
E2F3_up_p001_Bild	212	2029	3.99146e-10	54522	ANKRD16
E2F3_up_p001_Bild	212	2029	3.99146e-10	54664	FLJ11273
E2F3_up_p001_Bild	212	2029	3.99146e-10	5479	PPIB
E2F3_up_p001_Bild	212	2029	3.99146e-10	54806	AHI1
E2F3_up_p001_Bild	212	2029	3.99146e-10	54913	RPP25
E2F3_up_p001_Bild	212	2029	3.99146e-10	54928	IMPAD1
E2F3_up_p001_Bild	212	2029	3.99146e-10	54976	C20orf27
E2F3_up_p001_Bild	212	2029	3.99146e-10	54996	MOSC2
E2F3_up_p001_Bild	212	2029	3.99146e-10	55117	SLC6A15
E2F3_up_p001_Bild	212	2029	3.99146e-10	55151	TMEM38B
E2F3_up_p001_Bild	212	2029	3.99146e-10	55211	DPPA4
E2F3_up_p001_Bild	212	2029	3.99146e-10	55225	RAVER2
E2F3_up_p001_Bild	212	2029	3.99146e-10	55349	CHDH
E2F3_up_p001_Bild	212	2029	3.99146e-10	55352	HSA272196
E2F3_up_p001_Bild	212	2029	3.99146e-10	55466	DNAJA4
E2F3_up_p001_Bild	212	2029	3.99146e-10	55527	FEM1A
E2F3_up_p001_Bild	212	2029	3.99146e-10	55536	CDCA7L
E2F3_up_p001_Bild	212	2029	3.99146e-10	55827	IQWD1
E2F3_up_p001_Bild	212	2029	3.99146e-10	55830	GLT8D1
E2F3_up_p001_Bild	212	2029	3.99146e-10	55831	LOC55831
E2F3_up_p001_Bild	212	2029	3.99146e-10	55850	MDS032
E2F3_up_p001_Bild	212	2029	3.99146e-10	55920	RCC2
E2F3_up_p001_Bild	212	2029	3.99146e-10	56704	JPH1
E2F3_up_p001_Bild	212	2029	3.99146e-10	56893	UBQLN4
E2F3_up_p001_Bild	212	2029	3.99146e-10	56894	AGPAT3
E2F3_up_p001_Bild	212	2029	3.99146e-10	5757	PTMA
E2F3_up_p001_Bild	212	2029	3.99146e-10	57570	TRMT5
E2F3_up_p001_Bild	212	2029	3.99146e-10	57696	DDX55
E2F3_up_p001_Bild	212	2029	3.99146e-10	5786	PTPRA
E2F3_up_p001_Bild	212	2029	3.99146e-10	5832	ALDH18A1
E2F3_up_p001_Bild	212	2029	3.99146e-10	5896	RAG1
E2F3_up_p001_Bild	212	2029	3.99146e-10	5902	RANBP1
E2F3_up_p001_Bild	212	2029	3.99146e-10	6204	RPS10
E2F3_up_p001_Bild	212	2029	3.99146e-10	6224	RPS20
E2F3_up_p001_Bild	212	2029	3.99146e-10	63875	MRPL17
E2F3_up_p001_Bild	212	2029	3.99146e-10	63934	ZNF667
E2F3_up_p001_Bild	212	2029	3.99146e-10	64425	PRAF1
E2F3_up_p001_Bild	212	2029	3.99146e-10	6450	SH3BGR
E2F3_up_p001_Bild	212	2029	3.99146e-10	6487	ST3GAL3
E2F3_up_p001_Bild	212	2029	3.99146e-10	64949	MRPS26
E2F3_up_p001_Bild	212	2029	3.99146e-10	64981	MRPL34
E2F3_up_p001_Bild	212	2029	3.99146e-10	65268	WNK2
E2F3_up_p001_Bild	212	2029	3.99146e-10	6535	SLC6A8
E2F3_up_p001_Bild	212	2029	3.99146e-10	65992	C20orf116
E2F3_up_p001_Bild	212	2029	3.99146e-10	65999	MGC3036
E2F3_up_p001_Bild	212	2029	3.99146e-10	6666	SOX12
E2F3_up_p001_Bild	212	2029	3.99146e-10	6769	STAC
E2F3_up_p001_Bild	212	2029	3.99146e-10	6875	TAF4B
E2F3_up_p001_Bild	212	2029	3.99146e-10	6919	TCEA2
E2F3_up_p001_Bild	212	2029	3.99146e-10	7004	TEAD4
E2F3_up_p001_Bild	212	2029	3.99146e-10	7018	TF
E2F3_up_p001_Bild	212	2029	3.99146e-10	7029	TFDP2
E2F3_up_p001_Bild	212	2029	3.99146e-10	7107	TM7SF1
E2F3_up_p001_Bild	212	2029	3.99146e-10	7169	TPM2
E2F3_up_p001_Bild	212	2029	3.99146e-10	7374	UNG
E2F3_up_p001_Bild	212	2029	3.99146e-10	7637	ZNF84
E2F3_up_p001_Bild	212	2029	3.99146e-10	78991	MGC3265
E2F3_up_p001_Bild	212	2029	3.99146e-10	79033	PRNPIP
E2F3_up_p001_Bild	212	2029	3.99146e-10	79077	XTP3TPA
E2F3_up_p001_Bild	212	2029	3.99146e-10	79184	BRCC3
E2F3_up_p001_Bild	212	2029	3.99146e-10	79691	QTRTD1
E2F3_up_p001_Bild	212	2029	3.99146e-10	79728	FLJ21816
E2F3_up_p001_Bild	212	2029	3.99146e-10	79850	FAM57A
E2F3_up_p001_Bild	212	2029	3.99146e-10	81575	DKFZP434F0318
E2F3_up_p001_Bild	212	2029	3.99146e-10	8175	SF3A2
E2F3_up_p001_Bild	212	2029	3.99146e-10	81786	TRIM7
E2F3_up_p001_Bild	212	2029	3.99146e-10	81831	NETO2
E2F3_up_p001_Bild	212	2029	3.99146e-10	83592	AKR1CL2
E2F3_up_p001_Bild	212	2029	3.99146e-10	83852	SETDB2
E2F3_up_p001_Bild	212	2029	3.99146e-10	84159	ARID5B
E2F3_up_p001_Bild	212	2029	3.99146e-10	84193	C14orf154
E2F3_up_p001_Bild	212	2029	3.99146e-10	84213	---
E2F3_up_p001_Bild	212	2029	3.99146e-10	84291	MGC2408
E2F3_up_p001_Bild	212	2029	3.99146e-10	84342	COG8
E2F3_up_p001_Bild	212	2029	3.99146e-10	84727	SPSB2
E2F3_up_p001_Bild	212	2029	3.99146e-10	84833	USMG5
E2F3_up_p001_Bild	212	2029	3.99146e-10	84876	FLJ14466
E2F3_up_p001_Bild	212	2029	3.99146e-10	84899	RP11-113J24.1
E2F3_up_p001_Bild	212	2029	3.99146e-10	84916	CIRH1A
E2F3_up_p001_Bild	212	2029	3.99146e-10	864	RUNX3
E2F3_up_p001_Bild	212	2029	3.99146e-10	8831	SYNGAP1
E2F3_up_p001_Bild	212	2029	3.99146e-10	8876	VNN1
E2F3_up_p001_Bild	212	2029	3.99146e-10	8992	ATP6V0E
E2F3_up_p001_Bild	212	2029	3.99146e-10	90355	LOC90355
E2F3_up_p001_Bild	212	2029	3.99146e-10	90378	SAMD1
E2F3_up_p001_Bild	212	2029	3.99146e-10	9125	RQCD1
E2F3_up_p001_Bild	212	2029	3.99146e-10	9128	PRPF4
E2F3_up_p001_Bild	212	2029	3.99146e-10	9194	SLC16A7
E2F3_up_p001_Bild	212	2029	3.99146e-10	92305	LOC92305
E2F3_up_p001_Bild	212	2029	3.99146e-10	93622	LOC93622
E2F3_up_p001_Bild	212	2029	3.99146e-10	953	ENTPD1
E2F3_up_p001_Bild	212	2029	3.99146e-10	9761	KIAA0152
E2F3_up_p001_Bild	212	2029	3.99146e-10	9797	TATDN2
E2F3_up_p001_Bild	212	2029	3.99146e-10	9882	TBC1D4
E2F3_up_p001_Bild	212	2029	3.99146e-10	9942	XYLB
MYC_up_p01_Coller	40	252	9.54685e-07	10007	GNPDA1
MYC_up_p01_Coller	40	252	9.54685e-07	10153	CEBPZ
MYC_up_p01_Coller	40	252	9.54685e-07	10963	STIP1
MYC_up_p01_Coller	40	252	9.54685e-07	1183	CLCN4
MYC_up_p01_Coller	40	252	9.54685e-07	1445	CSK
MYC_up_p01_Coller	40	252	9.54685e-07	1604	DAF
MYC_up_p01_Coller	40	252	9.54685e-07	1844	DUSP2
MYC_up_p01_Coller	40	252	9.54685e-07	191	AHCY
MYC_up_p01_Coller	40	252	9.54685e-07	1965	EIF2S1
MYC_up_p01_Coller	40	252	9.54685e-07	22796	COG2
MYC_up_p01_Coller	40	252	9.54685e-07	2288	FKBP4
MYC_up_p01_Coller	40	252	9.54685e-07	23016	EXOSC7
MYC_up_p01_Coller	40	252	9.54685e-07	23212	RRS1
MYC_up_p01_Coller	40	252	9.54685e-07	2618	GART
MYC_up_p01_Coller	40	252	9.54685e-07	2971	GTF3A
MYC_up_p01_Coller	40	252	9.54685e-07	3182	HNRPAB
MYC_up_p01_Coller	40	252	9.54685e-07	3185	HNRPF
MYC_up_p01_Coller	40	252	9.54685e-07	3313	HSPA9B
MYC_up_p01_Coller	40	252	9.54685e-07	3329	HSPD1
MYC_up_p01_Coller	40	252	9.54685e-07	353	APRT
MYC_up_p01_Coller	40	252	9.54685e-07	38	ACAT1
MYC_up_p01_Coller	40	252	9.54685e-07	4172	MCM3
MYC_up_p01_Coller	40	252	9.54685e-07	445	ASS
MYC_up_p01_Coller	40	252	9.54685e-07	4830	NME1
MYC_up_p01_Coller	40	252	9.54685e-07	51083	GAL
MYC_up_p01_Coller	40	252	9.54685e-07	5395	PMS2
MYC_up_p01_Coller	40	252	9.54685e-07	5757	PTMA
MYC_up_p01_Coller	40	252	9.54685e-07	6124	RPL4
MYC_up_p01_Coller	40	252	9.54685e-07	6426	SFRS1
MYC_up_p01_Coller	40	252	9.54685e-07	6652	SORD
MYC_up_p01_Coller	40	252	9.54685e-07	6741	SSB
MYC_up_p01_Coller	40	252	9.54685e-07	7018	TF
MYC_up_p01_Coller	40	252	9.54685e-07	7037	TFRC
MYC_up_p01_Coller	40	252	9.54685e-07	7372	UMPS
MYC_up_p01_Coller	40	252	9.54685e-07	80273	GRPEL1
MYC_up_p01_Coller	40	252	9.54685e-07	8531	CSDA
MYC_up_p01_Coller	40	252	9.54685e-07	908	CCT6A
MYC_up_p01_Coller	40	252	9.54685e-07	9221	NOLC1
MYC_up_p01_Coller	40	252	9.54685e-07	9255	SCYE1
MYC_up_p01_Coller	40	252	9.54685e-07	9361	PRSS15
Bcat_up_p001_Bild	98	976	0.000175027	10471	HKE2
Bcat_up_p001_Bild	98	976	0.000175027	10573	MRPL28
Bcat_up_p001_Bild	98	976	0.000175027	10669	CGREF1
Bcat_up_p001_Bild	98	976	0.000175027	10695	TNRC5
Bcat_up_p001_Bild	98	976	0.000175027	11001	SLC27A2
Bcat_up_p001_Bild	98	976	0.000175027	11091	WDR5
Bcat_up_p001_Bild	98	976	0.000175027	11118	BTN3A2
Bcat_up_p001_Bild	98	976	0.000175027	11285	B4GALT7
Bcat_up_p001_Bild	98	976	0.000175027	114791	TUBGCP5
Bcat_up_p001_Bild	98	976	0.000175027	115939	MGC24381
Bcat_up_p001_Bild	98	976	0.000175027	1183	CLCN4
Bcat_up_p001_Bild	98	976	0.000175027	124245	NHN1
Bcat_up_p001_Bild	98	976	0.000175027	138009	WDR21C
Bcat_up_p001_Bild	98	976	0.000175027	1468	SLC25A10
Bcat_up_p001_Bild	98	976	0.000175027	148103	ZNF599
Bcat_up_p001_Bild	98	976	0.000175027	149175	MANEAL
Bcat_up_p001_Bild	98	976	0.000175027	162073	LOC162073
Bcat_up_p001_Bild	98	976	0.000175027	162966	ZNF600
Bcat_up_p001_Bild	98	976	0.000175027	1723	DHODH
Bcat_up_p001_Bild	98	976	0.000175027	196528	ARID2
Bcat_up_p001_Bild	98	976	0.000175027	219	ALDH1B1
Bcat_up_p001_Bild	98	976	0.000175027	2193	FARSLA
Bcat_up_p001_Bild	98	976	0.000175027	22859	LPHN1
Bcat_up_p001_Bild	98	976	0.000175027	22866	CNKSR2
Bcat_up_p001_Bild	98	976	0.000175027	22900	CARD8
Bcat_up_p001_Bild	98	976	0.000175027	22907	DHX30
Bcat_up_p001_Bild	98	976	0.000175027	23509	POFUT1
Bcat_up_p001_Bild	98	976	0.000175027	23547	LILRA4
Bcat_up_p001_Bild	98	976	0.000175027	255231	MCOLN2
Bcat_up_p001_Bild	98	976	0.000175027	255313	RP6-166C19.1
Bcat_up_p001_Bild	98	976	0.000175027	26229	B3GAT3
Bcat_up_p001_Bild	98	976	0.000175027	27090	ST6GALNAC4
Bcat_up_p001_Bild	98	976	0.000175027	27429	HTRA2
Bcat_up_p001_Bild	98	976	0.000175027	284184	LOC284184
Bcat_up_p001_Bild	98	976	0.000175027	284403	WDR62
Bcat_up_p001_Bild	98	976	0.000175027	285367	RPUSD3
Bcat_up_p001_Bild	98	976	0.000175027	29090	C18orf55
Bcat_up_p001_Bild	98	976	0.000175027	29780	PARVB
Bcat_up_p001_Bild	98	976	0.000175027	30000	TNPO2
Bcat_up_p001_Bild	98	976	0.000175027	3099	HK2
Bcat_up_p001_Bild	98	976	0.000175027	3276	HRMT1L2
Bcat_up_p001_Bild	98	976	0.000175027	3488	IGFBP5
Bcat_up_p001_Bild	98	976	0.000175027	374494	---
Bcat_up_p001_Bild	98	976	0.000175027	374893	---
Bcat_up_p001_Bild	98	976	0.000175027	375302	---
Bcat_up_p001_Bild	98	976	0.000175027	375489	---
Bcat_up_p001_Bild	98	976	0.000175027	4361	MRE11A
Bcat_up_p001_Bild	98	976	0.000175027	50854	C6orf48
Bcat_up_p001_Bild	98	976	0.000175027	5169	ENPP3
Bcat_up_p001_Bild	98	976	0.000175027	5395	PMS2
Bcat_up_p001_Bild	98	976	0.000175027	54471	RP5-1104E15.5
Bcat_up_p001_Bild	98	976	0.000175027	54512	EXOSC4
Bcat_up_p001_Bild	98	976	0.000175027	54606	DDX56
Bcat_up_p001_Bild	98	976	0.000175027	5479	PPIB
Bcat_up_p001_Bild	98	976	0.000175027	54806	AHI1
Bcat_up_p001_Bild	98	976	0.000175027	54865	GPATC4
Bcat_up_p001_Bild	98	976	0.000175027	54982	CLN6
Bcat_up_p001_Bild	98	976	0.000175027	55208	DCUN1D2
Bcat_up_p001_Bild	98	976	0.000175027	55211	DPPA4
Bcat_up_p001_Bild	98	976	0.000175027	55827	IQWD1
Bcat_up_p001_Bild	98	976	0.000175027	55850	MDS032
Bcat_up_p001_Bild	98	976	0.000175027	56894	AGPAT3
Bcat_up_p001_Bild	98	976	0.000175027	57185	NPAL3
Bcat_up_p001_Bild	98	976	0.000175027	57647	DHX37
Bcat_up_p001_Bild	98	976	0.000175027	5786	PTPRA
Bcat_up_p001_Bild	98	976	0.000175027	58516	FAM60A
Bcat_up_p001_Bild	98	976	0.000175027	5896	RAG1
Bcat_up_p001_Bild	98	976	0.000175027	5902	RANBP1
Bcat_up_p001_Bild	98	976	0.000175027	6183	MRPS12
Bcat_up_p001_Bild	98	976	0.000175027	6204	RPS10
Bcat_up_p001_Bild	98	976	0.000175027	64425	PRAF1
Bcat_up_p001_Bild	98	976	0.000175027	64710	NUCKS1
Bcat_up_p001_Bild	98	976	0.000175027	64849	SLC13A3
Bcat_up_p001_Bild	98	976	0.000175027	6535	SLC6A8
Bcat_up_p001_Bild	98	976	0.000175027	65992	C20orf116
Bcat_up_p001_Bild	98	976	0.000175027	6666	SOX12
Bcat_up_p001_Bild	98	976	0.000175027	6919	TCEA2
Bcat_up_p001_Bild	98	976	0.000175027	7018	TF
Bcat_up_p001_Bild	98	976	0.000175027	7037	TFRC
Bcat_up_p001_Bild	98	976	0.000175027	7169	TPM2
Bcat_up_p001_Bild	98	976	0.000175027	770	CA11
Bcat_up_p001_Bild	98	976	0.000175027	79058	ASPSCR1
Bcat_up_p001_Bild	98	976	0.000175027	79691	QTRTD1
Bcat_up_p001_Bild	98	976	0.000175027	79898	ZNF613
Bcat_up_p001_Bild	98	976	0.000175027	81622	UNC93B1
Bcat_up_p001_Bild	98	976	0.000175027	8175	SF3A2
Bcat_up_p001_Bild	98	976	0.000175027	83592	AKR1CL2
Bcat_up_p001_Bild	98	976	0.000175027	84159	ARID5B
Bcat_up_p001_Bild	98	976	0.000175027	84449	ZNF333
Bcat_up_p001_Bild	98	976	0.000175027	864	RUNX3
Bcat_up_p001_Bild	98	976	0.000175027	8831	SYNGAP1
Bcat_up_p001_Bild	98	976	0.000175027	8876	VNN1
Bcat_up_p001_Bild	98	976	0.000175027	8992	ATP6V0E
Bcat_up_p001_Bild	98	976	0.000175027	92305	LOC92305
Bcat_up_p001_Bild	98	976	0.000175027	94015	TTYH2
Bcat_up_p001_Bild	98	976	0.000175027	949	SCARB1
Bcat_up_p001_Bild	98	976	0.000175027	9518	GDF15
Bcat_up_p001_Bild	98	976	0.000175027	9942	XYLB
CCND1_up_Lamb	28	206	0.000580362	10195	ALG3
CCND1_up_Lamb	28	206	0.000580362	10574	CCT7
CCND1_up_Lamb	28	206	0.000580362	10576	CCT2
CCND1_up_Lamb	28	206	0.000580362	10808	HSPH1
CCND1_up_Lamb	28	206	0.000580362	10963	STIP1
CCND1_up_Lamb	28	206	0.000580362	10969	EBNA1BP2
CCND1_up_Lamb	28	206	0.000580362	11007	DIPA
CCND1_up_Lamb	28	206	0.000580362	1503	CTPS
CCND1_up_Lamb	28	206	0.000580362	1917	EEF1A2
CCND1_up_Lamb	28	206	0.000580362	219	ALDH1B1
CCND1_up_Lamb	28	206	0.000580362	23404	EXOSC2
CCND1_up_Lamb	28	206	0.000580362	271	AMPD2
CCND1_up_Lamb	28	206	0.000580362	2935	GSPT1
CCND1_up_Lamb	28	206	0.000580362	2976	GTF3C2
CCND1_up_Lamb	28	206	0.000580362	3028	HADH2
CCND1_up_Lamb	28	206	0.000580362	30851	TAX1BP3
CCND1_up_Lamb	28	206	0.000580362	3313	HSPA9B
CCND1_up_Lamb	28	206	0.000580362	3337	DNAJB1
CCND1_up_Lamb	28	206	0.000580362	4043	LRPAP1
CCND1_up_Lamb	28	206	0.000580362	4830	NME1
CCND1_up_Lamb	28	206	0.000580362	5471	PPAT
CCND1_up_Lamb	28	206	0.000580362	5479	PPIB
CCND1_up_Lamb	28	206	0.000580362	6723	SRM
CCND1_up_Lamb	28	206	0.000580362	7004	TEAD4
CCND1_up_Lamb	28	206	0.000580362	7037	TFRC
CCND1_up_Lamb	28	206	0.000580362	7284	TUFM
CCND1_up_Lamb	28	206	0.000580362	8165	AKAP1
CCND1_up_Lamb	28	206	0.000580362	8662	EIF3S9
R1881_up_p001_Chen	45	559	0.187802	10195	ALG3
R1881_up_p001_Chen	45	559	0.187802	10199	MPHOSPH10
R1881_up_p001_Chen	45	559	0.187802	10257	ABCC4
R1881_up_p001_Chen	45	559	0.187802	10645	CAMKK2
R1881_up_p001_Chen	45	559	0.187802	1723	DHODH
R1881_up_p001_Chen	45	559	0.187802	1746	DLX2
R1881_up_p001_Chen	45	559	0.187802	1965	EIF2S1
R1881_up_p001_Chen	45	559	0.187802	204	AK2
R1881_up_p001_Chen	45	559	0.187802	23378	KIAA0409
R1881_up_p001_Chen	45	559	0.187802	23560	GTPBP4
R1881_up_p001_Chen	45	559	0.187802	23753	SDF2L1
R1881_up_p001_Chen	45	559	0.187802	2935	GSPT1
R1881_up_p001_Chen	45	559	0.187802	29914	UBIAD1
R1881_up_p001_Chen	45	559	0.187802	3099	HK2
R1881_up_p001_Chen	45	559	0.187802	31	ACACA
R1881_up_p001_Chen	45	559	0.187802	3177	SLC29A2
R1881_up_p001_Chen	45	559	0.187802	5001	ORC5L
R1881_up_p001_Chen	45	559	0.187802	51280	GOLPH2
R1881_up_p001_Chen	45	559	0.187802	51287	CHCHD8
R1881_up_p001_Chen	45	559	0.187802	51651	BIT1
R1881_up_p001_Chen	45	559	0.187802	5479	PPIB
R1881_up_p001_Chen	45	559	0.187802	55003	PAK1IP1
R1881_up_p001_Chen	45	559	0.187802	55161	TMEM33
R1881_up_p001_Chen	45	559	0.187802	55657	ZNF692
R1881_up_p001_Chen	45	559	0.187802	55706	TMEM48
R1881_up_p001_Chen	45	559	0.187802	55718	POLR3E
R1881_up_p001_Chen	45	559	0.187802	55827	IQWD1
R1881_up_p001_Chen	45	559	0.187802	5631	PRPS1
R1881_up_p001_Chen	45	559	0.187802	56915	EXOSC5
R1881_up_p001_Chen	45	559	0.187802	59348	ZNF350
R1881_up_p001_Chen	45	559	0.187802	6183	MRPS12
R1881_up_p001_Chen	45	559	0.187802	63875	MRPL17
R1881_up_p001_Chen	45	559	0.187802	64710	NUCKS1
R1881_up_p001_Chen	45	559	0.187802	6652	SORD
R1881_up_p001_Chen	45	559	0.187802	6936	C2orf3
R1881_up_p001_Chen	45	559	0.187802	79073	MGC5508
R1881_up_p001_Chen	45	559	0.187802	80273	GRPEL1
R1881_up_p001_Chen	45	559	0.187802	8165	AKAP1
R1881_up_p001_Chen	45	559	0.187802	89944	LOC89944
R1881_up_p001_Chen	45	559	0.187802	95	ACY1
R1881_up_p001_Chen	45	559	0.187802	9657	IQCB1
R1881_up_p001_Chen	45	559	0.187802	9761	KIAA0152
R1881_up_p001_Chen	45	559	0.187802	9841	ZBTB24
R1881_up_p001_Chen	45	559	0.187802	9882	TBC1D4
R1881_up_p001_Chen	45	559	0.187802	9898	UBAP2L
MEK_up_p01_Creighton	60	1238	0.989	10105	PPIF
MEK_up_p01_Creighton	60	1238	0.989	10144	FAM13A1
MEK_up_p01_Creighton	60	1238	0.989	1050	CEBPA
MEK_up_p01_Creighton	60	1238	0.989	10522	DEAF1
MEK_up_p01_Creighton	60	1238	0.989	10963	STIP1
MEK_up_p01_Creighton	60	1238	0.989	11007	DIPA
MEK_up_p01_Creighton	60	1238	0.989	115708	C14orf172
MEK_up_p01_Creighton	60	1238	0.989	155066	ATP6V0E2L
MEK_up_p01_Creighton	60	1238	0.989	1615	DARS
MEK_up_p01_Creighton	60	1238	0.989	1965	EIF2S1
MEK_up_p01_Creighton	60	1238	0.989	1978	EIF4EBP1
MEK_up_p01_Creighton	60	1238	0.989	2261	FGFR3
MEK_up_p01_Creighton	60	1238	0.989	23378	KIAA0409
MEK_up_p01_Creighton	60	1238	0.989	26229	B3GAT3
MEK_up_p01_Creighton	60	1238	0.989	27030	MLH3
MEK_up_p01_Creighton	60	1238	0.989	27341	CTA-126B4.3
MEK_up_p01_Creighton	60	1238	0.989	29888	STRN4
MEK_up_p01_Creighton	60	1238	0.989	31	ACACA
MEK_up_p01_Creighton	60	1238	0.989	3425	IDUA
MEK_up_p01_Creighton	60	1238	0.989	4172	MCM3
MEK_up_p01_Creighton	60	1238	0.989	4678	NASP
MEK_up_p01_Creighton	60	1238	0.989	4833	NME4
MEK_up_p01_Creighton	60	1238	0.989	5036	PA2G4
MEK_up_p01_Creighton	60	1238	0.989	51069	MRPL2
MEK_up_p01_Creighton	60	1238	0.989	51083	GAL
MEK_up_p01_Creighton	60	1238	0.989	51176	LEF1
MEK_up_p01_Creighton	60	1238	0.989	51337	C8orf55
MEK_up_p01_Creighton	60	1238	0.989	5383	PMS2L5
MEK_up_p01_Creighton	60	1238	0.989	54976	C20orf27
MEK_up_p01_Creighton	60	1238	0.989	5631	PRPS1
MEK_up_p01_Creighton	60	1238	0.989	56926	NCLN
MEK_up_p01_Creighton	60	1238	0.989	57109	REXO4
MEK_up_p01_Creighton	60	1238	0.989	5886	RAD23A
MEK_up_p01_Creighton	60	1238	0.989	6004	RGS16
MEK_up_p01_Creighton	60	1238	0.989	65083	NOL6
MEK_up_p01_Creighton	60	1238	0.989	6533	SLC6A6
MEK_up_p01_Creighton	60	1238	0.989	6535	SLC6A8
MEK_up_p01_Creighton	60	1238	0.989	6573	SLC19A1
MEK_up_p01_Creighton	60	1238	0.989	6949	TCOF1
MEK_up_p01_Creighton	60	1238	0.989	7407	VARS
MEK_up_p01_Creighton	60	1238	0.989	78988	MRP63
MEK_up_p01_Creighton	60	1238	0.989	79073	MGC5508
MEK_up_p01_Creighton	60	1238	0.989	79080	MGC2574
MEK_up_p01_Creighton	60	1238	0.989	80789	KIAA1698
MEK_up_p01_Creighton	60	1238	0.989	81490	PTDSS2
MEK_up_p01_Creighton	60	1238	0.989	81622	UNC93B1
MEK_up_p01_Creighton	60	1238	0.989	8165	AKAP1
MEK_up_p01_Creighton	60	1238	0.989	8175	SF3A2
MEK_up_p01_Creighton	60	1238	0.989	81892	C14orf156
MEK_up_p01_Creighton	60	1238	0.989	84065	C1orf160
MEK_up_p01_Creighton	60	1238	0.989	8568	D21S2056E
MEK_up_p01_Creighton	60	1238	0.989	8635	RNASET2
MEK_up_p01_Creighton	60	1238	0.989	8886	DDX18
MEK_up_p01_Creighton	60	1238	0.989	89944	LOC89944
MEK_up_p01_Creighton	60	1238	0.989	9136	RNU3IP2
MEK_up_p01_Creighton	60	1238	0.989	9194	SLC16A7
MEK_up_p01_Creighton	60	1238	0.989	9329	GTF3C4
MEK_up_p01_Creighton	60	1238	0.989	9518	GDF15
MEK_up_p01_Creighton	60	1238	0.989	9761	KIAA0152
MEK_up_p01_Creighton	60	1238	0.989	9894	KIAA0683
ERbb2_up_p01_Creighton	57	1315	0.989	10144	FAM13A1
ERbb2_up_p01_Creighton	57	1315	0.989	10195	ALG3
ERbb2_up_p01_Creighton	57	1315	0.989	1050	CEBPA
ERbb2_up_p01_Creighton	57	1315	0.989	10961	ERP29
ERbb2_up_p01_Creighton	57	1315	0.989	10963	STIP1
ERbb2_up_p01_Creighton	57	1315	0.989	11007	DIPA
ERbb2_up_p01_Creighton	57	1315	0.989	114049	WBSCR22
ERbb2_up_p01_Creighton	57	1315	0.989	155066	ATP6V0E2L
ERbb2_up_p01_Creighton	57	1315	0.989	1958	EGR1
ERbb2_up_p01_Creighton	57	1315	0.989	2023	ENO1
ERbb2_up_p01_Creighton	57	1315	0.989	23	ABCF1
ERbb2_up_p01_Creighton	57	1315	0.989	23094	SIPA1L3
ERbb2_up_p01_Creighton	57	1315	0.989	26229	B3GAT3
ERbb2_up_p01_Creighton	57	1315	0.989	27090	ST6GALNAC4
ERbb2_up_p01_Creighton	57	1315	0.989	27341	CTA-126B4.3
ERbb2_up_p01_Creighton	57	1315	0.989	2762	GMDS
ERbb2_up_p01_Creighton	57	1315	0.989	28992	LRP16
ERbb2_up_p01_Creighton	57	1315	0.989	29780	PARVB
ERbb2_up_p01_Creighton	57	1315	0.989	29888	STRN4
ERbb2_up_p01_Creighton	57	1315	0.989	29923	HIG2
ERbb2_up_p01_Creighton	57	1315	0.989	31	ACACA
ERbb2_up_p01_Creighton	57	1315	0.989	3337	DNAJB1
ERbb2_up_p01_Creighton	57	1315	0.989	3425	IDUA
ERbb2_up_p01_Creighton	57	1315	0.989	353	APRT
ERbb2_up_p01_Creighton	57	1315	0.989	3964	LGALS8
ERbb2_up_p01_Creighton	57	1315	0.989	4833	NME4
ERbb2_up_p01_Creighton	57	1315	0.989	51303	FKBP11
ERbb2_up_p01_Creighton	57	1315	0.989	51335	NGRN
ERbb2_up_p01_Creighton	57	1315	0.989	51337	C8orf55
ERbb2_up_p01_Creighton	57	1315	0.989	51491	HSPC111
ERbb2_up_p01_Creighton	57	1315	0.989	53343	NUDT9
ERbb2_up_p01_Creighton	57	1315	0.989	53373	TPCN1
ERbb2_up_p01_Creighton	57	1315	0.989	54982	CLN6
ERbb2_up_p01_Creighton	57	1315	0.989	54996	MOSC2
ERbb2_up_p01_Creighton	57	1315	0.989	55272	IMP3
ERbb2_up_p01_Creighton	57	1315	0.989	5664	PSEN2
ERbb2_up_p01_Creighton	57	1315	0.989	57109	REXO4
ERbb2_up_p01_Creighton	57	1315	0.989	57185	NPAL3
ERbb2_up_p01_Creighton	57	1315	0.989	5886	RAD23A
ERbb2_up_p01_Creighton	57	1315	0.989	6004	RGS16
ERbb2_up_p01_Creighton	57	1315	0.989	64374	SIL1
ERbb2_up_p01_Creighton	57	1315	0.989	64779	FLJ12998
ERbb2_up_p01_Creighton	57	1315	0.989	6533	SLC6A6
ERbb2_up_p01_Creighton	57	1315	0.989	6535	SLC6A8
ERbb2_up_p01_Creighton	57	1315	0.989	6573	SLC19A1
ERbb2_up_p01_Creighton	57	1315	0.989	6919	TCEA2
ERbb2_up_p01_Creighton	57	1315	0.989	755	C21orf2
ERbb2_up_p01_Creighton	57	1315	0.989	770	CA11
ERbb2_up_p01_Creighton	57	1315	0.989	79073	MGC5508
ERbb2_up_p01_Creighton	57	1315	0.989	80789	KIAA1698
ERbb2_up_p01_Creighton	57	1315	0.989	8175	SF3A2
ERbb2_up_p01_Creighton	57	1315	0.989	8635	RNASET2
ERbb2_up_p01_Creighton	57	1315	0.989	8992	ATP6V0E
ERbb2_up_p01_Creighton	57	1315	0.989	92579	G6PC3
ERbb2_up_p01_Creighton	57	1315	0.989	92609	TIMM50
ERbb2_up_p01_Creighton	57	1315	0.989	9518	GDF15
ERbb2_up_p01_Creighton	57	1315	0.989	953	ENTPD1
Raf1_up_p01_Creighton	19	618	0.989	10144	FAM13A1
Raf1_up_p01_Creighton	19	618	0.989	10491	CRTAP
Raf1_up_p01_Creighton	19	618	0.989	1503	CTPS
Raf1_up_p01_Creighton	19	618	0.989	204	AK2
Raf1_up_p01_Creighton	19	618	0.989	2618	GART
Raf1_up_p01_Creighton	19	618	0.989	28969	BZW2
Raf1_up_p01_Creighton	19	618	0.989	29901	SAC3D1
Raf1_up_p01_Creighton	19	618	0.989	3945	LDHB
Raf1_up_p01_Creighton	19	618	0.989	5213	PFKM
Raf1_up_p01_Creighton	19	618	0.989	55225	RAVER2
Raf1_up_p01_Creighton	19	618	0.989	5631	PRPS1
Raf1_up_p01_Creighton	19	618	0.989	5886	RAD23A
Raf1_up_p01_Creighton	19	618	0.989	6507	SLC1A3
Raf1_up_p01_Creighton	19	618	0.989	6891	TAP2
Raf1_up_p01_Creighton	19	618	0.989	78991	MGC3265
Raf1_up_p01_Creighton	19	618	0.989	79663	HSPBAP1
Raf1_up_p01_Creighton	19	618	0.989	79947	DHDDS
Raf1_up_p01_Creighton	19	618	0.989	8872	C10orf7
Raf1_up_p01_Creighton	19	618	0.989	9830	TRIM14
R1881_up_p01_ave1.8_Deprimo	15	259	0.989	10302	SNAPC5
R1881_up_p01_ave1.8_Deprimo	15	259	0.989	1965	EIF2S1
R1881_up_p01_ave1.8_Deprimo	15	259	0.989	2935	GSPT1
R1881_up_p01_ave1.8_Deprimo	15	259	0.989	31	ACACA
R1881_up_p01_ave1.8_Deprimo	15	259	0.989	533	ATP6V0B
R1881_up_p01_ave1.8_Deprimo	15	259	0.989	54977	FLJ20551
R1881_up_p01_ave1.8_Deprimo	15	259	0.989	55003	PAK1IP1
R1881_up_p01_ave1.8_Deprimo	15	259	0.989	59348	ZNF350
R1881_up_p01_ave1.8_Deprimo	15	259	0.989	64087	MCCC2
R1881_up_p01_ave1.8_Deprimo	15	259	0.989	64216	TFB2M
R1881_up_p01_ave1.8_Deprimo	15	259	0.989	64425	PRAF1
R1881_up_p01_ave1.8_Deprimo	15	259	0.989	8165	AKAP1
R1881_up_p01_ave1.8_Deprimo	15	259	0.989	84159	ARID5B
R1881_up_p01_ave1.8_Deprimo	15	259	0.989	9518	GDF15
R1881_up_p01_ave1.8_Deprimo	15	259	0.989	9761	KIAA0152
EGFR_up_p01_Creighton	51	734	0.989	10329	TMEM5
EGFR_up_p01_Creighton	51	734	0.989	10419	SKB1
EGFR_up_p01_Creighton	51	734	0.989	11007	DIPA
EGFR_up_p01_Creighton	51	734	0.989	1958	EGR1
EGFR_up_p01_Creighton	51	734	0.989	1965	EIF2S1
EGFR_up_p01_Creighton	51	734	0.989	2193	FARSLA
EGFR_up_p01_Creighton	51	734	0.989	2261	FGFR3
EGFR_up_p01_Creighton	51	734	0.989	23223	KIAA0690
EGFR_up_p01_Creighton	51	734	0.989	24147	FJX1
EGFR_up_p01_Creighton	51	734	0.989	246721	POLR2J2
EGFR_up_p01_Creighton	51	734	0.989	27074	LAMP3
EGFR_up_p01_Creighton	51	734	0.989	271	AMPD2
EGFR_up_p01_Creighton	51	734	0.989	27102	EIF2AK1
EGFR_up_p01_Creighton	51	734	0.989	29107	NXT1
EGFR_up_p01_Creighton	51	734	0.989	29780	PARVB
EGFR_up_p01_Creighton	51	734	0.989	3099	HK2
EGFR_up_p01_Creighton	51	734	0.989	31	ACACA
EGFR_up_p01_Creighton	51	734	0.989	3601	IL15RA
EGFR_up_p01_Creighton	51	734	0.989	3735	KARS
EGFR_up_p01_Creighton	51	734	0.989	4609	MYC
EGFR_up_p01_Creighton	51	734	0.989	4839	NOL1
EGFR_up_p01_Creighton	51	734	0.989	51018	CGI-115
EGFR_up_p01_Creighton	51	734	0.989	51083	GAL
EGFR_up_p01_Creighton	51	734	0.989	51388	CGI-37
EGFR_up_p01_Creighton	51	734	0.989	54475	NLE1
EGFR_up_p01_Creighton	51	734	0.989	54680	C1orf181
EGFR_up_p01_Creighton	51	734	0.989	55199	FLJ10661
EGFR_up_p01_Creighton	51	734	0.989	55622	FLJ20272
EGFR_up_p01_Creighton	51	734	0.989	55630	SLC39A4
EGFR_up_p01_Creighton	51	734	0.989	56945	MRPS22
EGFR_up_p01_Creighton	51	734	0.989	58516	FAM60A
EGFR_up_p01_Creighton	51	734	0.989	6004	RGS16
EGFR_up_p01_Creighton	51	734	0.989	63892	THADA
EGFR_up_p01_Creighton	51	734	0.989	64897	FLJ12448
EGFR_up_p01_Creighton	51	734	0.989	6533	SLC6A6
EGFR_up_p01_Creighton	51	734	0.989	705	BYSL
EGFR_up_p01_Creighton	51	734	0.989	78991	MGC3265
EGFR_up_p01_Creighton	51	734	0.989	79080	MGC2574
EGFR_up_p01_Creighton	51	734	0.989	79084	WDR77
EGFR_up_p01_Creighton	51	734	0.989	7965	JTV1
EGFR_up_p01_Creighton	51	734	0.989	80273	GRPEL1
EGFR_up_p01_Creighton	51	734	0.989	80742	PRR3
EGFR_up_p01_Creighton	51	734	0.989	84159	ARID5B
EGFR_up_p01_Creighton	51	734	0.989	8531	CSDA
EGFR_up_p01_Creighton	51	734	0.989	8703	B4GALT3
EGFR_up_p01_Creighton	51	734	0.989	8886	DDX18
EGFR_up_p01_Creighton	51	734	0.989	9093	DNAJA3
EGFR_up_p01_Creighton	51	734	0.989	9136	RNU3IP2
EGFR_up_p01_Creighton	51	734	0.989	9255	SCYE1
EGFR_up_p01_Creighton	51	734	0.989	9329	GTF3C4
EGFR_up_p01_Creighton	51	734	0.989	9830	TRIM14
SRC_up_p0001_Bild	98	1566	0.989	10471	HKE2
SRC_up_p0001_Bild	98	1566	0.989	10528	NOL5A
SRC_up_p0001_Bild	98	1566	0.989	10573	MRPL28
SRC_up_p0001_Bild	98	1566	0.989	10591	C6orf108
SRC_up_p0001_Bild	98	1566	0.989	10641	TUSC4
SRC_up_p0001_Bild	98	1566	0.989	109	ADCY3
SRC_up_p0001_Bild	98	1566	0.989	1104	RCC1
SRC_up_p0001_Bild	98	1566	0.989	11091	WDR5
SRC_up_p0001_Bild	98	1566	0.989	119559	SFXN4
SRC_up_p0001_Bild	98	1566	0.989	122704	MRPL52
SRC_up_p0001_Bild	98	1566	0.989	125144	MGC40157
SRC_up_p0001_Bild	98	1566	0.989	126792	B3GALT6
SRC_up_p0001_Bild	98	1566	0.989	138009	WDR21C
SRC_up_p0001_Bild	98	1566	0.989	147923	ZNF420
SRC_up_p0001_Bild	98	1566	0.989	150864	ALS2CR13
SRC_up_p0001_Bild	98	1566	0.989	162073	LOC162073
SRC_up_p0001_Bild	98	1566	0.989	1917	EEF1A2
SRC_up_p0001_Bild	98	1566	0.989	1958	EGR1
SRC_up_p0001_Bild	98	1566	0.989	219	ALDH1B1
SRC_up_p0001_Bild	98	1566	0.989	22900	CARD8
SRC_up_p0001_Bild	98	1566	0.989	23223	KIAA0690
SRC_up_p0001_Bild	98	1566	0.989	23367	LARP1
SRC_up_p0001_Bild	98	1566	0.989	23753	SDF2L1
SRC_up_p0001_Bild	98	1566	0.989	26229	B3GAT3
SRC_up_p0001_Bild	98	1566	0.989	27074	LAMP3
SRC_up_p0001_Bild	98	1566	0.989	27090	ST6GALNAC4
SRC_up_p0001_Bild	98	1566	0.989	27165	GLS2
SRC_up_p0001_Bild	98	1566	0.989	27429	HTRA2
SRC_up_p0001_Bild	98	1566	0.989	284184	LOC284184
SRC_up_p0001_Bild	98	1566	0.989	28992	LRP16
SRC_up_p0001_Bild	98	1566	0.989	2976	GTF3C2
SRC_up_p0001_Bild	98	1566	0.989	29780	PARVB
SRC_up_p0001_Bild	98	1566	0.989	29803	REPIN1
SRC_up_p0001_Bild	98	1566	0.989	29886	SNX8
SRC_up_p0001_Bild	98	1566	0.989	30000	TNPO2
SRC_up_p0001_Bild	98	1566	0.989	3099	HK2
SRC_up_p0001_Bild	98	1566	0.989	3177	SLC29A2
SRC_up_p0001_Bild	98	1566	0.989	317781	DDX51
SRC_up_p0001_Bild	98	1566	0.989	3425	IDUA
SRC_up_p0001_Bild	98	1566	0.989	3488	IGFBP5
SRC_up_p0001_Bild	98	1566	0.989	353	APRT
SRC_up_p0001_Bild	98	1566	0.989	375302	---
SRC_up_p0001_Bild	98	1566	0.989	4335	MNT
SRC_up_p0001_Bild	98	1566	0.989	4921	DDR2
SRC_up_p0001_Bild	98	1566	0.989	5010	CLDN11
SRC_up_p0001_Bild	98	1566	0.989	50854	C6orf48
SRC_up_p0001_Bild	98	1566	0.989	51176	LEF1
SRC_up_p0001_Bild	98	1566	0.989	51281	ANKMY1
SRC_up_p0001_Bild	98	1566	0.989	5442	POLRMT
SRC_up_p0001_Bild	98	1566	0.989	54471	RP5-1104E15.5
SRC_up_p0001_Bild	98	1566	0.989	54555	DDX49
SRC_up_p0001_Bild	98	1566	0.989	54758	KLHDC4
SRC_up_p0001_Bild	98	1566	0.989	5479	PPIB
SRC_up_p0001_Bild	98	1566	0.989	54865	GPATC4
SRC_up_p0001_Bild	98	1566	0.989	54928	IMPAD1
SRC_up_p0001_Bild	98	1566	0.989	54976	C20orf27
SRC_up_p0001_Bild	98	1566	0.989	54982	CLN6
SRC_up_p0001_Bild	98	1566	0.989	55154	MSTO1
SRC_up_p0001_Bild	98	1566	0.989	56894	AGPAT3
SRC_up_p0001_Bild	98	1566	0.989	56915	EXOSC5
SRC_up_p0001_Bild	98	1566	0.989	56997	CABC1
SRC_up_p0001_Bild	98	1566	0.989	57185	NPAL3
SRC_up_p0001_Bild	98	1566	0.989	5757	PTMA
SRC_up_p0001_Bild	98	1566	0.989	57647	DHX37
SRC_up_p0001_Bild	98	1566	0.989	5786	PTPRA
SRC_up_p0001_Bild	98	1566	0.989	5822	PWP2H
SRC_up_p0001_Bild	98	1566	0.989	5896	RAG1
SRC_up_p0001_Bild	98	1566	0.989	5902	RANBP1
SRC_up_p0001_Bild	98	1566	0.989	60386	SLC25A19
SRC_up_p0001_Bild	98	1566	0.989	60436	TGIF2
SRC_up_p0001_Bild	98	1566	0.989	6183	MRPS12
SRC_up_p0001_Bild	98	1566	0.989	6204	RPS10
SRC_up_p0001_Bild	98	1566	0.989	6224	RPS20
SRC_up_p0001_Bild	98	1566	0.989	633	BGN
SRC_up_p0001_Bild	98	1566	0.989	64098	PARVG
SRC_up_p0001_Bild	98	1566	0.989	64374	SIL1
SRC_up_p0001_Bild	98	1566	0.989	6450	SH3BGR
SRC_up_p0001_Bild	98	1566	0.989	64710	NUCKS1
SRC_up_p0001_Bild	98	1566	0.989	6487	ST3GAL3
SRC_up_p0001_Bild	98	1566	0.989	64949	MRPS26
SRC_up_p0001_Bild	98	1566	0.989	65268	WNK2
SRC_up_p0001_Bild	98	1566	0.989	6535	SLC6A8
SRC_up_p0001_Bild	98	1566	0.989	6919	TCEA2
SRC_up_p0001_Bild	98	1566	0.989	7037	TFRC
SRC_up_p0001_Bild	98	1566	0.989	7169	TPM2
SRC_up_p0001_Bild	98	1566	0.989	80155	NARG1
SRC_up_p0001_Bild	98	1566	0.989	8175	SF3A2
SRC_up_p0001_Bild	98	1566	0.989	83855	KLF16
SRC_up_p0001_Bild	98	1566	0.989	8568	D21S2056E
SRC_up_p0001_Bild	98	1566	0.989	864	RUNX3
SRC_up_p0001_Bild	98	1566	0.989	8793	TNFRSF10D
SRC_up_p0001_Bild	98	1566	0.989	8831	SYNGAP1
SRC_up_p0001_Bild	98	1566	0.989	8992	ATP6V0E
SRC_up_p0001_Bild	98	1566	0.989	9141	PDCD5
SRC_up_p0001_Bild	98	1566	0.989	92305	LOC92305
SRC_up_p0001_Bild	98	1566	0.989	9518	GDF15
SRC_up_p0001_Bild	98	1566	0.989	9782	MATR3
SRC_up_p0001_Bild	98	1566	0.989	9898	UBAP2L
cell_cycle_Whitfield	42	763	0.989	10712	C1orf2
cell_cycle_Whitfield	42	763	0.989	10921	RNPS1
cell_cycle_Whitfield	42	763	0.989	10947	AP3M2
cell_cycle_Whitfield	42	763	0.989	129401	NUP35
cell_cycle_Whitfield	42	763	0.989	151230	KLHL23
cell_cycle_Whitfield	42	763	0.989	1736	DKC1
cell_cycle_Whitfield	42	763	0.989	219743	TYSND1
cell_cycle_Whitfield	42	763	0.989	22836	RHOBTB3
cell_cycle_Whitfield	42	763	0.989	22909	KIAA1018
cell_cycle_Whitfield	42	763	0.989	23367	LARP1
cell_cycle_Whitfield	42	763	0.989	23552	CCRK
cell_cycle_Whitfield	42	763	0.989	23560	GTPBP4
cell_cycle_Whitfield	42	763	0.989	23779	ARHGAP8
cell_cycle_Whitfield	42	763	0.989	253650	FLJ35740
cell_cycle_Whitfield	42	763	0.989	2935	GSPT1
cell_cycle_Whitfield	42	763	0.989	30000	TNPO2
cell_cycle_Whitfield	42	763	0.989	3312	HSPA8
cell_cycle_Whitfield	42	763	0.989	3337	DNAJB1
cell_cycle_Whitfield	42	763	0.989	4335	MNT
cell_cycle_Whitfield	42	763	0.989	4678	NASP
cell_cycle_Whitfield	42	763	0.989	4774	NFIA
cell_cycle_Whitfield	42	763	0.989	51042	ZNF593
cell_cycle_Whitfield	42	763	0.989	51530	ZC3HC1
cell_cycle_Whitfield	42	763	0.989	55003	PAK1IP1
cell_cycle_Whitfield	42	763	0.989	55140	ELP3
cell_cycle_Whitfield	42	763	0.989	55646	LYAR
cell_cycle_Whitfield	42	763	0.989	56894	AGPAT3
cell_cycle_Whitfield	42	763	0.989	58516	FAM60A
cell_cycle_Whitfield	42	763	0.989	5901	RAN
cell_cycle_Whitfield	42	763	0.989	6432	SFRS7
cell_cycle_Whitfield	42	763	0.989	64710	NUCKS1
cell_cycle_Whitfield	42	763	0.989	6748	SSR4
cell_cycle_Whitfield	42	763	0.989	7374	UNG
cell_cycle_Whitfield	42	763	0.989	80273	GRPEL1
cell_cycle_Whitfield	42	763	0.989	80308	FLAD1
cell_cycle_Whitfield	42	763	0.989	83879	CDCA7
cell_cycle_Whitfield	42	763	0.989	84213	---
cell_cycle_Whitfield	42	763	0.989	8568	D21S2056E
cell_cycle_Whitfield	42	763	0.989	90624	LOC90624
cell_cycle_Whitfield	42	763	0.989	9329	GTF3C4
cell_cycle_Whitfield	42	763	0.989	9518	GDF15
cell_cycle_Whitfield	42	763	0.989	976	CD97
Akt_up_p001_Majumder	35	770	0.989	10807	SDCCAG3
Akt_up_p001_Majumder	35	770	0.989	112858	TP53RK
Akt_up_p001_Majumder	35	770	0.989	124402	FAM100A
Akt_up_p001_Majumder	35	770	0.989	128240	APOA1BP
Akt_up_p001_Majumder	35	770	0.989	1604	DAF
Akt_up_p001_Majumder	35	770	0.989	2023	ENO1
Akt_up_p001_Majumder	35	770	0.989	204	AK2
Akt_up_p001_Majumder	35	770	0.989	23509	POFUT1
Akt_up_p001_Majumder	35	770	0.989	23549	DNPEP
Akt_up_p001_Majumder	35	770	0.989	26517	TIMM13
Akt_up_p001_Majumder	35	770	0.989	30851	TAX1BP3
Akt_up_p001_Majumder	35	770	0.989	3099	HK2
Akt_up_p001_Majumder	35	770	0.989	3182	HNRPAB
Akt_up_p001_Majumder	35	770	0.989	3337	DNAJB1
Akt_up_p001_Majumder	35	770	0.989	51075	TXNDC14
Akt_up_p001_Majumder	35	770	0.989	51495	PTPLAD1
[truncated: 19 more rows]

[truncated: 22 more sheets: Enriched Terms_Ras_up_Bild, Terms with Genes_Ras_up_Bild, Enriched Terms_E2F3_up_Bild, Terms with Genes_E2F3_up_Bild, Enriched Terms_Bcat_up_Bild, Terms with Genes_Bcat_up_Bild, Enriched Terms_Src_up_Bild, Terms with Genes_Src_up_Bild, Enriched Terms_Erbb2_up, Terms with Genes_Erbb2_up, Enriched Terms_MEK_up, Terms with Genes_MEK_up, Enriched Terms_EGFR_up, Terms with Genes_EGFR_up, Enriched Terms_Raf_up, Terms with Genes_Raf_up, Enriched Terms_Mapk_up, Terms with Genes_Mapk_up, Enriched Terms_CCND1_up, Terms with Genes_CCND1_up …]
