# Supplementary material for: Multiple Oncogenic Pathway Signatures Show Coordinate Expression Patterns in Human Prostate Tumors
Source: PLoS One. 2008 Mar 19;3(3):e1816. doi: 10.1371/journal.pone.0001816 (PMC2263127; doi:10.1371/journal.pone.0001816)
Supplement: Supplementary Data File S3 — For each of the androgen, Myc, Src, HER2, EGFR, cyclin D1, and Akt pathways, lists of genes overlapping between the oncogenic signature and correlates of the corresponding oncogene or biomarker in human prostate tumors. (1.41 MB XLS) [file pone.0001816.s003.xls]

## Sheet: androgen_up_Chen
Entrez_ID	Symbol	Title	Singh_correlation_with_KLK3	Lapointe_correlation_with_KLK3	Glinsky_correlation_with_KLK3	Yu_correlation_with_KLK3		number of datasets up	number of datasets down
9	NAT1	N-acetyltransferase 1 (arylamine N-acetyltransferase)	NS	NS	NS	NS		0	0
31	ACACA	acetyl-Coenzyme A carboxylase alpha	up p05	up p05	NS	up p05		3	0
39	ACAT2	acetyl-Coenzyme A acetyltransferase 2 (acetoacetyl Coenzyme A thiolase)	down p05	NS	NS	up p05		1	1
95	ACY1	aminoacylase 1	down p05	NS	NS	NS		0	1
156	ADRBK1	adrenergic, beta, receptor kinase 1	up p05	NS	NS	up p05		2	0
202	AIM1	absent in melanoma 1	NS	up p05	up p05	NS		2	0
204	AK2	adenylate kinase 2	up p05	NS	NS	NS		1	0
262	AMD1	adenosylmethionine decarboxylase 1	up p05	up p05	up p05	up p05		4	0
291	SLC25A4	solute carrier family 25 (mitochondrial carrier; adenine nucleotide translocator), member 4	down p05	up p05	up p05	NS		2	1
302	ANXA2	annexin A2	NS	NS	NS	down p05		0	1
307	ANXA4	annexin A4	down p05	NS	up p05	NS		1	1
334	APLP2	amyloid beta (A4) precursor-like protein 2	down p05	NS	up p05	NS		1	1
354	KLK3	kallikrein 3, (prostate specific antigen)	NA	NA	up p05	NA		1	0
375	ARF1	ADP-ribosylation factor 1	NS	NS	up p05	NS		1	0
392	ARHGAP1	Rho GTPase activating protein 1	down p05	NS	up p05	NS		1	1
563	AZGP1	alpha-2-glycoprotein 1, zinc	up p05	NS	NS	up p05		2	0
585	BBS4	Bardet-Biedl syndrome 4	up p05	NS	NS	up p05		2	0
657	BMPR1A	bone morphogenetic protein receptor, type IA	NS	NS	up p05	NS		1	0
675	BRCA2	breast cancer 2, early onset	up p05	down p05	NS	NS		1	1
788	SLC25A20	solute carrier family 25 (carnitine/acylcarnitine translocase), member 20	NS	NS	NS	up p05		1	0
813	CALU	calumenin	NS	up p05	up p05	NS		2	0
832	CAPZB	capping protein (actin filament) muscle Z-line, beta	down p05	up p05	up p05	NS		2	1
891	CCNB1	cyclin B1	NS	NA	NS	NS		0	0
896	CCND3	cyclin D3	NS	NS	NS	down p05		0	1
928	CD9	CD9 antigen (p24)	NS	up p05	up p05	NS		2	0
993	CDC25A	cell division cycle 25A	NS	NS	down p05	NS		0	1
1017	CDK2	cyclin-dependent kinase 2	up p05	NS	NS	NS		1	0
1018	CDK3	cyclin-dependent kinase 3	down p05	NA	NS	up p05		1	1
1033	CDKN3	cyclin-dependent kinase inhibitor 3 (CDK2-associated dual specificity phosphatase)	NS	NA	down p05	NS		0	1
1119	CHKA	choline kinase alpha	NS	NS	NS	up p05		1	0
1134	CHRNA1	cholinergic receptor, nicotinic, alpha polypeptide 1 (muscle)	NS	NA	NS	up p05		1	0
1152	CKB	creatine kinase, brain	NS	NS	up p05	up p05		2	0
1163	CKS1B	CDC28 protein kinase regulatory subunit 1B	NS	down p05	NS	NS		0	1
1175	AP2S1	adaptor-related protein complex 2, sigma 1 subunit	NS	NS	NS	NS		0	0
1211	CLTA	clathrin, light polypeptide (Lca)	NS	up p05	NS	NS		1	0
1312	COMT	catechol-O-methyltransferase	down p05	up p05	up p05	NS		2	1
1365	CLDN3	claudin 3	NS	NS	up p05	NS		1	0
1399	CRKL	v-crk sarcoma virus CT10 oncogene homolog (avian)-like	NS	NS	NS	NS		0	0
1452	CSNK1A1	casein kinase 1, alpha 1	down p05	up p05	up p05	NS		2	1
1496	CTNNA2	catenin (cadherin-associated protein), alpha 2	NS	NS	down p05	NS		0	1
1528	CYB5	cytochrome b-5	NS	up p05	NS	up p05		2	0
1534	CYB561	cytochrome b-561	NA	NS	up p05	NA		1	0
1612	DAPK1	death-associated protein kinase 1	NS	NS	NS	down p05		0	1
1622	DBI	diazepam binding inhibitor (GABA receptor modulator, acyl-Coenzyme A binding protein)	NS	NS	NS	up p05		1	0
1633	DCK	deoxycytidine kinase	up p05	down p05	NS	NS		1	1
1634	DCN	decorin	NA	NA	NS	NA		0	0
1717	DHCR7	7-dehydrocholesterol reductase	up p05	NS	up p05	up p05		3	0
1718	DHCR24	24-dehydrocholesterol reductase	NS	NS	NS	up p05		1	0
1723	DHODH	dihydroorotate dehydrogenase	NS	NA	NS	NS		0	0
1746	DLX2	distal-less homeo box 2	up p05	NA	NS	NS		1	0
1836	SLC26A2	solute carrier family 26 (sulfate transporter), member 2	down p05	NS	NS	NS		0	1
1861	TOR1A	torsin family 1, member A (torsin A)	up p05	NA	NS	NS		1	0
1955	EGFL5	EGF-like-domain, multiple 5	down p05	NS	NS	NS		0	1
1965	EIF2S1	eukaryotic translation initiation factor 2, subunit 1 alpha, 35kDa	NS	up p05	NS	NS		1	0
1981	EIF4G1	eukaryotic translation initiation factor 4 gamma, 1	down p05	NS	NS	NS		0	1
2005	ELK4	ELK4, ETS-domain protein (SRF accessory protein 1)	NS	NS	NS	up p05		1	0
2009	EML1	echinoderm microtubule associated protein like 1	NS	NS	NS	NS		0	0
2013	EMP2	epithelial membrane protein 2	NS	NS	NS	NS		0	0
2055	CLN8	ceroid-lipofuscinosis, neuronal 8 (epilepsy, progressive with mental retardation)	NA	down p05	NS	NA		0	1
2063	NR2F6	nuclear receptor subfamily 2, group F, member 6	NS	up p05	NS	NS		1	0
2115	ETV1	ets variant gene 1	NS	down p05	NS	NS		0	1
2130	EWSR1	Ewing sarcoma breakpoint region 1	down p05	NS	NS	NS		0	1
2135	EXTL2	exostoses (multiple)-like 2	NS	NS	up p05	up p05		2	0
2166	FAAH	fatty acid amide hydrolase	NS	NS	up p05	up p05		2	0
2181	ACSL3	acyl-CoA synthetase long-chain family member 3	up p05	up p05	up p05	up p05		4	0
2194	FASN	fatty acid synthase	NS	down p05	NS	up p05		1	1
2222	FDFT1	farnesyl-diphosphate farnesyltransferase 1	up p05	up p05	up p05	NS		3	0
2235	FECH	ferrochelatase (protoporphyria)	NS	NS	NS	NS		0	0
2237	FEN1	flap structure-specific endonuclease 1	down p05	NS	NS	NS		0	1
2239	GPC4	glypican 4	NS	NS	NS	NS		0	0
2272	FHIT	fragile histidine triad gene	up p05	NS	NS	up p05		2	0
2289	FKBP5	FK506 binding protein 5	NS	up p05	NS	up p05		2	0
2650	GCNT1	glucosaminyl (N-acetyl) transferase 1, core 2 (beta-1,6-N-acetylglucosaminyltransferase)	up p05	NS	NS	up p05		2	0
2678	GGT1	gamma-glutamyltransferase 1	NS	NA	NS	up p05		1	0
2746	GLUD1	glutamate dehydrogenase 1	NS	NS	up p05	up p05		2	0
2747	GLUD2	glutamate dehydrogenase 2	NS	NA	up p05	up p05		2	0
2803	GOLGA4	golgi autoantigen, golgin subfamily a, 4	NS	up p05	NS	NS		1	0
2805	GOT1	glutamic-oxaloacetic transaminase 1, soluble (aspartate aminotransferase 1)	down p05	up p05	up p05	up p05		3	1
2935	GSPT1	G1 to S phase transition 1	down p05	up p05	NS	NS		1	1
2936	GSR	glutathione reductase	NS	NS	NS	NS		0	0
2953	GSTT2	glutathione S-transferase theta 2	NS	NA	NS	up p05		1	0
2968	GTF2H4	general transcription factor IIH, polypeptide 4, 52kDa	NS	NA	NS	NS		0	0
2997	GYS1	glycogen synthase 1 (muscle)	NS	NS	NS	up p05		1	0
3015	H2AFZ	H2A histone family, member Z	down p05	NS	NS	down p05		0	2
3081	HGD	homogentisate 1,2-dioxygenase (homogentisate oxidase)	down p05	NS	up p05	up p05		2	1
3099	HK2	hexokinase 2	up p05	NS	NS	NS		1	0
3148	HMGB2	high-mobility group box 2	NS	NS	NS	down p05		0	1
3156	HMGCR	3-hydroxy-3-methylglutaryl-Coenzyme A reductase	NS	up p05	up p05	up p05		3	0
3157	HMGCS1	3-hydroxy-3-methylglutaryl-Coenzyme A synthase 1 (soluble)	NS	NS	NS	up p05		1	0
3163	HMOX2	heme oxygenase (decycling) 2	up p05	NS	up p05	NS		2	0
3169	FOXA1	forkhead box A1	NS	up p05	up p05	NS		2	0
3177	SLC29A2	solute carrier family 29 (nucleoside transporters), member 2	up p05	NS	NS	NS		1	0
3248	HPGD	hydroxyprostaglandin dehydrogenase 15-(NAD)	up p05	NS	NS	NS		1	0
3251	HPRT1	hypoxanthine phosphoribosyltransferase 1 (Lesch-Nyhan syndrome)	NS	NS	NS	NS		0	0
3364	HUS1	HUS1 checkpoint homolog (S. pombe)	NS	NS	NS	NS		0	0
3422	IDI1	isopentenyl-diphosphate delta isomerase 1	down p05	NS	up p05	up p05		2	1
3479	IGF1	insulin-like growth factor 1 (somatomedin C)	NS	NS	up p05	up p05		2	0
3480	IGF1R	insulin-like growth factor 1 receptor	NS	up p05	NS	up p05		2	0
3482	IGF2R	insulin-like growth factor 2 receptor	NA	NS	up p05	NS		1	0
3508	IGHMBP2	immunoglobulin mu binding protein 2	up p05	NS	NS	NS		1	0
3554	IL1R1	interleukin 1 receptor, type I	NS	NS	NS	up p05		1	0
3611	ILK	integrin-linked kinase	down p05	NA	NS	NS		0	1
3638	INSIG1	insulin induced gene 1	NS	NS	NS	NS		0	0
3685	ITGAV	integrin, alpha V (vitronectin receptor, alpha polypeptide, antigen CD51)	down p05	NS	NS	up p05		1	1
3712	IVD	isovaleryl Coenzyme A dehydrogenase	up p05	up p05	NS	up p05		3	0
3778	KCNMA1	potassium large conductance calcium-activated channel, subfamily M, alpha member 1	up p05	NS	NS	NS		1	0
3781	KCNN2	potassium intermediate/small conductance calcium-activated channel, subfamily N, member 2	NA	up p05	NS	NA		1	0
3812	KIR3DL2	killer cell immunoglobulin-like receptor, three domains, long cytoplasmic tail, 2	NS	NA	NS	NS		0	0
3817	KLK2	kallikrein 2, prostatic	up p05	NS	up p05	up p05		3	0
3836	KPNA1	karyopherin alpha 1 (importin alpha 5)	up p05	NS	up p05	up p05		3	0
3875	KRT18	keratin 18	NS	NS	up p05	up p05		2	0
3915	LAMC1	laminin, gamma 1 (formerly LAMB2)	down p05	up p05	NS	NS		1	1
3949	LDLR	low density lipoprotein receptor (familial hypercholesterolemia)	NS	NS	up p05	up p05		2	0
3977	LIFR	leukemia inhibitory factor receptor	NS	NS	up p05	up p05		2	0
3980	LIG3	ligase III, DNA, ATP-dependent	up p05	NS	NS	up p05		2	0
3992	FADS1	fatty acid desaturase 1	up p05	NS	NS	up p05		2	0
4034	LRCH4	leucine-rich repeats and calponin homology (CH) domain containing 4	up p05	NA	down p05	NS		1	1
4047	LSS	lanosterol synthase (2,3-oxidosqualene-lanosterol cyclase)	up p05	NS	up p05	up p05		3	0
4055	LTBR	lymphotoxin beta receptor (TNFR superfamily, member 3)	down p05	NS	NS	up p05		1	1
4150	MAZ	MYC-associated zinc finger protein (purine-binding transcription factor)	up p05	NS	NS	up p05		2	0
4189	DNAJB9	DnaJ (Hsp40) homolog, subfamily B, member 9	NS	up p05	NS	NS		1	0
4221	MEN1	multiple endocrine neoplasia I	up p05	NA	NS	NS		1	0
4276	MICA	MHC class I polypeptide-related sequence A	NS	NS	NS	NS		0	0
4285	MIPEP	mitochondrial intermediate peptidase	NS	NS	NS	NS		0	0
4311	MME	membrane metallo-endopeptidase (neutral endopeptidase, enkephalinase, CALLA, CD10)	NS	NS	NS	up p05		1	0
4363	ABCC1	ATP-binding cassette, sub-family C (CFTR/MRP), member 1	NS	NS	NS	NS		0	0
4494	MT1F	metallothionein 1F (functional)	NS	NS	up p05	up p05		2	0
4495	MT1G	metallothionein 1G	down p05	NS	NS	up p05		1	1
4496	MT1H	metallothionein 1H	NS	NS	NS	up p05		1	0
4501	MT1X	metallothionein 1X	down p05	NS	NS	NS		0	1
4502	MT2A	metallothionein 2A	NS	down p05	NS	up p05		1	1
4598	MVK	mevalonate kinase (mevalonic aciduria)	up p05	down p05	NS	NS		1	1
4603	MYBL1	v-myb myeloblastosis viral oncogene homolog (avian)-like 1	up p05	NS	NS	NS		1	0
4604	MYBPC1	myosin binding protein C, slow type	up p05	NA	NS	up p05		2	0
4668	NAGA	N-acetylgalactosaminidase, alpha-	NS	NA	NS	NS		0	0
4681	NBL1	neuroblastoma, suppression of tumorigenicity 1	NS	NS	up p05	NS		1	0
4781	NFIB	nuclear factor I/B	up p05	up p05	up p05	NS		3	0
4824	NKX3-1	NK3 transcription factor related, locus 1 (Drosophila)	NS	NS	NS	up p05		1	0
4837	NNMT	nicotinamide N-methyltransferase	NS	NS	down p05	down p05		0	2
4853	NOTCH2	Notch homolog 2 (Drosophila)	NS	up p05	NS	NS		1	0
4928	NUP98	nucleoporin 98kDa	down p05	NS	up p05	NS		1	1
4952	OCRL	oculocerebrorenal syndrome of Lowe	NS	up p05	up p05	up p05		3	0
4953	ODC1	ornithine decarboxylase 1	NS	NS	up p05	NS		1	0
5001	ORC5L	origin recognition complex, subunit 5-like (yeast)	NS	up p05	NS	up p05		2	0
5004	ORM1	orosomucoid 1	up p05	NA	up p05	NS		2	0
5111	PCNA	proliferating cell nuclear antigen	NS	NS	NS	NS		0	0
5152	PDE9A	phosphodiesterase 9A	NS	NS	NS	up p05		1	0
5187	PER1	period homolog 1 (Drosophila)	NS	NS	NS	NS		0	0
5189	PEX1	peroxisome biogenesis factor 1	down p05	NS	NS	NS		0	1
5192	PEX10	peroxisome biogenesis factor 10	NS	NS	NS	NS		0	0
5208	PFKFB2	6-phosphofructo-2-kinase/fructose-2,6-biphosphatase 2	up p05	NS	NS	NS		1	0
5225	PGC	progastricsin (pepsinogen C)	up p05	NS	NS	NS		1	0
5238	PGM3	phosphoglucomutase 3	NS	up p05	up p05	up p05		3	0
5275	SERPINB13	serpin peptidase inhibitor, clade B (ovalbumin), member 13	up p05	NA	down p05	NS		1	1
5322	PLA2G5	phospholipase A2, group V	down p05	NA	NS	NS		0	1
5349	FXYD3	FXYD domain containing ion transport regulator 3	NS	NS	up p05	up p05		2	0
5365	PLXNB3	plexin B3	NS	NS	NS	NS		0	0
5479	PPIB	peptidylprolyl isomerase B (cyclophilin B)	NS	NA	up p05	up p05		2	0
5500	PPP1CB	protein phosphatase 1, catalytic subunit, beta isoform	NS	up p05	up p05	NS		2	0
5516	PPP2CB	protein phosphatase 2 (formerly 2A), catalytic subunit, beta isoform	NS	up p05	NS	NS		1	0
5576	PRKAR2A	protein kinase, cAMP-dependent, regulatory, type II, alpha	up p05	NS	NS	NS		1	0
5583	PRKCH	protein kinase C, eta	NS	NS	NS	NS		0	0
5598	MAPK7	mitogen-activated protein kinase 7	down p05	NA	NS	NS		0	1
5604	MAP2K1	mitogen-activated protein kinase kinase 1	NS	NS	up p05	up p05		2	0
5631	PRPS1	phosphoribosyl pyrophosphate synthetase 1	down p05	NS	up p05	up p05		2	1
5683	PSMA2	proteasome (prosome, macropain) subunit, alpha type, 2	down p05	up p05	NS	NS		1	1
5714	PSMD8	proteasome (prosome, macropain) 26S subunit, non-ATPase, 8	NS	NS	up p05	up p05		2	0
5734	PTGER4	prostaglandin E receptor 4 (subtype EP4)	NS	NS	NS	NS		0	0
5797	PTPRM	protein tyrosine phosphatase, receptor type, M	down p05	NS	NS	NS		0	1
5817	PVR	poliovirus receptor	NS	NS	NS	NS		0	0
5865	RAB3B	RAB3B, member RAS oncogene family	NS	up p05	NS	up p05		2	0
5867	RAB4A	RAB4A, member RAS oncogene family	NS	up p05	up p05	NS		2	0
5873	RAB27A	RAB27A, member RAS oncogene family	NS	NS	NS	up p05		1	0
5888	RAD51	RAD51 homolog (RecA homolog, E. coli) (S. cerevisiae)	NS	down p05	NS	NS		0	1
5903	RANBP2	RAN binding protein 2	up p05	up p05	NS	up p05		3	0
6013	RLN1	relaxin 1	NS	NS	NS	up p05		1	0
6183	MRPS12	mitochondrial ribosomal protein S12	up p05	NS	NS	NS		1	0
6197	RPS6KA3	ribosomal protein S6 kinase, 90kDa, polypeptide 3	up p05	NS	NS	NS		1	0
6238	RRBP1	ribosome binding protein 1 homolog 180kDa (dog)	NS	up p05	up p05	NS		2	0
6248	RSC1A1	regulatory solute carrier protein, family 1, member 1	up p05	up p05	NS	NS		2	0
6249	RSN	restin (Reed-Steinberg cell-expressed intermediate filament-associated protein)	NS	NS	NS	NS		0	0
6282	S100A11	S100 calcium binding protein A11 (calgizzarin)	down p05	up p05	NS	down p05		1	2
6296	ACSM3	acyl-CoA synthetase medium-chain family member 3	NS	NS	NS	NS		0	0
6309	SC5DL	sterol-C5-desaturase (ERG3 delta-5-desaturase homolog, fungal)-like	down p05	up p05	up p05	up p05		3	1
6414	SEPP1	selenoprotein P, plasma, 1	NS	up p05	NS	NS		1	0
6427	SFRS2	splicing factor, arginine/serine-rich 2	down p05	up p05	up p05	NS		2	1
6434	SFRS10	splicing factor, arginine/serine-rich 10 (transformer 2 homolog, Drosophila)	down p05	up p05	up p05	NS		2	1
6565	SLC15A2	solute carrier family 15 (H+/peptide transporter), member 2	NS	NS	NS	up p05		1	0
6591	SNAI2	snail homolog 2 (Drosophila)	up p05	NS	NS	NS		1	0
6611	SMS	spermine synthase	NS	NS	NS	up p05		1	0
6625	SNRP70	small nuclear ribonucleoprotein 70kDa polypeptide (RNP antigen)	NS	NS	up p05	NS		1	0
6628	SNRPB	small nuclear ribonucleoprotein polypeptides B and B1	NS	NS	NS	NS		0	0
6652	SORD	sorbitol dehydrogenase	NS	NA	up p05	up p05		2	0
6675	UAP1	UDP-N-acteylglucosamine pyrophosphorylase 1	NS	up p05	up p05	up p05		3	0
6713	SQLE	squalene epoxidase	NS	NA	NS	up p05		1	0
6720	SREBF1	sterol regulatory element binding transcription factor 1	down p05	NS	up p05	NS		1	1
6721	SREBF2	sterol regulatory element binding transcription factor 2	NS	NS	up p05	up p05		2	0
6745	SSR1	signal sequence receptor, alpha (translocon-associated protein alpha)	up p05	NS	up p05	NS		2	0
6897	TARS	threonyl-tRNA synthetase	down p05	up p05	up p05	NS		2	1
6936	C2orf3	chromosome 2 open reading frame 3	up p05	NS	NS	NS		1	0
6945	MLX	MAX-like protein X	down p05	up p05	NS	NS		1	1
6965	TRG@	T cell receptor gamma locus	NS	NA	NS	NS		0	0
7016	TESK1	testis-specific kinase 1	NS	NA	NS	NS		0	0
7068	THRB	thyroid hormone receptor, beta (erythroblastic leukemia viral (v-erb-a) oncogene homolog 2, avian)	NS	NS	NS	up p05		1	0
7113	TMPRSS2	transmembrane protease, serine 2	NS	NS	NS	up p05		1	0
7163	TPD52	tumor protein D52	NS	up p05	up p05	NS		2	0
7249	TSC2	tuberous sclerosis 2	down p05	NA	up p05	NS		1	1
7270	TTF1	transcription termination factor, RNA polymerase I	NS	NA	NS	NS		0	0
7278	TUBA2	tubulin, alpha 2	down p05	up p05	NS	NS		1	1
7283	TUBG1	tubulin, gamma 1	up p05	NS	NS	up p05		2	0
7288	TULP2	tubby like protein 2	up p05	NA	down p05	NS		1	1
7326	UBE2G1	ubiquitin-conjugating enzyme E2G 1 (UBC7 homolog, yeast)	NS	up p05	up p05	NS		2	0
7334	UBE2N	ubiquitin-conjugating enzyme E2N (UBC13 homolog, yeast)	NS	up p05	NS	NS		1	0
7371	UCK2	uridine-cytidine kinase 2	NS	NS	NS	up p05		1	0
7416	VDAC1	voltage-dependent anion channel 1	NS	up p05	up p05	NS		2	0
7421	VDR	vitamin D (1,25- dihydroxyvitamin D3) receptor	NS	NS	NS	NS		0	0
7422	VEGF	vascular endothelial growth factor	NS	NS	up p05	NS		1	0
7430	VIL2	villin 2 (ezrin)	NS	NS	NS	NS		0	0
7456	WASPIP	Wiskott-Aldrich syndrome protein interacting protein	NS	up p05	down p05	NS		1	1
7462	LAT2	linker for activation of T cells family, member 2	NA	NS	NS	NA		0	0
7464	CORO2A	coronin, actin binding protein, 2A	NS	NS	up p05	up p05		2	0
7477	WNT7B	wingless-type MMTV integration site family, member 7B	NA	NA	NS	NA		0	0
7520	XRCC5	X-ray repair complementing defective repair in Chinese hamster cells 5 (double-strand-break rejoining; Ku autoantigen, 80kDa)	NS	up p05	NS	NS		1	0
7534	YWHAZ	tyrosine 3-monooxygenase/tryptophan 5-monooxygenase activation protein, zeta polypeptide	down p05	up p05	NS	NS		1	1
7704	ZBTB16	zinc finger and BTB domain containing 16	down p05	NA	NS	up p05		1	1
7803	PTP4A1	protein tyrosine phosphatase type IVA, member 1	NS	up p05	NS	NS		1	0
7852	CXCR4	chemokine (C-X-C motif) receptor 4	NS	NS	down p05	down p05		0	2
7873	ARMET	arginine-rich, mutated in early stage tumors	NS	NS	up p05	NS		1	0
7922	SLC39A7	solute carrier family 39 (zinc transporter), member 7	down p05	NS	up p05	up p05		2	1
8030	CCDC6	coiled-coil domain containing 6	up p05	NS	NS	NS		1	0
8034	SLC25A16	solute carrier family 25 (mitochondrial carrier; Graves disease autoantigen), member 16	down p05	NS	NS	NS		0	1
8045	RASSF7	Ras association (RalGDS/AF-6) domain family 7	up p05	NS	NS	NS		1	0
8165	AKAP1	A kinase (PRKA) anchor protein 1	down p05	up p05	NS	up p05		2	1
8301	PICALM	phosphatidylinositol binding clathrin assembly protein	NS	up p05	NS	NS		1	0
8310	ACOX3	acyl-Coenzyme A oxidase 3, pristanoyl	NS	NS	NS	up p05		1	0
8317	CDC7	CDC7 cell division cycle 7 (S. cerevisiae)	NS	down p05	NS	NS		0	1
8321	FZD1	frizzled homolog 1 (Drosophila)	NS	NS	NS	NS		0	0
8349	HIST2H2BE	histone 2, H2be	NS	up p05	up p05	up p05		3	0
8439	NSMAF	neutral sphingomyelinase (N-SMase) activation associated factor	down p05	up p05	NS	NS		1	1
8479	HIRIP3	HIRA interacting protein 3	NS	down p05	NS	NS		0	1
8501	SLC43A1	solute carrier family 43, member 1	NS	NS	NS	up p05		1	0
8522	GAS7	growth arrest-specific 7	NS	NS	down p05	NS		0	1
8555	CDC14B	CDC14 cell division cycle 14 homolog B (S. cerevisiae)	NS	NS	NS	NS		0	0
8611	PPAP2A	phosphatidic acid phosphatase type 2A	NS	NA	up p05	up p05		2	0
8650	NUMB	numb homolog (Drosophila)	NS	NS	up p05	NS		1	0
8659	ALDH4A1	aldehyde dehydrogenase 4 family, member A1	up p05	NA	NS	up p05		2	0
8660	IRS2	insulin receptor substrate 2	NA	NS	NS	NA		0	0
8668	EIF3S2	eukaryotic translation initiation factor 3, subunit 2 beta, 36kDa	down p05	up p05	NS	NS		1	1
8682	PEA15	phosphoprotein enriched in astrocytes 15	down p05	NS	NS	NS		0	1
8729	GBF1	golgi-specific brefeldin A resistance factor 1	NS	NS	up p05	NS		1	0
8760	CDS2	CDP-diacylglycerol synthase (phosphatidate cytidylyltransferase) 2	NS	NS	NS	NS		0	0
8795	TNFRSF10B	tumor necrosis factor receptor superfamily, member 10b	NS	NS	NS	NS		0	0
8835	SOCS2	suppressor of cytokine signaling 2	NS	NS	NS	up p05		1	0
8837	CFLAR	CASP8 and FADD-like apoptosis regulator	down p05	NS	NS	NS		0	1
8867	SYNJ1	synaptojanin 1	NS	NS	NS	down p05		0	1
8898	MTMR2	myotubularin related protein 2	down p05	NS	NS	up p05		1	1
8904	CPNE1	copine I	up p05	NS	NS	down p05		1	1
8916	HERC3	hect domain and RLD 3	NS	up p05	NS	up p05		2	0
8934	RAB7L1	RAB7, member RAS oncogene family-like 1	down p05	NA	NS	NS		0	1
8971	H1FX	H1 histone family, member X	down p05	NS	up p05	NS		1	1
9015	TAF1A	TATA box binding protein (TBP)-associated factor, RNA polymerase I, A, 48kDa	NS	NS	NS	NS		0	0
9019	MPZL1	myelin protein zero-like 1	up p05	NS	NS	NS		1	0
9055	PRC1	protein regulator of cytokinesis 1	NA	NS	NS	NA		0	0
9073	CLDN8	claudin 8	up p05	NA	up p05	NS		2	0
9120	SLC16A6	solute carrier family 16 (monocarboxylic acid transporters), member 6	up p05	NS	down p05	NS		1	1
9197	SLC33A1	solute carrier family 33 (acetyl-CoA transporter), member 1	up p05	up p05	up p05	up p05		4	0
9209	LRRFIP2	leucine rich repeat (in FLII) interacting protein 2	NA	NS	NS	NA		0	0
9240	PNMA1	paraneoplastic antigen MA1	NA	NS	NS	NA		0	0
9275	BCL7B	B-cell CLL/lymphoma 7B	NS	NS	NS	NS		0	0
9337	CNOT8	CCR4-NOT transcription complex, subunit 8	up p05	NS	NS	up p05		2	0
9409	PEX16	peroxisomal biogenesis factor 16	NA	NA	NS	NA		0	0
9413	C9orf61	chromosome 9 open reading frame 61	up p05	NA	NS	up p05		2	0
9455	HOMER2	homer homolog 2 (Drosophila)	NS	up p05	up p05	up p05		3	0
9519	TBPL1	TBP-like 1	NS	up p05	NS	down p05		1	1
9537	TP53I11	tumor protein p53 inducible protein 11	up p05	NS	NS	NS		1	0
9553	MRPL33	mitochondrial ribosomal protein L33	up p05	up p05	NS	NS		2	0
9604	RNF14	ring finger protein 14	NS	up p05	up p05	NS		2	0
9632	SEC24C	SEC24 related gene family, member C (S. cerevisiae)	down p05	up p05	up p05	NS		2	1
9645	MICAL2	microtubule associated monoxygenase, calponin and LIM domain containing 2	down p05	NS	NS	NS		0	1
9657	IQCB1	IQ motif containing B1	up p05	NS	NS	up p05		2	0
9668	ZNF432	zinc finger protein 432	NA	NS	up p05	NA		1	0
9687	GREB1	GREB1 protein	NS	NS	up p05	up p05		2	0
9747	KIAA0738	KIAA0738 gene product	NS	NS	up p05	NS		1	0
9761	KIAA0152	KIAA0152	up p05	up p05	up p05	NS		3	0
9818	NUPL1	nucleoporin like 1	down p05	up p05	NS	NS		1	1
9841	ZBTB24	zinc finger and BTB domain containing 24	up p05	down p05	NS	NS		1	1
9882	TBC1D4	TBC1 domain family, member 4	NS	NS	up p05	NS		1	0
9885	OSBPL2	oxysterol binding protein-like 2	NS	NS	up p05	NS		1	0
9898	UBAP2L	ubiquitin associated protein 2-like	NS	up p05	NS	NS		1	0
9908	G3BP2	Ras-GTPase activating protein SH3 domain-binding protein 2	NS	NS	up p05	NS		1	0
9927	MFN2	mitofusin 2	down p05	NS	NS	NS		0	1
9994	CASP8AP2	CASP8 associated protein 2	NA	NS	NS	NA		0	0
10051	SMC4L1	SMC4 structural maintenance of chromosomes 4-like 1 (yeast)	NS	NS	NS	down p05		0	1
10052	GJA7	gap junction protein, alpha 7, 45kDa (connexin 45)	up p05	NS	NS	NS		1	0
10059	DNM1L	dynamin 1-like	up p05	up p05	NS	NS		2	0
10113	PREB	prolactin regulatory element binding	NA	NS	up p05	NA		1	0
10130	PDIA6	protein disulfide isomerase family A, member 6	NS	NS	up p05	up p05		2	0
10165	SLC25A13	solute carrier family 25, member 13 (citrin)	NS	NS	NS	NS		0	0
10188	TNK2	tyrosine kinase, non-receptor, 2	up p05	NS	NS	NS		1	0
10193	RNF41	ring finger protein 41	down p05	NS	up p05	up p05		2	1
10195	ALG3	asparagine-linked glycosylation 3 homolog (yeast, alpha-1,3-mannosyltransferase)	up p05	NS	NS	NS		1	0
10197	PSME3	proteasome (prosome, macropain) activator subunit 3 (PA28 gamma; Ki)	NS	up p05	NS	NS		1	0
10198	MPHOSPH9	M-phase phosphoprotein 9	NS	down p05	NS	NS		0	1
10199	MPHOSPH10	M-phase phosphoprotein 10 (U3 small nucleolar ribonucleoprotein)	NS	up p05	NS	NS		1	0
10206	RFP2	ret finger protein 2	down p05	NS	up p05	NS		1	1
10257	ABCC4	ATP-binding cassette, sub-family C (CFTR/MRP), member 4	NS	up p05	NS	NS		1	0
10263	CDK2AP2	CDK2-associated protein 2	down p05	NS	up p05	up p05		2	1
10282	BET1	BET1 homolog (S. cerevisiae)	NS	up p05	up p05	NS		2	0
10362	HMG20B	high-mobility group 20B	up p05	down p05	NS	NS		1	1
10397	NDRG1	N-myc downstream regulated gene 1	NS	up p05	NS	up p05		2	0
10432	RBM14	RNA binding motif protein 14	down p05	NS	NS	NS		0	1
10455	PECI	peroxisomal D3,D2-enoyl-CoA isomerase	NA	NS	up p05	NA		1	0
10458	BAIAP2	BAI1-associated protein 2	up p05	NA	up p05	up p05		3	0
10461	MERTK	c-mer proto-oncogene tyrosine kinase	NS	NS	NS	up p05		1	0
10466	COG5	component of oligomeric golgi complex 5	down p05	NS	up p05	NS		1	1
10492	SYNCRIP	synaptotagmin binding, cytoplasmic RNA interacting protein	NS	up p05	NS	NS		1	0
10513	APPBP2	amyloid beta precursor protein (cytoplasmic tail) binding protein 2	NS	NS	up p05	down p05		1	1
10549	PRDX4	peroxiredoxin 4	NS	NS	up p05	NS		1	0
10579	TACC2	transforming, acidic coiled-coil containing protein 2	up p05	NS	up p05	NS		2	0
10602	CDC42EP3	CDC42 effector protein (Rho GTPase binding) 3	NS	up p05	NS	NS		1	0
10611	PDLIM5	PDZ and LIM domain 5	NS	NS	NS	up p05		1	0
10615	SPAG5	sperm associated antigen 5	up p05	down p05	NS	NS		1	1
10638	SPHAR	S-phase response (cyclin-related)	up p05	NA	NS	NS		1	0
10645	CAMKK2	calcium/calmodulin-dependent protein kinase kinase 2, beta	NS	up p05	NS	up p05		2	0
10682	EBP	emopamil binding protein (sterol isomerase)	up p05	up p05	up p05	up p05		4	0
10776	ARPP-19	cyclic AMP phosphoprotein, 19 kD	NS	up p05	NS	NS		1	0
10892	MALT1	mucosa associated lymphoid tissue lymphoma translocation gene 1	NS	NS	NS	up p05		1	0
10924	SMPDL3A	sphingomyelin phosphodiesterase, acid-like 3A	NS	NS	up p05	NS		1	0
10928	RALBP1	ralA binding protein 1	NS	up p05	NS	NS		1	0
10954	PDIA5	protein disulfide isomerase family A, member 5	NS	NS	up p05	up p05		2	0
10971	YWHAQ	tyrosine 3-monooxygenase/tryptophan 5-monooxygenase activation protein, theta polypeptide	NS	up p05	up p05	NS		2	0
11004	KIF2C	kinesin family member 2C	up p05	NS	NS	NS		1	0
11010	GLIPR1	GLI pathogenesis-related 1 (glioma)	NS	up p05	NS	down p05		1	1
11013	TMSL8	thymosin-like 8	up p05	NA	NS	up p05		2	0
11014	KDELR2	KDEL (Lys-Asp-Glu-Leu) endoplasmic reticulum protein retention receptor 2	NS	up p05	NS	up p05		2	0
11057	ABHD2	abhydrolase domain containing 2	NS	NS	NS	NS		0	0
11065	UBE2C	ubiquitin-conjugating enzyme E2C	NS	NS	NS	NS		0	0
11086	ADAM29	ADAM metallopeptidase domain 29	NA	NA	NS	NA		0	0
11137	PWP1	PWP1 homolog (S. cerevisiae)	up p05	up p05	NS	down p05		2	1
11138	TBC1D8	TBC1 domain family, member 8 (with GRAM domain)	down p05	NS	NS	up p05		1	1
11172	INSL6	insulin-like 6	NA	NA	NS	NA		0	0
11214	AKAP13	A kinase (PRKA) anchor protein 13	NA	NS	NS	NA		0	0
22884	WDR37	WD repeat domain 37	NS	NS	NS	NS		0	0
22890	ZBTB1	zinc finger and BTB domain containing 1	NS	NS	NS	NS		0	0
22905	EPN2	epsin 2	down p05	NS	NS	NS		0	1
22936	ELL2	elongation factor, RNA polymerase II, 2	up p05	up p05	up p05	up p05		4	0
22937	SCAP	SREBP cleavage-activating protein	down p05	NA	NS	NS		0	1
22993	KIAA0194	KIAA0194 protein	up p05	NS	NS	up p05		2	0
22998	KIAA1102	KIAA1102 protein	NS	NS	NS	NS		0	0
23024	PDZRN3	PDZ domain containing RING finger 3	down p05	NS	NS	NS		0	1
23027	NA	NA	down p05	NS	up p05	NS		1	1
23030	JMJD2B	jumonji domain containing 2B	NS	NS	up p05	up p05		2	0
23032	USP33	ubiquitin specific peptidase 33	down p05	down p05	up p05	NS		1	2
23047	APRIN	androgen-induced proliferation inhibitor	down p05	up p05	NS	NS		1	1
23052	KIAA0830	KIAA0830 protein	NS	NS	up p05	up p05		2	0
23133	PHF8	PHD finger protein 8	down p05	NS	NS	NS		0	1
23178	PASK	PAS domain containing serine/threonine kinase	up p05	NS	NS	up p05		2	0
23185	LARP5	La ribonucleoprotein domain family, member 5	down p05	NS	up p05	NS		1	1
23199	KIAA0182	KIAA0182 protein	NS	up p05	NS	up p05		2	0
23216	TBC1D1	TBC1 (tre-2/USP6, BUB2, cdc16) domain family, member 1	up p05	NS	NS	NS		1	0
23234	DNAJC9	DnaJ (Hsp40) homolog, subfamily C, member 9	up p05	NA	NS	NS		1	0
23249	KIAA0960	KIAA0960 protein	NS	NS	NS	up p05		1	0
23299	BICD2	bicaudal D homolog 2 (Drosophila)	down p05	NS	NS	down p05		0	2
23310	hCAP-D3	KIAA0056 protein	NS	NS	NS	up p05		1	0
23327	NEDD4L	neural precursor cell expressed, developmentally down-regulated 4-like	NS	up p05	NS	up p05		2	0
23328	SASH1	SAM and SH3 domain containing 1	down p05	NS	NS	up p05		1	1
23351	KIAA0323	KIAA0323	up p05	NS	NS	up p05		2	0
23378	KIAA0409	KIAA0409	NS	NS	NS	NS		0	0
23384	KIAA0376	KIAA0376 protein	down p05	NA	up p05	up p05		2	1
23464	GCAT	glycine C-acetyltransferase (2-amino-3-ketobutyrate coenzyme A ligase)	NS	NS	up p05	up p05		2	0
23471	TRAM1	translocation associated membrane protein 1	NS	NS	NS	down p05		0	1
23560	GTPBP4	GTP binding protein 4	NA	NS	NS	NA		0	0
23566	EDG7	endothelial differentiation, lysophosphatidic acid G-protein-coupled receptor, 7	NA	NS	up p05	NA		1	0
23590	TPRT	trans-prenyltransferase	NA	NA	NS	NA		0	0
23600	AMACR	alpha-methylacyl-CoA racemase	up p05	NS	NS	up p05		2	0
23613	PRKCBP1	protein kinase C binding protein 1	NS	up p05	NS	down p05		1	1
23647	ARFIP2	ADP-ribosylation factor interacting protein 2 (arfaptin 2)	down p05	NS	up p05	up p05		2	1
23649	POLA2	polymerase (DNA directed), alpha 2 (70kD subunit)	up p05	NS	NS	NS		1	0
23753	SDF2L1	stromal cell-derived factor 2-like 1	NA	NS	up p05	NA		1	0
25788	RAD54B	RAD54 homolog B (S. cerevisiae)	NA	NS	NS	NA		0	0
25803	SPDEF	SAM pointed domain containing ets transcription factor	NS	NA	NS	NS		0	0
25816	TNFAIP8	tumor necrosis factor, alpha-induced protein 8	NS	NS	NS	down p05		0	1
25874	BRP44	brain protein 44	NS	NS	up p05	up p05		2	0
25937	WWTR1	WW domain containing transcription regulator 1	down p05	NS	NS	down p05		0	2
25987	LRRC54	leucine rich repeat containing 54	NA	NS	NS	NA		0	0
26084	SGEF	Src homology 3 domain-containing guanine nucleotide exchange factor	NA	NS	NS	NA		0	0
26276	VPS33B	vacuolar protein sorting 33B (yeast)	NA	NS	up p05	NA		1	0
26278	SACS	spastic ataxia of Charlevoix-Saguenay (sacsin)	NS	NS	NS	NS		0	0
26298	EHF	ets homologous factor	NA	up p05	NS	NA		1	0
26469	PTPN18	protein tyrosine phosphatase, non-receptor type 18 (brain-derived)	NS	NS	NS	up p05		1	0
27034	ACAD8	acyl-Coenzyme A dehydrogenase family, member 8	NA	NS	NS	NA		0	0
27125	AFF4	AF4/FMR2 family, member 4	NA	up p05	NS	NA		1	0
27163	ASAHL	N-acylsphingosine amidohydrolase (acid ceramidase)-like	down p05	NS	up p05	up p05		2	1
27232	GNMT	glycine N-methyltransferase	NS	NA	NS	up p05		1	0
27338	UBE2S	ubiquitin-conjugating enzyme E2S	NS	NS	NS	NS		0	0
27347	STK39	serine threonine kinase 39 (STE20/SPS1 homolog, yeast)	NS	up p05	up p05	up p05		3	0
28977	MRPL42	mitochondrial ribosomal protein L42	NA	NS	NS	NA		0	0
29028	ATAD2	ATPase family, AAA domain containing 2	NA	NS	up p05	NA		1	0
29068	BTBD15	BTB (POZ) domain containing 15	NA	up p05	NS	NA		1	0
29087	THYN1	thymocyte nuclear protein 1	NA	NS	NS	NA		0	0
29127	RACGAP1	Rac GTPase activating protein 1	NA	NA	down p05	NA		0	1
29893	TBPIP	TBP-1 interacting protein	up p05	NA	NS	NS		1	0
29907	SNX15	sorting nexin 15	up p05	down p05	NS	down p05		1	2
29914	UBIAD1	UbiA prenyltransferase domain containing 1	NA	NS	up p05	NA		1	0
50717	WDR42A	WD repeat domain 42A	down p05	up p05	up p05	NS		2	1
51022	GLRX2	glutaredoxin 2	NA	NS	up p05	NA		1	0
51026	GOLT1B	golgi transport 1 homolog B (S. cerevisiae)	NA	up p05	NS	NA		1	0
51029	C1orf121	chromosome 1 open reading frame 121	down p05	NS	NS	down p05		0	2
51074	APIP	APAF1 interacting protein	NA	NS	up p05	NA		1	0
51123	ZNF706	zinc finger protein 706	NA	up p05	NS	NA		1	0
51133	KCTD3	potassium channel tetramerisation domain containing 3	NA	NA	NS	NA		0	0
51181	DCXR	dicarbonyl/L-xylulose reductase	NA	NA	up p05	NA		1	0
51184	ATPBD1C	ATP binding domain 1 family, member C	NA	NA	NS	NA		0	0
51280	GOLPH2	golgi phosphoprotein 2	NA	NA	up p05	NA		1	0
51287	CHCHD8	coiled-coil-helix-coiled-coil-helix domain containing 8	NA	up p05	up p05	NA		2	0
51324	SPG21	spastic paraplegia 21 (autosomal recessive, Mast syndrome)	NA	up p05	NS	NA		1	0
51368	TEX264	testis expressed sequence 264	NA	NS	up p05	NA		1	0
51377	UCHL5	ubiquitin carboxyl-terminal hydrolase L5	NA	NS	NS	NA		0	0
51379	CRLF3	cytokine receptor-like factor 3	NS	up p05	NS	down p05		1	1
51385	ZNF589	zinc finger protein 589	NA	NS	NS	NA		0	0
51398	PTD008	PTD008 protein	NA	up p05	up p05	NA		2	0
51444	RNF138	ring finger protein 138	NA	up p05	NS	NA		1	0
51463	GPR89	G protein-coupled receptor 89	NA	NA	NS	NA		0	0
51465	UBE2J1	ubiquitin-conjugating enzyme E2, J1 (UBC6 homolog, yeast)	NS	up p05	up p05	NS		2	0
51540	SCLY	selenocysteine lyase	NA	NA	NS	NA		0	0
51559	TU12B1-TY	TU12B1-TY protein	NA	NA	NS	NA		0	0
51651	BIT1	Bcl-2 inhibitor of transcription	NA	up p05	up p05	NA		2	0
51659	Pfs2	DNA replication complex GINS protein PSF2	NA	NA	NS	NA		0	0
54148	MRPL39	mitochondrial ribosomal protein L39	NA	up p05	up p05	NA		2	0
54187	NANS	N-acetylneuraminic acid synthase (sialic acid synthase)	NA	NS	up p05	NA		1	0
54431	DNAJC10	DnaJ (Hsp40) homolog, subfamily C, member 10	NA	up p05	up p05	NA		2	0
54432	YIPF1	Yip1 domain family, member 1	NS	up p05	up p05	up p05		3	0
54455	FBXO42	F-box protein 42	NA	up p05	NS	NA		1	0
54478	FAM64A	family with sequence similarity 64, member A	NA	NS	NS	NA		0	0
54537	FAM35A	family with sequence similarity 35, member A	NA	NS	NS	NA		0	0
54585	LZTFL1	leucine zipper transcription factor-like 1	NA	up p05	NS	NA		1	0
54677	CROT	carnitine O-octanoyltransferase	up p05	NS	NS	NS		1	0
54708	38416	membrane-associated ring finger (C3HC4) 5	NA	NS	up p05	NA		1	0
54733	SLC35F2	solute carrier family 35, member F2	NA	NA	up p05	NA		1	0
54793	KCTD9	potassium channel tetramerisation domain containing 9	NA	NS	NS	NA		0	0
54795	TRPM4	transient receptor potential cation channel, subfamily M, member 4	NA	NS	NS	NA		0	0
54873	PALMD	palmdelphin	NA	NS	up p05	NA		1	0
54882	ANKHD1	ankyrin repeat and KH domain containing 1	NS	up p05	up p05	NS		2	0
54908	FLJ20364	hypothetical protein FLJ20364	NA	NA	NS	NA		0	0
54951	COMMD8	COMM domain containing 8	NA	NS	NS	NA		0	0
54973	CPSF3L	cleavage and polyadenylation specific factor 3-like	NA	NA	NS	NA		0	0
55003	PAK1IP1	PAK1 interacting protein 1	NA	up p05	up p05	NA		2	0
55093	C8orf32	chromosome 8 open reading frame 32	NA	NS	NS	NA		0	0
55101	FLJ10241	hypothetical protein FLJ10241	NA	up p05	NS	NA		1	0
55135	WDR79	WD repeat domain 79	NA	NA	NS	NA		0	0
55148	C14orf130	chromosome 14 open reading frame 130	NA	NS	up p05	NA		1	0
55161	TMEM33	transmembrane protein 33	NA	up p05	up p05	NA		2	0
55213	RCBTB1	regulator of chromosome condensation (RCC1) and BTB (POZ) domain containing protein 1	NA	NS	NS	NA		0	0
55336	FBXL8	F-box and leucine-rich repeat protein 8	up p05	NS	NS	NS		1	0
55344	PLCXD1	phosphatidylinositol-specific phospholipase C, X domain containing 1	NA	NS	NS	NA		0	0
55454	GALNACT-2	chondroitin sulfate GalNAcT-2	NA	NS	NS	NA		0	0
55521	TRIM36	tripartite motif-containing 36	NA	NA	up p05	NA		1	0
55526	DHTKD1	dehydrogenase E1 and transketolase domain containing 1	NA	down p05	NS	NA		0	1
55554	KLK15	kallikrein 15	NA	NA	up p05	NA		1	0
55604	LRRC16	leucine rich repeat containing 16	NA	NS	NS	NA		0	0
55617	TASP1	taspase, threonine aspartase, 1	NA	up p05	NS	NA		1	0
55623	THUMPD1	THUMP domain containing 1	down p05	NA	NS	NS		0	1
55635	DEPDC1	DEP domain containing 1	NA	NS	NS	NA		0	0
55647	RAB20	RAB20, member RAS oncogene family	NA	up p05	NS	NA		1	0
55657	ZNF692	zinc finger protein 692	NA	NS	NS	NA		0	0
55669	MFN1	mitofusin 1	up p05	up p05	NS	NS		2	0
55680	RUFY2	RUN and FYVE domain containing 2	NA	down p05	NS	NA		0	1
55690	PACS1	phosphofurin acidic cluster sorting protein 1	NA	NS	NS	NA		0	0
55700	RPRC1	arginine/proline rich coiled-coil 1	NA	NS	NS	NA		0	0
55706	TMEM48	transmembrane protein 48	NA	NS	NS	NA		0	0
55718	POLR3E	polymerase (RNA) III (DNA directed) polypeptide E (80kD)	NA	up p05	up p05	NA		2	0
55827	IQWD1	IQ motif and WD repeats 1	NA	up p05	up p05	NA		2	0
55839	BM039	uncharacterized bone marrow protein BM039	NA	NS	NS	NA		0	0
55840	EAF2	ELL associated factor 2	NA	NS	NS	NA		0	0
55842	NA	NA	NA	NA	up p05	NA		1	0
55852	HT008	uncharacterized hypothalamus protein HT008	NA	NS	up p05	NA		1	0
55975	KLHL7	kelch-like 7 (Drosophila)	NA	up p05	NS	NA		1	0
56654	NPDC1	neural proliferation, differentiation and control, 1	NA	NS	up p05	NA		1	0
56915	EXOSC5	exosome component 5	NA	NS	down p05	NA		0	1
56937	TMEPAI	transmembrane, prostate androgen induced RNA	NA	NS	up p05	NA		1	0
56942	DC13	DC13 protein	NA	up p05	up p05	NA		2	0
56985	NBLA03831	putative protein product of Nbla03831	NA	NS	NS	NA		0	0
56994	CHPT1	choline phosphotransferase 1	NA	up p05	NS	NA		1	0
57175	CORO1B	coronin, actin binding protein, 1B	NA	NA	up p05	NA		1	0
57192	MCOLN1	mucolipin 1	NA	NA	NS	NA		0	0
58488	PCTP	phosphatidylcholine transfer protein	NA	up p05	up p05	NA		2	0
58511	DNASE2B	deoxyribonuclease II beta	NA	NA	NS	NA		0	0
59348	ZNF350	zinc finger protein 350	NA	up p05	NS	NA		1	0
60481	ELOVL5	ELOVL family member 5, elongation of long chain fatty acids (FEN1/Elo2, SUR4/Elo3-like, yeast)	NS	up p05	up p05	up p05		3	0
60494	FLJ23514	hypothetical protein FLJ23514	NA	NA	NS	NA		0	0
63875	MRPL17	mitochondrial ribosomal protein L17	NA	NS	NS	NA		0	0
63935	C20orf67	chromosome 20 open reading frame 67	NA	NA	NS	NA		0	0
64091	POPDC2	popeye domain containing 2	NS	up p05	up p05	up p05		3	0
64218	SEMA4A	sema domain, immunoglobulin domain (Ig), transmembrane domain (TM) and short cytoplasmic domain, (semaphorin) 4A	NA	NS	NS	NA		0	0
64710	NUCKS1	nuclear casein kinase and cyclin-dependent kinase substrate 1	NA	NS	NS	NA		0	0
64764	CREB3L2	cAMP responsive element binding protein 3-like 2	down p05	up p05	NS	down p05		1	2
64780	MICAL1	microtubule associated monoxygenase, calponin and LIM domain containing 1	NA	down p05	NS	NA		0	1
64834	ELOVL1	elongation of very long chain fatty acids (FEN1/Elo2, SUR4/Elo3, yeast)-like 1	NA	NS	up p05	NA		1	0
65005	MRPL9	mitochondrial ribosomal protein L9	down p05	NA	NS	NS		0	1
65220	NADK	NAD kinase	NA	NS	NS	NA		0	0
65263	PYCRL	pyrroline-5-carboxylate reductase-like	NA	NA	NS	NA		0	0
65986	ZBTB10	zinc finger and BTB domain containing 10	NA	up p05	NS	NA		1	0
65995	NA	NA	NA	NA	up p05	NA		1	0
66036	MTMR9	myotubularin related protein 9	down p05	NS	NS	NS		0	1
78992	YIPF2	Yip1 domain family, member 2	NA	NS	NS	NA		0	0
79026	AHNAK	AHNAK nucleoprotein (desmoyokin)	down p05	NS	NS	down p05		0	2
79053	ALG8	asparagine-linked glycosylation 8 homolog (yeast, alpha-1,3-glucosyltransferase)	NS	NS	up p05	NS		1	0
79073	MGC5508	hypothetical protein MGC5508	up p05	NS	NS	NS		1	0
79083	MLPH	melanophilin	NA	NS	NS	NA		0	0
79097	TRIM48	tripartite motif-containing 48	NA	NA	NS	NA		0	0
79098	C1orf116	chromosome 1 open reading frame 116	NA	NS	up p05	NA		1	0
79170	MGC11242	hypothetical protein MGC11242	NA	NS	NS	NA		0	0
79447	C16orf53	chromosome 16 open reading frame 53	NA	NA	NS	NA		0	0
79573	TTC13	tetratricopeptide repeat domain 13	NA	NS	NS	NA		0	0
79581	GPR172A	G protein-coupled receptor 172A	NA	NA	NS	NA		0	0
79620	NA	NA	NA	NA	up p05	NA		1	0
79646	PANK3	pantothenate kinase 3	up p05	NS	up p05	NS		2	0
79670	ZCCHC6	zinc finger, CCHC domain containing 6	NA	NS	NS	NA		0	0
79710	MORC4	MORC family CW-type zinc finger 4	NA	NS	up p05	NA		1	0
79720	VPS37B	vacuolar protein sorting 37B (yeast)	NA	NA	NS	NA		0	0
79729	C1orf113	chromosome 1 open reading frame 113	NA	NA	down p05	NA		0	1
79744	ZNF419	zinc finger protein 419	NA	NS	NS	NA		0	0
79869	FLJ12529	pre-mRNA cleavage factor I, 59 kDa subunit	NA	up p05	NS	NA		1	0
79872	CBLL1	Cas-Br-M (murine) ecotropic retroviral transforming sequence-like 1	NA	NS	NS	NA		0	0
79874	RABEP2	rabaptin, RAB GTPase binding effector protein 2	NA	NA	NS	NA		0	0
79957	PAQR6	progestin and adipoQ receptor family member VI	NA	NS	NS	NA		0	0
79977	GRHL2	grainyhead-like 2 (Drosophila)	NA	NS	up p05	NA		1	0
80025	PANK2	pantothenate kinase 2 (Hallervorden-Spatz syndrome)	NA	up p05	NS	NA		1	0
80153	YJDC	yjeF domain containing (E.coli)	NA	up p05	NS	NA		1	0
80267	C1orf22	chromosome 1 open reading frame 22	NA	NS	NS	NA		0	0
80273	GRPEL1	GrpE-like 1, mitochondrial (E. coli)	up p05	up p05	NS	NS		2	0
80279	CDK5RAP3	CDK5 regulatory subunit associated protein 3	NA	NS	NS	NA		0	0
80301	pp9099	PH domain-containing protein	down p05	down p05	NS	NS		0	2
81561	C2orf31	chromosome 2 open reading frame 31	NA	NA	NS	NA		0	0
81563	C1orf21	chromosome 1 open reading frame 21	NS	NS	NS	NS		0	0
81567	TXNDC5	thioredoxin domain containing 5	NA	NS	NS	NA		0	0
81671	TMEM49	transmembrane protein 49	NA	up p05	NS	NA		1	0
81689	HBLD2	HESB like domain containing 2	down p05	up p05	NS	NS		1	1
81691	LOC81691	exonuclease NEF-sp	NS	NS	NS	up p05		1	0
83440	ADPGK	ADP-dependent glucokinase	NA	up p05	up p05	NA		2	0
83443	SF3B5	splicing factor 3b, subunit 5, 10kDa	NA	up p05	NS	NA		1	0
84079	ANKRD27	ankyrin repeat domain 27 (VPS9 domain)	NA	NS	NS	NA		0	0
84220	BS-63	sperm membrane protein BS-63	NA	NA	NS	NA		0	0
84656	N-PAC	cytokine-like nuclear factor n-pac	NA	up p05	NS	NA		1	0
89944	LOC89944	hypothetical protein BC008326	down p05	NS	NS	up p05		1	1
90861	C16orf34	chromosome 16 open reading frame 34	NS	up p05	NS	up p05		2	0
91966	CXorf40A	chromosome X open reading frame 40A	NS	up p05	up p05	NS		2	0
92086	GGTLA4	gamma-glutamyltransferase-like activity 4	NA	NA	NS	NA		0	0
113177	C19orf36	chromosome 19 open reading frame 36	down p05	NS	NS	up p05		1	1
124583	CANT1	calcium activated nucleotidase 1	NA	up p05	up p05	NA		2	0
129642	OACT2	O-acyltransferase (membrane bound) domain containing 2	NS	up p05	up p05	up p05		3	0
144195	SLC2A14	solute carrier family 2 (facilitated glucose transporter), member 14	NA	NS	NS	NA		0	0
201254	STRA13	stimulated by retinoic acid 13 homolog (mouse)	NS	NS	up p05	up p05		2	0
201562	PTPLB	protein tyrosine phosphatase-like (proline instead of catalytic arginine), member b	NS	NS	NS	up p05		1	0
203197	C9orf91	chromosome 9 open reading frame 91	NS	up p05	NS	up p05		2	0
256364	EML3	echinoderm microtubule associated protein like 3	up p05	NS	NS	NS		1	0
283820	NOMO2	NODAL modulator 2	NA	NS	up p05	NA		1	0
283849	LOC283849	hypothetical protein LOC283849	NA	NA	NS	NA		0	0
286451	YIPF6	Yip1 domain family, member 6	NS	up p05	up p05	NS		2	0

## Sheet: Myc_up_Bild
Entrez_ID	Symbol	Title	Singh_correlation_with_MYC	Lapointe_correlation_with_MYC	Glinsky_correlation_with_MYC	Yu_correlation_with_MYC		number of datasets up	number of datasets down
23	ABCF1	ATP-binding cassette, sub-family F (GCN20), member 1	up p05	NS	NS	NS		1	0
31	ACACA	acetyl-Coenzyme A carboxylase alpha	up p05	NS	NS	NS		1	0
38	ACAT1	acetyl-Coenzyme A acetyltransferase 1 (acetoacetyl Coenzyme A thiolase)	NS	NS	NS	NS		0	0
95	ACY1	aminoacylase 1	down p05	NS	NS	NS		0	1
109	ADCY3	adenylate cyclase 3	up p05	NA	NS	NS		1	0
158	ADSL	adenylosuccinate lyase	up p05	up p05	up p05	up p05		4	0
191	AHCY	S-adenosylhomocysteine hydrolase	down p05	NS	up p05	up p05		2	1
204	AK2	adenylate kinase 2	up p05	NS	NS	NS		1	0
219	ALDH1B1	aldehyde dehydrogenase 1 family, member B1	NA	NS	up p05	up p05		2	0
271	AMPD2	adenosine monophosphate deaminase 2 (isoform L)	up p05	NS	NS	up p05		2	0
287	ANK2	ankyrin 2, neuronal	up p05	NS	NS	NS		1	0
328	APEX1	APEX nuclease (multifunctional DNA repair enzyme) 1	NS	NS	up p05	up p05		2	0
353	APRT	adenine phosphoribosyltransferase	down p05	NS	NS	NS		0	1
445	ASS	argininosuccinate synthetase	down p05	NS	NS	NS		0	1
471	ATIC	5-aminoimidazole-4-carboxamide ribonucleotide formyltransferase/IMP cyclohydrolase	down p05	NS	NS	up p05		1	1
516	ATP5G1	ATP synthase, H+ transporting, mitochondrial F0 complex, subunit c (subunit 9), isoform 1	NS	NS	NS	up p05		1	0
533	ATP6V0B	ATPase, H+ transporting, lysosomal 21kDa, V0 subunit c''	NS	NS	NS	NS		0	0
545	ATR	ataxia telangiectasia and Rad3 related	down p05	NS	NS	NS		0	1
550	AUP1	ancient ubiquitous protein 1	NA	NS	NS	NA		0	0
586	BCAT1	branched chain aminotransferase 1, cytosolic	up p05	NA	NS	NS		1	0
617	BCS1L	BCS1-like (yeast)	down p05	NS	NS	up p05		1	1
633	BGN	biglycan	NS	NS	NS	NS		0	0
637	BID	BH3 interacting domain death agonist	down p05	NS	up p05	NS		1	1
705	BYSL	bystin-like	up p05	up p05	NS	up p05		3	0
708	C1QBP	complement component 1, q subcomponent binding protein	down p05	NA	up p05	up p05		2	1
755	C21orf2	chromosome 21 open reading frame 2	NS	NS	NS	NS		0	0
770	CA11	carbonic anhydrase XI	NS	NA	down p05	NS		0	1
790	CAD	carbamoyl-phosphate synthetase 2, aspartate transcarbamylase, and dihydroorotase	up p05	NS	NS	NS		1	0
864	RUNX3	runt-related transcription factor 3	NS	NS	NS	up p05		1	0
908	CCT6A	chaperonin containing TCP1, subunit 6A (zeta 1)	down p05	NS	NS	up p05		1	1
949	SCARB1	scavenger receptor class B, member 1	up p05	NS	NS	NS		1	0
953	ENTPD1	ectonucleoside triphosphate diphosphohydrolase 1	up p05	NS	NS	up p05		2	0
976	CD97	CD97 antigen	down p05	NS	NS	NS		0	1
1019	CDK4	cyclin-dependent kinase 4	down p05	NS	up p05	up p05		2	1
1050	CEBPA	CCAAT/enhancer binding protein (C/EBP), alpha	up p05	NA	NS	NS		1	0
1104	RCC1	regulator of chromosome condensation 1	NS	up p05	NS	NS		1	0
1183	CLCN4	chloride channel 4	up p05	NS	NS	NS		1	0
1186	CLCN7	chloride channel 7	down p05	NS	NS	NS		0	1
1207	CLNS1A	chloride channel, nucleotide-sensitive, 1A	down p05	NS	up p05	up p05		2	1
1445	CSK	c-src tyrosine kinase	up p05	NS	NS	NS		1	0
1468	SLC25A10	solute carrier family 25 (mitochondrial carrier; dicarboxylate transporter), member 10	NA	NA	up p05	NA		1	0
1503	CTPS	CTP synthase	down p05	up p05	NS	NS		1	1
1537	CYC1	cytochrome c-1	up p05	NS	up p05	up p05		3	0
1595	CYP51A1	cytochrome P450, family 51, subfamily A, polypeptide 1	NS	NS	down p05	NS		0	1
1604	DAF	decay accelerating factor for complement (CD55, Cromer blood group system)	up p05	NS	NS	NS		1	0
1615	DARS	aspartyl-tRNA synthetase	down p05	up p05	NS	NS		1	1
1662	DDX10	DEAD (Asp-Glu-Ala-Asp) box polypeptide 10	down p05	up p05	NS	up p05		2	1
1663	DDX11	DEAD/H (Asp-Glu-Ala-Asp/His) box polypeptide 11 (CHL1-like helicase homolog, S. cerevisiae)	up p05	NS	NS	NS		1	0
1676	DFFA	DNA fragmentation factor, 45kDa, alpha polypeptide	NS	NS	NS	NS		0	0
1723	DHODH	dihydroorotate dehydrogenase	NS	NA	NS	up p05		1	0
1736	DKC1	dyskeratosis congenita 1, dyskerin	up p05	up p05	up p05	up p05		4	0
1746	DLX2	distal-less homeo box 2	up p05	NA	NS	NS		1	0
1802	DPH2	DPH2 homolog (S. cerevisiae)	up p05	NA	NS	up p05		2	0
1844	DUSP2	dual specificity phosphatase 2	down p05	NA	NS	NS		0	1
1909	EDNRA	endothelin receptor type A	down p05	NS	NS	NS		0	1
1917	EEF1A2	eukaryotic translation elongation factor 1 alpha 2	down p05	NA	NS	NS		0	1
1938	EEF2	eukaryotic translation elongation factor 2	down p05	up p05	up p05	NS		2	1
1958	EGR1	early growth response 1	up p05	up p05	NS	NS		2	0
1965	EIF2S1	eukaryotic translation initiation factor 2, subunit 1 alpha, 35kDa	NS	up p05	up p05	up p05		3	0
1978	EIF4EBP1	eukaryotic translation initiation factor 4E binding protein 1	NS	NS	NS	NS		0	0
2023	ENO1	enolase 1, (alpha)	down p05	NS	NS	up p05		1	1
2030	SLC29A1	solute carrier family 29 (nucleoside transporters), member 1	down p05	NS	NS	NS		0	1
2040	STOM	stomatin	up p05	NS	down p05	NS		1	1
2042	EPHA3	EPH receptor A3	NS	NA	NS	NS		0	0
2184	FAH	fumarylacetoacetate hydrolase (fumarylacetoacetase)	NS	NS	NS	NS		0	0
2193	FARSLA	phenylalanine-tRNA synthetase-like, alpha subunit	down p05	NS	up p05	up p05		2	1
2261	FGFR3	fibroblast growth factor receptor 3 (achondroplasia, thanatophoric dwarfism)	down p05	NS	NS	NS		0	1
2288	FKBP4	FK506 binding protein 4, 59kDa	down p05	NS	NS	up p05		1	1
2395	FXN	frataxin	NS	NS	NS	up p05		1	0
2519	FUCA2	fucosidase, alpha-L- 2, plasma	NA	NA	NA	NA		0	0
2618	GART	phosphoribosylglycinamide formyltransferase, phosphoribosylglycinamide synthetase, phosphoribosylaminoimidazole synthetase	down p05	NS	NS	up p05		1	1
2762	GMDS	GDP-mannose 4,6-dehydratase	down p05	NS	NS	up p05		1	1
2850	GPR27	G protein-coupled receptor 27	NA	NS	NS	NA		0	0
2935	GSPT1	G1 to S phase transition 1	down p05	up p05	up p05	up p05		3	1
2965	GTF2H1	general transcription factor IIH, polypeptide 1, 62kDa	down p05	NS	NS	down p05		0	2
2971	GTF3A	general transcription factor IIIA	down p05	NA	NS	NS		0	1
2976	GTF3C2	general transcription factor IIIC, polypeptide 2, beta 110kDa	down p05	NS	NS	up p05		1	1
3028	HADH2	hydroxyacyl-Coenzyme A dehydrogenase, type II	NS	NS	NS	NS		0	0
3099	HK2	hexokinase 2	up p05	NS	up p05	up p05		3	0
3131	HLF	hepatic leukemia factor	up p05	NS	NS	up p05		2	0
3145	HMBS	hydroxymethylbilane synthase	down p05	NS	NS	NS		0	1
3177	SLC29A2	solute carrier family 29 (nucleoside transporters), member 2	up p05	NS	up p05	up p05		3	0
3182	HNRPAB	heterogeneous nuclear ribonucleoprotein A/B	up p05	NS	up p05	up p05		3	0
3185	HNRPF	heterogeneous nuclear ribonucleoprotein F	up p05	NA	up p05	up p05		3	0
3224	HOXC8	homeo box C8	NA	NA	NS	NA		0	0
3276	HRMT1L2	HMT1 hnRNP methyltransferase-like 2 (S. cerevisiae)	down p05	NS	NS	NS		0	1
3303	HSPA1A	heat shock 70kDa protein 1A	up p05	NA	NS	NS		1	0
3304	HSPA1B	heat shock 70kDa protein 1B	NA	NS	NA	NA		0	0
3310	HSPA6	heat shock 70kDa protein 6 (HSP70B')	up p05	NA	NS	NS		1	0
3312	HSPA8	heat shock 70kDa protein 8	down p05	up p05	up p05	up p05		3	1
3313	HSPA9B	heat shock 70kDa protein 9B (mortalin-2)	down p05	up p05	NS	up p05		2	1
3326	HSPCB	heat shock 90kDa protein 1, beta	down p05	NS	NS	NS		0	1
3329	HSPD1	heat shock 60kDa protein 1 (chaperonin)	down p05	up p05	up p05	up p05		3	1
3336	HSPE1	heat shock 10kDa protein 1 (chaperonin 10)	NS	NS	up p05	up p05		2	0
3337	DNAJB1	DnaJ (Hsp40) homolog, subfamily B, member 1	down p05	NS	up p05	NS		1	1
3425	IDUA	iduronidase, alpha-L-	up p05	NS	NS	up p05		2	0
3488	IGFBP5	insulin-like growth factor binding protein 5	up p05	NS	NS	up p05		2	0
3601	IL15RA	interleukin 15 receptor, alpha	NS	NS	NS	up p05		1	0
3609	ILF3	interleukin enhancer binding factor 3, 90kDa	NS	NS	NS	up p05		1	0
3676	ITGA4	integrin, alpha 4 (antigen CD49D, alpha 4 subunit of VLA-4 receptor)	up p05	NS	NS	up p05		2	0
3704	ITPA	inosine triphosphatase (nucleoside triphosphate pyrophosphatase)	down p05	NA	NS	up p05		1	1
3735	KARS	lysyl-tRNA synthetase	NS	NS	NS	NS		0	0
3843	RANBP5	RAN binding protein 5	down p05	up p05	up p05	NS		2	1
3945	LDHB	lactate dehydrogenase B	down p05	NS	NS	up p05		1	1
3964	LGALS8	lectin, galactoside-binding, soluble, 8 (galectin 8)	NS	NS	NS	NS		0	0
4023	LPL	lipoprotein lipase	up p05	NS	NS	NS		1	0
4043	LRPAP1	low density lipoprotein receptor-related protein associated protein 1	down p05	NS	NS	NS		0	1
4172	MCM3	MCM3 minichromosome maintenance deficient 3 (S. cerevisiae)	NS	NS	NS	NS		0	0
4234	METTL1	methyltransferase like 1	up p05	NA	NS	NS		1	0
4335	MNT	MAX binding protein	NS	NS	NS	NS		0	0
4361	MRE11A	MRE11 meiotic recombination 11 homolog A (S. cerevisiae)	up p05	NS	up p05	NS		2	0
4439	MSH5	mutS homolog 5 (E. coli)	down p05	NS	NS	up p05		1	1
4522	MTHFD1	methylenetetrahydrofolate dehydrogenase (NADP+ dependent) 1, methenyltetrahydrofolate cyclohydrolase, formyltetrahydrofolate synthetase	NS	NS	NS	up p05		1	0
4601	MXI1	MAX interactor 1	down p05	NS	NS	NS		0	1
4609	MYC	v-myc myelocytomatosis viral oncogene homolog (avian)	NA	NA	NA	NA		0	0
4678	NASP	nuclear autoantigenic sperm protein (histone-binding)	down p05	NS	NS	up p05		1	1
4691	NCL	nucleolin	down p05	up p05	up p05	up p05		3	1
4719	NDUFS1	NADH dehydrogenase (ubiquinone) Fe-S protein 1, 75kDa (NADH-coenzyme Q reductase)	NS	NS	NS	NS		0	0
4733	DRG1	developmentally regulated GTP binding protein 1	up p05	NS	NS	up p05		2	0
4744	NEFH	neurofilament, heavy polypeptide 200kDa	down p05	NS	NS	down p05		0	2
4774	NFIA	nuclear factor I/A	NA	NS	NA	NA		0	0
4809	NHP2L1	NHP2 non-histone chromosome protein 2-like 1 (S. cerevisiae)	down p05	NS	NS	NS		0	1
4830	NME1	non-metastatic cells 1, protein (NM23A) expressed in	down p05	up p05	up p05	up p05		3	1
4833	NME4	non-metastatic cells 4, protein expressed in	down p05	NS	NS	NS		0	1
4839	NOL1	nucleolar protein 1, 120kDa	NS	NA	NS	up p05		1	0
4856	NOV	nephroblastoma overexpressed gene	NS	NS	down p05	down p05		0	2
4869	NPM1	nucleophosmin (nucleolar phosphoprotein B23, numatrin)	down p05	NS	up p05	up p05		2	1
4921	DDR2	discoidin domain receptor family, member 2	up p05	NS	NS	NS		1	0
4976	OPA1	optic atrophy 1 (autosomal dominant)	down p05	NS	NS	NS		0	1
5001	ORC5L	origin recognition complex, subunit 5-like (yeast)	NS	NS	NS	NS		0	0
5010	CLDN11	claudin 11 (oligodendrocyte transmembrane protein)	NS	NA	NS	NS		0	0
5026	P2RX5	purinergic receptor P2X, ligand-gated ion channel, 5	NS	NS	NS	NS		0	0
5036	PA2G4	proliferation-associated 2G4, 38kDa	down p05	up p05	NS	up p05		2	1
5046	PCSK6	proprotein convertase subtilisin/kexin type 6	up p05	NS	NS	NS		1	0
5163	PDK1	pyruvate dehydrogenase kinase, isozyme 1	NA	NS	NS	up p05		1	0
5169	ENPP3	ectonucleotide pyrophosphatase/phosphodiesterase 3	NA	NA	NS	NA		0	0
5178	PEG3	paternally expressed 3	up p05	up p05	down p05	NS		2	1
5202	PFDN2	prefoldin 2	NA	NS	down p05	NA		0	1
5213	PFKM	phosphofructokinase, muscle	down p05	NS	NS	NS		0	1
5245	PHB	prohibitin	up p05	NS	NS	NS		1	0
5255	PHKA1	phosphorylase kinase, alpha 1 (muscle)	NS	NS	NS	NS		0	0
5283	PIGH	phosphatidylinositol glycan, class H	down p05	NA	NS	NS		0	1
5321	PLA2G4A	phospholipase A2, group IVA (cytosolic, calcium-dependent)	NS	NS	NS	down p05		0	1
5360	PLTP	phospholipid transfer protein	NS	NS	NS	NS		0	0
5373	PMM2	phosphomannomutase 2	NS	NS	NS	NS		0	0
5378	PMS1	PMS1 postmeiotic segregation increased 1 (S. cerevisiae)	up p05	NS	NS	up p05		2	0
5383	PMS2L5	postmeiotic segregation increased 2-like 5	NS	NA	NS	NS		0	0
5395	PMS2	PMS2 postmeiotic segregation increased 2 (S. cerevisiae)	NS	NS	NS	up p05		1	0
5425	POLD2	polymerase (DNA directed), delta 2, regulatory subunit 50kDa	down p05	NS	up p05	up p05		2	1
5433	POLR2D	polymerase (RNA) II (DNA directed) polypeptide D	NA	NS	NS	NA		0	0
5435	POLR2F	polymerase (RNA) II (DNA directed) polypeptide F	up p05	NS	up p05	NS		2	0
5442	POLRMT	polymerase (RNA) mitochondrial (DNA directed)	NS	NA	NS	NS		0	0
5471	PPAT	phosphoribosyl pyrophosphate amidotransferase	NS	up p05	NS	up p05		2	0
5479	PPIB	peptidylprolyl isomerase B (cyclophilin B)	down p05	NA	NS	NS		0	1
5538	PPT1	palmitoyl-protein thioesterase 1 (ceroid-lipofuscinosis, neuronal 1, infantile)	down p05	NS	NS	NS		0	1
5546	PRCC	papillary renal cell carcinoma (translocation-associated)	NS	NS	up p05	up p05		2	0
5631	PRPS1	phosphoribosyl pyrophosphate synthetase 1	down p05	NS	NS	up p05		1	1
5664	PSEN2	presenilin 2 (Alzheimer disease 4)	NS	NS	down p05	NS		0	1
5757	PTMA	prothymosin, alpha (gene sequence 28)	down p05	NS	up p05	NS		1	1
5786	PTPRA	protein tyrosine phosphatase, receptor type, A	down p05	NS	down p05	NS		0	2
5822	PWP2H	PWP2 periodic tryptophan protein homolog (yeast)	up p05	NA	up p05	up p05		3	0
5831	PYCR1	pyrroline-5-carboxylate reductase 1	down p05	NA	up p05	up p05		2	1
5832	ALDH18A1	aldehyde dehydrogenase 18 family, member A1	NA	up p05	NS	NA		1	0
5886	RAD23A	RAD23 homolog A (S. cerevisiae)	down p05	NS	NS	NS		0	1
5896	RAG1	recombination activating gene 1	up p05	NA	NS	NS		1	0
5901	RAN	RAN, member RAS oncogene family	down p05	up p05	up p05	up p05		3	1
5902	RANBP1	RAN binding protein 1	NS	NS	up p05	NS		1	0
5954	RCN1	reticulocalbin 1, EF-hand calcium binding domain	down p05	NS	NS	up p05		1	1
6004	RGS16	regulator of G-protein signalling 16	up p05	NS	NS	up p05		2	0
6059	ABCE1	ATP-binding cassette, sub-family E (OABP), member 1	NS	NS	up p05	NS		1	0
6124	RPL4	ribosomal protein L4	down p05	NA	NS	up p05		1	1
6182	MRPL12	mitochondrial ribosomal protein L12	down p05	NS	up p05	up p05		2	1
6183	MRPS12	mitochondrial ribosomal protein S12	up p05	NS	up p05	NS		2	0
6187	RPS2	ribosomal protein S2	down p05	NS	up p05	up p05		2	1
6204	RPS10	ribosomal protein S10	down p05	NS	up p05	NS		1	1
6224	RPS20	ribosomal protein S20	NS	NS	NS	NS		0	0
6341	SCO1	SCO cytochrome oxidase deficient homolog 1 (yeast)	NA	NS	NA	NA		0	0
6419	SETMAR	SET domain and mariner transposase fusion gene	NA	NS	NS	NA		0	0
6426	SFRS1	splicing factor, arginine/serine-rich 1 (splicing factor 2, alternate splicing factor)	down p05	up p05	up p05	up p05		3	1
6432	SFRS7	splicing factor, arginine/serine-rich 7, 35kDa	down p05	up p05	NS	NS		1	1
6433	SFRS8	splicing factor, arginine/serine-rich 8 (suppressor-of-white-apricot homolog, Drosophila)	up p05	NA	NS	up p05		2	0
6450	SH3BGR	SH3 domain binding glutamic acid-rich protein	NS	NS	NS	NS		0	0
6480	ST6GAL1	ST6 beta-galactosamide alpha-2,6-sialyltranferase 1	down p05	NS	NS	NS		0	1
6487	ST3GAL3	ST3 beta-galactoside alpha-2,3-sialyltransferase 3	NA	NS	NA	NA		0	0
6507	SLC1A3	solute carrier family 1 (glial high affinity glutamate transporter), member 3	up p05	NS	NS	NS		1	0
6533	SLC6A6	solute carrier family 6 (neurotransmitter transporter, taurine), member 6	up p05	NA	NS	NS		1	0
6535	SLC6A8	solute carrier family 6 (neurotransmitter transporter, creatine), member 8	up p05	NA	NS	NS		1	0
6573	SLC19A1	solute carrier family 19 (folate transporter), member 1	up p05	NA	up p05	up p05		3	0
6599	SMARCC1	SWI/SNF related, matrix associated, actin dependent regulator of chromatin, subfamily c, member 1	NS	NS	NS	NS		0	0
6621	SNAPC4	small nuclear RNA activating complex, polypeptide 4, 190kDa	NS	NA	NS	up p05		1	0
6652	SORD	sorbitol dehydrogenase	down p05	NA	NS	NS		0	1
6666	SOX12	SRY (sex determining region Y)-box 12	NA	NS	NS	NS		0	0
6723	SRM	spermidine synthase	up p05	NS	up p05	up p05		3	0
6741	SSB	Sjogren syndrome antigen B (autoantigen La)	NS	NS	NS	up p05		1	0
6748	SSR4	signal sequence receptor, delta (translocon-associated protein delta)	down p05	NS	NS	NS		0	1
6769	STAC	SH3 and cysteine rich domain	up p05	NS	NS	NS		1	0
6832	SUPV3L1	suppressor of var1, 3-like 1 (S. cerevisiae)	down p05	NS	NS	up p05		1	1
6838	SURF6	surfeit 6	NA	NA	NA	NA		0	0
6875	TAF4B	TAF4b RNA polymerase II, TATA box binding protein (TBP)-associated factor, 105kDa	NS	up p05	NS	down p05		1	1
6891	TAP2	transporter 2, ATP-binding cassette, sub-family B (MDR/TAP)	NA	NS	NS	NS		0	0
6919	TCEA2	transcription elongation factor A (SII), 2	down p05	NS	NS	NS		0	1
6936	C2orf3	chromosome 2 open reading frame 3	NS	NS	up p05	up p05		2	0
6949	TCOF1	Treacher Collins-Franceschetti syndrome 1	up p05	NS	NS	NS		1	0
7004	TEAD4	TEA domain family member 4	down p05	NS	NS	NS		0	1
7018	TF	transferrin	up p05	NS	NS	NS		1	0
7023	TFAP4	transcription factor AP-4 (activating enhancer binding protein 4)	NS	NA	NS	NS		0	0
7029	TFDP2	transcription factor Dp-2 (E2F dimerization partner 2)	up p05	NS	NS	up p05		2	0
7037	TFRC	transferrin receptor (p90, CD71)	down p05	NS	up p05	up p05		2	1
7086	TKT	transketolase (Wernicke-Korsakoff syndrome)	down p05	NA	up p05	NS		1	1
7107	TM7SF1	transmembrane 7 superfamily member 1 (upregulated in kidney)	down p05	NS	NS	down p05		0	2
7169	TPM2	tropomyosin 2 (beta)	down p05	NS	NS	down p05		0	2
7188	TRAF5	TNF receptor-associated factor 5	up p05	NS	down p05	NS		1	1
7203	CCT3	chaperonin containing TCP1, subunit 3 (gamma)	down p05	up p05	NS	up p05		2	1
7260	TSSC1	tumor suppressing subtransferable candidate 1	NA	NS	NS	NA		0	0
7268	TTC4	tetratricopeptide repeat domain 4	NA	NS	NS	NA		0	0
7275	TUB	tubby homolog (mouse)	up p05	NS	NS	down p05		1	1
7284	TUFM	Tu translation elongation factor, mitochondrial	down p05	NS	NS	NS		0	1
7327	UBE2G2	ubiquitin-conjugating enzyme E2G 2 (UBC7 homolog, yeast)	NS	NS	up p05	up p05		2	0
7372	UMPS	uridine monophosphate synthetase (orotate phosphoribosyl transferase and orotidine-5'-decarboxylase)	down p05	NS	NS	NS		0	1
7374	UNG	uracil-DNA glycosylase	NS	NS	NS	up p05		1	0
7389	UROD	uroporphyrinogen decarboxylase	down p05	NS	NS	NS		0	1
7407	VARS	valyl-tRNA synthetase	up p05	NS	NS	NS		1	0
7574	ZNF26	zinc finger protein 26 (KOX 20)	NA	NS	NS	NA		0	0
7625	ZNF74	zinc finger protein 74 (Cos52)	NA	NS	NS	NA		0	0
7637	ZNF84	zinc finger protein 84 (HPF2)	NS	NS	NS	NS		0	0
7748	ZNF195	zinc finger protein 195	down p05	NA	NS	NS		0	1
7866	IFRD2	interferon-related developmental regulator 2	up p05	NS	up p05	NS		2	0
7965	JTV1	JTV1 gene	down p05	NA	up p05	up p05		2	1
7993	UBXD6	UBX domain containing 6	NS	NS	NS	NS		0	0
8165	AKAP1	A kinase (PRKA) anchor protein 1	down p05	up p05	NS	NS		1	1
8175	SF3A2	splicing factor 3a, subunit 2, 66kDa	up p05	NA	NS	NS		1	0
8187	ZNF239	zinc finger protein 239	NA	NS	NS	NS		0	0
8195	MKKS	McKusick-Kaufman syndrome	NA	NS	down p05	NA		0	1
8260	ARD1A	ARD1 homolog A, N-acetyltransferase (S. cerevisiae)	down p05	NS	NS	NS		0	1
8451	CUL4A	cullin 4A	NS	NS	NS	NS		0	0
8480	RAE1	RAE1 RNA export 1 homolog (S. pombe)	up p05	NS	NS	NS		1	0
8531	CSDA	cold shock domain protein A	down p05	up p05	NS	up p05		2	1
8533	COPS3	COP9 constitutive photomorphogenic homolog subunit 3 (Arabidopsis)	down p05	NS	NS	NS		0	1
8563	C22orf19	chromosome 22 open reading frame 19	up p05	NS	NS	NS		1	0
8568	D21S2056E	DNA segment on chromosome 21 (unique) 2056 expressed sequence	NA	NS	up p05	NA		1	0
8602	C4orf9	chromosome 4 open reading frame 9	up p05	NS	NS	NS		1	0
8607	RUVBL1	RuvB-like 1 (E. coli)	up p05	up p05	NS	NS		2	0
8614	STC2	stanniocalcin 2	up p05	NA	NS	NS		1	0
8635	RNASET2	ribonuclease T2	NA	NS	NS	NA		0	0
8661	EIF3S10	eukaryotic translation initiation factor 3, subunit 10 theta, 150/170kDa	NS	NS	up p05	up p05		2	0
8662	EIF3S9	eukaryotic translation initiation factor 3, subunit 9 eta, 116kDa	down p05	up p05	up p05	NS		2	1
8663	EIF3S8	eukaryotic translation initiation factor 3, subunit 8, 110kDa	down p05	NA	up p05	NS		1	1
8664	EIF3S7	eukaryotic translation initiation factor 3, subunit 7 zeta, 66/67kDa	down p05	up p05	up p05	up p05		3	1
8666	EIF3S4	eukaryotic translation initiation factor 3, subunit 4 delta, 44kDa	down p05	NS	up p05	NS		1	1
8703	B4GALT3	UDP-Gal:betaGlcNAc beta 1,4- galactosyltransferase, polypeptide 3	up p05	NS	NS	NS		1	0
8704	B4GALT2	UDP-Gal:betaGlcNAc beta 1,4- galactosyltransferase, polypeptide 2	down p05	NA	NS	NS		0	1
8725	C19orf2	chromosome 19 open reading frame 2	down p05	NS	NS	up p05		1	1
8761	PABPC4	poly(A) binding protein, cytoplasmic 4 (inducible form)	down p05	up p05	up p05	up p05		3	1
8793	TNFRSF10D	tumor necrosis factor receptor superfamily, member 10d, decoy with truncated death domain	up p05	NS	NS	NS		1	0
8797	TNFRSF10A	tumor necrosis factor receptor superfamily, member 10a	NA	NA	NA	NA		0	0
8798	DYRK4	dual-specificity tyrosine-(Y)-phosphorylation regulated kinase 4	down p05	NS	NS	up p05		1	1
8808	IL1RL2	interleukin 1 receptor-like 2	up p05	NA	NS	NS		1	0
8814	CDKL1	cyclin-dependent kinase-like 1 (CDC2-related kinase)	up p05	NS	NS	NS		1	0
8818	DPM2	dolichyl-phosphate mannosyltransferase polypeptide 2, regulatory subunit	up p05	NS	NS	NS		1	0
8831	SYNGAP1	synaptic Ras GTPase activating protein 1 homolog (rat)	NA	NA	NA	NA		0	0
8872	C10orf7	chromosome 10 open reading frame 7	down p05	NS	NS	up p05		1	1
8876	VNN1	vanin 1	up p05	NA	NS	down p05		1	1
8882	ZNF259	zinc finger protein 259	up p05	NS	NS	up p05		2	0
8884	SLC5A6	solute carrier family 5 (sodium-dependent vitamin transporter), member 6	NS	NS	NS	up p05		1	0
8886	DDX18	DEAD (Asp-Glu-Ala-Asp) box polypeptide 18	up p05	NS	NS	up p05		2	0
8891	EIF2B3	eukaryotic translation initiation factor 2B, subunit 3 gamma, 58kDa	NA	NA	NS	NA		0	0
8893	EIF2B5	eukaryotic translation initiation factor 2B, subunit 5 epsilon, 82kDa	down p05	NS	NS	NS		0	1
8992	ATP6V0E	ATPase, H+ transporting, lysosomal 9kDa, V0 subunit e	down p05	NS	NS	NS		0	1
9092	SART1	squamous cell carcinoma antigen recognised by T cells	down p05	NS	NS	NS		0	1
9093	DNAJA3	DnaJ (Hsp40) homolog, subfamily A, member 3	NA	NS	NS	NS		0	0
9125	RQCD1	RCD1 required for cell differentiation1 homolog (S. pombe)	NS	NS	NS	NS		0	0
9128	PRPF4	PRP4 pre-mRNA processing factor 4 homolog (yeast)	up p05	NS	NS	NS		1	0
9136	RNU3IP2	RNA, U3 small nucleolar interacting protein 2	NS	NS	up p05	NS		1	0
9141	PDCD5	programmed cell death 5	NA	NS	NS	NA		0	0
9188	DDX21	DEAD (Asp-Glu-Ala-Asp) box polypeptide 21	down p05	NS	up p05	up p05		2	1
9194	SLC16A7	solute carrier family 16 (monocarboxylic acid transporters), member 7	up p05	NS	NS	down p05		1	1
9221	NOLC1	nucleolar and coiled-body phosphoprotein 1	down p05	NS	up p05	up p05		2	1
9252	RPS6KA5	ribosomal protein S6 kinase, 90kDa, polypeptide 5	NS	NS	NS	down p05		0	1
9255	SCYE1	small inducible cytokine subfamily E, member 1 (endothelial monocyte-activating)	NS	NS	up p05	down p05		1	1
9277	WDR46	WD repeat domain 46	down p05	NS	up p05	NS		1	1
9304	RNU22	RNA, U22 small nucleolar	NA	up p05	NA	NA		1	0
9326	ZNHIT3	zinc finger, HIT type 3	NS	up p05	NS	up p05		2	0
9329	GTF3C4	general transcription factor IIIC, polypeptide 4, 90kDa	NA	NS	NS	NA		0	0
9361	PRSS15	protease, serine, 15	NA	NS	NS	NA		0	0
9391	WDR39	WD repeat domain 39	up p05	NS	NS	NS		1	0
9392	TGFBRAP1	transforming growth factor, beta receptor associated protein 1	NA	NS	NS	NS		0	0
9518	GDF15	growth differentiation factor 15	down p05	NS	NS	NS		0	1
9521	EEF1E1	eukaryotic translation elongation factor 1 epsilon 1	down p05	NS	up p05	up p05		2	1
9533	POLR1C	polymerase (RNA) I polypeptide C, 30kDa	down p05	up p05	up p05	NS		2	1
9657	IQCB1	IQ motif containing B1	up p05	NS	NS	NS		1	0
9753	ZNF96	zinc finger protein 96	up p05	NA	NS	NS		1	0
9761	KIAA0152	KIAA0152	up p05	NS	NS	NS		1	0
9780	FAM38A	family with sequence similarity 38, member A	down p05	NS	NS	NS		0	1
9782	MATR3	matrin 3	up p05	down p05	NS	NS		1	1
9791	PTDSS1	phosphatidylserine synthase 1	NS	NS	NS	up p05		1	0
9797	TATDN2	TatD DNase domain containing 2	down p05	NS	NS	NS		0	1
9804	TOMM20	translocase of outer mitochondrial membrane 20 homolog (yeast)	down p05	NS	up p05	up p05		2	1
9830	TRIM14	tripartite motif-containing 14	NS	NS	NS	NS		0	0
9841	ZBTB24	zinc finger and BTB domain containing 24	up p05	NS	NS	NS		1	0
9875	C21orf108	chromosome 21 open reading frame 108	NS	NS	NS	down p05		0	1
9882	TBC1D4	TBC1 domain family, member 4	NS	NS	NS	up p05		1	0
9894	KIAA0683	KIAA0683 gene product	up p05	NS	NS	NS		1	0
9898	UBAP2L	ubiquitin associated protein 2-like	NS	NS	NS	up p05		1	0
9933	KIAA0020	KIAA0020	down p05	NS	up p05	up p05		2	1
9942	XYLB	xylulokinase homolog (H. influenzae)	NS	NA	NS	NS		0	0
9955	HS3ST3A1	heparan sulfate (glucosamine) 3-O-sulfotransferase 3A1	NA	NA	down p05	NA		0	1
10007	GNPDA1	glucosamine-6-phosphate deaminase 1	down p05	NS	NS	NS		0	1
10056	FARSLB	phenylalanine-tRNA synthetase-like, beta subunit	NA	NS	NA	NA		0	0
10061	ABCF2	ATP-binding cassette, sub-family F (GCN20), member 2	up p05	NS	up p05	NS		2	0
10067	SCAMP3	secretory carrier membrane protein 3	down p05	NS	NS	NS		0	1
10105	PPIF	peptidylprolyl isomerase F (cyclophilin F)	up p05	NS	up p05	up p05		3	0
10111	RAD50	RAD50 homolog (S. cerevisiae)	down p05	NS	NS	NS		0	1
10128	LRPPRC	leucine-rich PPR-motif containing	down p05	up p05	up p05	NS		2	1
10131	TRAP1	TNF receptor-associated protein 1	down p05	NS	up p05	up p05		2	1
10144	FAM13A1	family with sequence similarity 13, member A1	up p05	NS	NS	NS		1	0
10153	CEBPZ	CCAAT/enhancer binding protein zeta	down p05	NS	NS	NS		0	1
10166	SLC25A15	solute carrier family 25 (mitochondrial carrier; ornithine transporter) member 15	NA	up p05	NS	NA		1	0
10171	RCL1	RNA terminal phosphate cyclase-like 1	NA	NS	up p05	NA		1	0
10195	ALG3	asparagine-linked glycosylation 3 homolog (yeast, alpha-1,3-mannosyltransferase)	up p05	NS	NS	NS		1	0
10196	HRMT1L3	HMT1 hnRNP methyltransferase-like 3 (S. cerevisiae)	down p05	NS	NS	up p05		1	1
10199	MPHOSPH10	M-phase phosphoprotein 10 (U3 small nucleolar ribonucleoprotein)	NS	NS	up p05	NS		1	0
10243	GPHN	gephyrin	NA	NS	NS	NA		0	0
10244	RABEPK	Rab9 effector protein with kelch motifs	down p05	NS	NS	up p05		1	1
10257	ABCC4	ATP-binding cassette, sub-family C (CFTR/MRP), member 4	down p05	NS	up p05	up p05		2	1
10280	OPRS1	opioid receptor, sigma 1	up p05	NS	NS	NS		1	0
10300	KATNB1	katanin p80 (WD repeat containing) subunit B 1	down p05	NA	NS	NS		0	1
10301	DLEU1	deleted in lymphocytic leukemia, 1	NS	NS	down p05	NS		0	1
10302	SNAPC5	small nuclear RNA activating complex, polypeptide 5, 19kDa	up p05	NS	down p05	NS		1	1
10329	TMEM5	transmembrane protein 5	NS	NS	NS	NS		0	0
10400	PEMT	phosphatidylethanolamine N-methyltransferase	down p05	up p05	NS	up p05		2	1
10419	SKB1	SKB1 homolog (S. pombe)	NA	NS	up p05	NA		1	0
10425	ARIH2	ariadne homolog 2 (Drosophila)	up p05	NS	down p05	NS		1	1
10437	IFI30	interferon, gamma-inducible protein 30	NS	NS	NS	NS		0	0
10471	HKE2	HLA class II region expressed gene KE2	NS	NS	NS	NS		0	0
10491	CRTAP	cartilage associated protein	NS	NS	NS	up p05		1	0
10514	MYBBP1A	MYB binding protein (P160) 1a	NA	NA	NS	NA		0	0
10522	DEAF1	deformed epidermal autoregulatory factor 1 (Drosophila)	NS	NA	up p05	NS		1	0
10528	NOL5A	nucleolar protein 5A (56kDa with KKE/D repeat)	down p05	up p05	up p05	up p05		3	1
10573	MRPL28	mitochondrial ribosomal protein L28	up p05	NS	NS	NS		1	0
10574	CCT7	chaperonin containing TCP1, subunit 7 (eta)	up p05	NS	up p05	up p05		3	0
10576	CCT2	chaperonin containing TCP1, subunit 2 (beta)	down p05	NS	up p05	up p05		2	1
10591	C6orf108	chromosome 6 open reading frame 108	NS	NS	NS	up p05		1	0
10598	AHSA1	AHA1, activator of heat shock 90kDa protein ATPase homolog 1 (yeast)	down p05	up p05	NS	NS		1	1
10606	PAICS	phosphoribosylaminoimidazole carboxylase, phosphoribosylaminoimidazole succinocarboxamide synthetase	down p05	NS	up p05	up p05		2	1
10609	SC65	synaptonemal complex protein SC65	up p05	NS	NS	up p05		2	0
10622	POLR3G	polymerase (RNA) III (DNA directed) polypeptide G (32kD)	up p05	NS	NS	NS		1	0
10641	TUSC4	tumor suppressor candidate 4	up p05	NS	NS	NS		1	0
10645	CAMKK2	calcium/calmodulin-dependent protein kinase kinase 2, beta	NS	NS	NS	up p05		1	0
10650	C18orf43	chromosome 18 open reading frame 43	up p05	NA	NS	NS		1	0
10669	CGREF1	cell growth regulator with EF-hand domain 1	NS	NA	up p05	up p05		2	0
10695	TNRC5	trinucleotide repeat containing 5	NS	NS	NS	down p05		0	1
10712	C1orf2	chromosome 1 open reading frame 2	up p05	NS	NS	NS		1	0
10799	RPP40	ribonuclease P 40kDa subunit	NS	NS	NS	NS		0	0
10807	SDCCAG3	serologically defined colon cancer antigen 3	NA	NS	up p05	NA		1	0
10808	HSPH1	heat shock 105kDa/110kDa protein 1	up p05	NA	NS	NS		1	0
10813	UTP14A	UTP14, U3 small nucleolar ribonucleoprotein, homolog A (yeast)	NA	NS	up p05	NA		1	0
10849	CD3EAP	CD3E antigen, epsilon polypeptide associated protein	NA	NA	NS	NA		0	0
10856	RUVBL2	RuvB-like 2 (E. coli)	up p05	NS	NS	NS		1	0
10884	MRPS30	mitochondrial ribosomal protein S30	NA	NS	up p05	NA		1	0
10885	WDR3	WD repeat domain 3	NA	up p05	up p05	NA		2	0
10921	RNPS1	RNA binding protein S1, serine-rich domain	down p05	NS	NS	NS		0	1
10939	AFG3L2	AFG3 ATPase family gene 3-like 2 (yeast)	NS	NS	NS	NS		0	0
10946	SF3A3	splicing factor 3a, subunit 3, 60kDa	down p05	NA	NS	NS		0	1
10947	AP3M2	adaptor-related protein complex 3, mu 2 subunit	down p05	NA	down p05	NS		0	2
10961	ERP29	endoplasmic reticulum protein 29	down p05	NS	NS	NS		0	1
10963	STIP1	stress-induced-phosphoprotein 1 (Hsp70/Hsp90-organizing protein)	down p05	NS	NS	NS		0	1
10969	EBNA1BP2	EBNA1 binding protein 2	down p05	up p05	up p05	up p05		3	1
10978	HEAB	ATP/GTP-binding protein	NS	NS	NS	up p05		1	0
10988	METAP2	methionyl aminopeptidase 2	NS	NS	up p05	NS		1	0
11001	SLC27A2	solute carrier family 27 (fatty acid transporter), member 2	NS	NS	NS	NS		0	0
11007	DIPA	hepatitis delta antigen-interacting protein A	down p05	NA	up p05	NS		1	1
11019	LIAS	lipoic acid synthetase	up p05	NS	NS	down p05		1	1
11091	WDR5	WD repeat domain 5	NA	NA	NA	NA		0	0
11102	RPP14	ribonuclease P 14kDa subunit	down p05	NS	NS	down p05		0	2
11118	BTN3A2	butyrophilin, subfamily 3, member A2	NS	NS	NS	NS		0	0
11198	SUPT16H	suppressor of Ty 16 homolog (S. cerevisiae)	NA	NS	NS	NA		0	0
11218	DDX20	DEAD (Asp-Glu-Ala-Asp) box polypeptide 20	NA	up p05	NA	NA		1	0
11222	MRPL3	mitochondrial ribosomal protein L3	down p05	NA	NS	up p05		1	1
11232	POLG2	polymerase (DNA directed), gamma 2, accessory subunit	up p05	NA	NS	NS		1	0
11285	B4GALT7	xylosylprotein beta 1,4-galactosyltransferase, polypeptide 7 (galactosyltransferase I)	NA	NS	down p05	NA		0	1
22796	COG2	component of oligomeric golgi complex 2	down p05	NS	NS	NS		0	1
22836	RHOBTB3	Rho-related BTB domain containing 3	NS	NS	up p05	NS		1	0
22846	VASH1	vasohibin 1	up p05	NS	NS	NS		1	0
22859	LPHN1	latrophilin 1	up p05	NA	NS	NS		1	0
22866	CNKSR2	connector enhancer of kinase suppressor of Ras 2	NS	NS	NS	NS		0	0
22873	DZIP1	DAZ interacting protein 1	NS	NS	NS	NS		0	0
22900	CARD8	caspase recruitment domain family, member 8	NS	NS	NS	up p05		1	0
22907	DHX30	DEAH (Asp-Glu-Ala-His) box polypeptide 30	down p05	NS	NS	NS		0	1
22909	KIAA1018	KIAA1018	down p05	NS	down p05	NS		0	2
22932	POMZP3	POM (POM121 homolog, rat) and ZP3 fusion	NA	NS	NS	NA		0	0
22934	RPIA	ribose 5-phosphate isomerase A (ribose 5-phosphate epimerase)	NS	NS	NS	up p05		1	0
22948	CCT5	chaperonin containing TCP1, subunit 5 (epsilon)	down p05	up p05	up p05	up p05		3	1
22984	PDCD11	programmed cell death 11	NS	NS	NS	up p05		1	0
23016	EXOSC7	exosome component 7	down p05	NS	NS	NS		0	1
23076	KIAA0179	KIAA0179	down p05	NS	up p05	NS		1	1
23082	PPRC1	peroxisome proliferative activated receptor, gamma, coactivator-related 1	up p05	up p05	up p05	up p05		4	0
23094	SIPA1L3	signal-induced proliferation-associated 1 like 3	up p05	NA	up p05	NS		2	0
23160	WDR43	WD repeat domain 43	NS	down p05	up p05	NS		1	1
23170	KIAA0153	KIAA0153 protein	up p05	NA	NS	up p05		2	0
23171	GPD1L	glycerol-3-phosphate dehydrogenase 1-like	up p05	NS	down p05	down p05		1	2
23212	RRS1	RRS1 ribosome biogenesis regulator homolog (S. cerevisiae)	down p05	NA	up p05	up p05		2	1
23223	KIAA0690	KIAA0690	down p05	up p05	NS	up p05		2	1
23269	MGA	MAX gene associated	NS	NS	NS	up p05		1	0
23277	KIAA0664	KIAA0664 protein	down p05	NS	NS	NS		0	1
23357	ANGEL1	angel homolog 1 (Drosophila)	up p05	NS	NS	NS		1	0
23367	LARP1	La ribonucleoprotein domain family, member 1	down p05	NS	NS	up p05		1	1
23378	KIAA0409	KIAA0409	up p05	up p05	NS	NS		2	0
23401	FRAT2	frequently rearranged in advanced T-cell lymphomas 2	up p05	NA	up p05	up p05		3	0
23404	EXOSC2	exosome component 2	up p05	NS	up p05	NS		2	0
23481	PES1	pescadillo homolog 1, containing BRCT domain (zebrafish)	down p05	NS	up p05	up p05		2	1
23509	POFUT1	protein O-fucosyltransferase 1	NS	NS	NS	NS		0	0
23547	LILRA4	leukocyte immunoglobulin-like receptor, subfamily A (with TM domain), member 4	up p05	down p05	NS	NS		1	1
23549	DNPEP	aspartyl aminopeptidase	up p05	NA	NS	NS		1	0
23552	CCRK	cell cycle related kinase	NS	NS	NS	NS		0	0
23560	GTPBP4	GTP binding protein 4	NA	NS	NS	NA		0	0
23563	CHST5	carbohydrate (N-acetylglucosamine 6-O) sulfotransferase 5	NA	NS	down p05	NA		0	1
23587	DERP6	S-phase 2 protein	NA	NS	NS	NA		0	0
23625	FAM89B	family with sequence similarity 89, member B	NA	NS	NA	NA		0	0
23753	SDF2L1	stromal cell-derived factor 2-like 1	NA	NS	NS	NA		0	0
23779	ARHGAP8	Rho GTPase activating protein 8	down p05	NS	NS	NS		0	1
24147	FJX1	four jointed box 1 (Drosophila)	NA	NS	NS	NA		0	0
25764	HYPK	Huntingtin interacting protein K	NA	NS	NS	NA		0	0
25870	SUMF2	sulfatase modifying factor 2	NA	NA	NA	NA		0	0
25879	WDSOF1	WD repeats and SOF1 domain containing	NA	NS	NS	NA		0	0
25880	C16orf51	chromosome 16 open reading frame 51	NS	NA	NS	NS		0	0
25888	ZNF473	zinc finger protein 473	up p05	NS	NS	NS		1	0
25911	RP11-529I10.4	deleted in a mouse model of primary ciliary dyskinesia	NA	NS	NA	NA		0	0
25929	GEMIN5	gem (nuclear organelle) associated protein 5	NA	NS	NA	NA		0	0
25940	FAM98A	family with sequence similarity 98, member A	down p05	NS	NS	NS		0	1
25983	C14orf120	chromosome 14 open reading frame 120	down p05	NS	NS	down p05		0	2
25996	REXO2	REX2, RNA exonuclease 2 homolog (S. cerevisiae)	NA	up p05	NS	NA		1	0
26094	WDR21A	WD repeat domain 21A	NS	NA	NS	down p05		0	1
26121	PRPF31	PRP31 pre-mRNA processing factor 31 homolog (yeast)	up p05	NS	NS	NS		1	0
26123	C10orf61	chromosome 10 open reading frame 61	NS	up p05	NS	NS		1	0
26135	SERBP1	SERPINE1 mRNA binding protein 1	NS	up p05	up p05	up p05		3	0
26155	NOC2L	nucleolar complex associated 2 homolog (S. cerevisiae)	NS	NS	up p05	up p05		2	0
26156	RSL1D1	ribosomal L1 domain containing 1	up p05	up p05	up p05	up p05		4	0
26229	B3GAT3	beta-1,3-glucuronyltransferase 3 (glucuronosyltransferase I)	down p05	NA	NS	NS		0	1
26267	FBXO10	F-box protein 10	NA	NS	NA	NA		0	0
26354	GNL3	guanine nucleotide binding protein-like 3 (nucleolar)	NA	up p05	up p05	NA		2	0
26468	LHX6	LIM homeobox 6	NA	NA	NS	NA		0	0
26517	TIMM13	translocase of inner mitochondrial membrane 13 homolog (yeast)	NA	up p05	up p05	NA		2	0
26519	TIMM10	translocase of inner mitochondrial membrane 10 homolog (yeast)	NA	NS	down p05	NA		0	1
26520	TIMM9	translocase of inner mitochondrial membrane 9 homolog (yeast)	NA	NS	up p05	NA		1	0
26521	TIMM8B	translocase of inner mitochondrial membrane 8 homolog B (yeast)	NA	NS	NS	NA		0	0
26574	AATF	apoptosis antagonizing transcription factor	up p05	NS	up p05	NS		2	0
26577	PCOLCE2	procollagen C-endopeptidase enhancer 2	NA	NS	up p05	NA		1	0
26747	NUFIP1	nuclear fragile X mental retardation protein interacting protein 1	up p05	NS	NS	down p05		1	1
27030	MLH3	mutL homolog 3 (E. coli)	down p05	NS	down p05	NS		0	2
27042	C1orf107	chromosome 1 open reading frame 107	up p05	NS	NS	NS		1	0
27043	PELP1	proline, glutamic acid and leucine rich protein 1	NS	NS	NS	NS		0	0
27074	LAMP3	lysosomal-associated membrane protein 3	NS	NA	NS	down p05		0	1
27090	ST6GALNAC4	ST6 (alpha-N-acetyl-neuraminyl-2,3-beta-galactosyl-1,3)-N-acetylgalactosaminide alpha-2,6-sialyltransferase 4	NA	down p05	NS	NA		0	1
27097	TAF5L	TAF5-like RNA polymerase II, p300/CBP-associated factor (PCAF)-associated factor, 65kDa	up p05	NS	down p05	NS		1	1
27102	EIF2AK1	eukaryotic translation initiation factor 2-alpha kinase 1	up p05	NS	NS	NS		1	0
27109	ATP5S	ATP synthase, H+ transporting, mitochondrial F0 complex, subunit s (factor B)	down p05	NS	NS	NS		0	1
27165	GLS2	glutaminase 2 (liver, mitochondrial)	up p05	NS	down p05	NS		1	1
27234	NA	NA	NS	NA	NS	NS		0	0
27250	PDCD4	programmed cell death 4 (neoplastic transformation inhibitor)	NS	NS	NS	NS		0	0
27292	HSA9761	dimethyladenosine transferase	NS	NS	NS	NS		0	0
27293	SMPDL3B	sphingomyelin phosphodiesterase, acid-like 3B	up p05	up p05	up p05	up p05		4	0
27309	ZNF330	zinc finger protein 330	up p05	NS	NS	NS		1	0
27339	PRPF19	PRP19/PSO4 pre-mRNA processing factor 19 homolog (S. cerevisiae)	down p05	NS	down p05	NS		0	2
27340	DRIM	down-regulated in metastasis	up p05	NA	NS	NS		1	0
27341	CTA-126B4.3	CGI-96 protein	up p05	NA	NS	NS		1	0
27346	MAC30	hypothetical protein MAC30	NS	NS	NS	up p05		1	0
27349	MT	malonyl-CoA:acyl carrier protein transacylase, mitochondrial	up p05	NS	NS	NS		1	0
27429	HTRA2	HtrA serine peptidase 2	up p05	NA	up p05	up p05		3	0
27440	CECR5	cat eye syndrome chromosome region, candidate 5	NA	NS	NS	NA		0	0
28512	NKIRAS1	NFKB inhibitor interacting Ras-like 1	NA	NS	NA	NA		0	0
28969	BZW2	basic leucine zipper and W2 domains 2	NA	NA	up p05	NA		1	0
28987	NOB1P	nin one binding protein	NA	NS	NA	NA		0	0
28989	C9orf32	chromosome 9 open reading frame 32	NA	NA	NA	NA		0	0
28991	COMMD5	COMM domain containing 5	up p05	NS	NS	up p05		2	0
28992	LRP16	LRP16 protein	NA	NA	NS	NA		0	0
29015	SLC43A3	solute carrier family 43, member 3	NA	NS	NS	NA		0	0
29070	HSPC065	HSPC065 protein	NA	NS	NA	NA		0	0
29078	C6orf66	chromosome 6 open reading frame 66	NA	NA	NS	NA		0	0
29080	HSPC128	HSPC128 protein	NA	NS	NS	NA		0	0
29090	C18orf55	chromosome 18 open reading frame 55	NA	NS	NA	NA		0	0
29107	NXT1	NTF2-like export factor 1	NA	NA	NS	NA		0	0
29780	PARVB	parvin, beta	up p05	NS	NS	up p05		2	0
29798	C2orf27	chromosome 2 open reading frame 27	up p05	NS	NS	NS		1	0
29803	REPIN1	replication initiator 1	NA	NS	up p05	NA		1	0
29886	SNX8	sorting nexin 8	NA	NA	NA	NA		0	0
29888	STRN4	striatin, calmodulin binding protein 4	NA	NS	NS	NA		0	0
29889	GNL2	guanine nucleotide binding protein-like 2 (nucleolar)	NS	NA	NS	NS		0	0
29890	RBM15B	RNA binding motif protein 15B	down p05	NS	NS	up p05		1	1
29901	SAC3D1	SAC3 domain containing 1	up p05	NS	NS	NS		1	0
29902	HSU79274	protein predicted by clone 23733	up p05	NS	up p05	NS		2	0
29904	EEF2K	eukaryotic elongation factor-2 kinase	NA	NS	NA	NA		0	0
29914	UBIAD1	UbiA prenyltransferase domain containing 1	NA	NS	NS	NA		0	0
29923	HIG2	hypoxia-inducible protein 2	NA	NS	NS	NA		0	0
29952	DPP7	dipeptidylpeptidase 7	NA	NS	NA	NA		0	0
30000	TNPO2	transportin 2 (importin 3, karyopherin beta 2b)	NA	NS	NS	NS		0	0
30817	EMR2	egf-like module containing, mucin-like, hormone receptor-like 2	NS	NA	NS	NS		0	0
30851	TAX1BP3	Tax1 (human T-cell leukemia virus type I) binding protein 3	down p05	NS	NS	down p05		0	2
50628	GEMIN4	gem (nuclear organelle) associated protein 4	down p05	up p05	NS	up p05		2	1
50854	C6orf48	chromosome 6 open reading frame 48	NA	NA	NS	NA		0	0
51001	MTERFD1	MTERF domain containing 1	NA	NS	NS	NA		0	0
51018	CGI-115	CGI-115 protein	NA	NS	up p05	NA		1	0
51023	MRPS18C	mitochondrial ribosomal protein S18C	NA	up p05	down p05	NA		1	1
51025	Magmas	mitochondria-associated protein involved in granulocyte-macrophage colony-stimulating factor signal transduction	NA	NS	NS	NA		0	0
51042	ZNF593	zinc finger protein 593	down p05	NS	NS	NS		0	1
51056	LAP3	leucine aminopeptidase 3	NA	NS	NS	NA		0	0
51069	MRPL2	mitochondrial ribosomal protein L2	NA	NS	NS	NA		0	0
51073	MRPL4	mitochondrial ribosomal protein L4	NA	NS	up p05	NA		1	0
51075	TXNDC14	thioredoxin domain containing 14	NA	NA	up p05	NA		1	0
51078	THAP4	THAP domain containing 4	NA	NS	up p05	NA		1	0
51083	GAL	galanin	NS	NA	NS	up p05		1	0
51102	MECR	mitochondrial trans-2-enoyl-CoA reductase	NA	NS	NS	NA		0	0
51112	TTC15	tetratricopeptide repeat domain 15	down p05	NS	down p05	NS		0	2
51118	UTP11L	UTP11-like, U3 small nucleolar ribonucleoprotein, (yeast)	NA	NS	up p05	NA		1	0
51154	C1orf33	chromosome 1 open reading frame 33	NA	NS	up p05	NA		1	0
51172	NAGPA	N-acetylglucosamine-1-phosphodiester alpha-N-acetylglucosaminidase	NS	NS	NS	NS		0	0
51176	LEF1	lymphoid enhancer-binding factor 1	up p05	NS	NS	up p05		2	0
51230	PHF20	PHD finger protein 20	up p05	NS	NS	NS		1	0
51263	MRPL30	mitochondrial ribosomal protein L30	NA	NS	NA	NA		0	0
51280	GOLPH2	golgi phosphoprotein 2	NA	NA	NS	NA		0	0
51281	ANKMY1	ankyrin repeat and MYND domain containing 1	NA	NA	NS	NA		0	0
51287	CHCHD8	coiled-coil-helix-coiled-coil-helix domain containing 8	NA	NS	NS	NA		0	0
51293	CD320	CD320 antigen	NA	NS	NS	NA		0	0
51303	FKBP11	FK506 binding protein 11, 19 kDa	NA	up p05	NS	NA		1	0
51335	NGRN	neugrin, neurite outgrowth associated	NA	NA	NS	NA		0	0
51337	C8orf55	chromosome 8 open reading frame 55	NA	NA	NS	NA		0	0
51373	MRPS17	mitochondrial ribosomal protein S17	NA	NS	NA	NA		0	0
51388	CGI-37	comparative gene identification transcript 37	NA	up p05	NS	NA		1	0
51433	ANAPC5	anaphase promoting complex subunit 5	down p05	up p05	NS	up p05		2	1
51434	ANAPC7	anaphase promoting complex subunit 7	NA	NS	NA	NA		0	0
51490	C9orf114	chromosome 9 open reading frame 114	NS	NS	NS	NS		0	0
51491	HSPC111	hypothetical protein HSPC111	down p05	up p05	up p05	up p05		3	1
51495	PTPLAD1	protein tyrosine phosphatase-like A domain containing 1	NA	NS	NS	NA		0	0
51499	P53CSV	p53-inducible cell-survival factor	NS	up p05	NS	NS		1	0
51530	ZC3HC1	zinc finger, C3HC-type containing 1	NA	NA	NA	NA		0	0
51531	C9orf156	chromosome 9 open reading frame 156	NA	NS	NS	NA		0	0
51575	C20orf6	chromosome 20 open reading frame 6	NA	NS	NS	NA		0	0
51596	C6orf82	chromosome 6 open reading frame 82	NA	NS	NS	NA		0	0
51602	NOP5/NOP58	nucleolar protein NOP5/NOP58	NA	NA	NA	NA		0	0
51605	CGI-09	CGI-09 protein	NA	NS	NA	NA		0	0
51611	DPH5	DPH5 homolog (S. cerevisiae)	NA	up p05	NS	NA		1	0
51629	CGI-69	CGI-69 protein	NA	NS	NA	NA		0	0
51645	PPIL1	peptidylprolyl isomerase (cyclophilin)-like 1	NA	NS	NA	NA		0	0
51649	MRPS23	mitochondrial ribosomal protein S23	NA	NS	NA	NA		0	0
51651	BIT1	Bcl-2 inhibitor of transcription	NA	NS	NS	NA		0	0
51661	FKBP7	FK506 binding protein 7	NA	NA	NA	NA		0	0
51690	LSM7	LSM7 homolog, U6 small nuclear RNA associated (S. cerevisiae)	down p05	NS	up p05	up p05		2	1
51728	POLR3K	polymerase (RNA) III (DNA directed) polypeptide K, 12.3 kDa	NA	NS	NS	NA		0	0
53335	BCL11A	B-cell CLL/lymphoma 11A (zinc finger protein)	up p05	NA	down p05	NS		1	1
53342	IL17D	interleukin 17D	NA	NA	NA	NA		0	0
53343	NUDT9	nudix (nucleoside diphosphate linked moiety X)-type motif 9	NA	NS	NS	NA		0	0
53373	TPCN1	two pore segment channel 1	NA	NA	down p05	NA		0	1
53615	MBD3	methyl-CpG binding domain protein 3	down p05	NS	NS	NS		0	1
54065	C21orf51	chromosome 21 open reading frame 51	NA	NS	NA	NA		0	0
54205	CYCS	cytochrome c, somatic	down p05	NA	NS	NS		0	1
54433	NOLA1	nucleolar protein family A, member 1 (H/ACA small nucleolar RNPs)	NA	NS	up p05	NA		1	0
54471	RP5-1104E15.5	hypothetical protein FLJ20232	down p05	NS	NS	up p05		1	1
54475	NLE1	notchless homolog 1 (Drosophila)	NA	NS	up p05	NS		1	0
54510	PCDH18	protocadherin 18	NA	NS	NA	NA		0	0
54512	EXOSC4	exosome component 4	NA	NS	NS	NA		0	0
54517	FLJ20485	hypothetical protein FLJ20485	NA	NS	NS	NA		0	0
54522	ANKRD16	ankyrin repeat domain 16	NA	NS	NA	NA		0	0
54552	GNL3L	guanine nucleotide binding protein-like 3 (nucleolar)-like	NA	NS	NS	NA		0	0
54555	DDX49	DEAD (Asp-Glu-Ala-Asp) box polypeptide 49	NS	NA	NS	NS		0	0
54606	DDX56	DEAD (Asp-Glu-Ala-Asp) box polypeptide 56	NA	NS	NS	NA		0	0
54663	WDR74	WD repeat domain 74	NA	up p05	NS	NA		1	0
54664	FLJ11273	hypothetical protein FLJ11273	NA	NS	NS	NA		0	0
54680	C1orf181	chromosome 1 open reading frame 181	NA	NS	NS	NA		0	0
54758	KLHDC4	kelch domain containing 4	NA	NS	NS	NA		0	0
54806	AHI1	Abelson helper integration site	NA	NS	down p05	NA		0	1
54865	GPATC4	G patch domain containing 4	NA	NS	NS	NA		0	0
54875	C9orf39	chromosome 9 open reading frame 39	NA	NS	down p05	NA		0	1
54906	C10orf18	chromosome 10 open reading frame 18	NA	NS	NS	NA		0	0
54913	RPP25	ribonuclease P 25kDa subunit	NA	NS	down p05	NA		0	1
54919	FLJ20397	hypothetical protein FLJ20397	NA	NS	up p05	NA		1	0
54920	DUS2L	dihydrouridine synthase 2-like (SMM1, S. cerevisiae)	NA	NA	NS	NA		0	0
54928	IMPAD1	inositol monophosphatase domain containing 1	NA	down p05	up p05	NA		1	1
54931	RG9MTD1	RNA (guanine-9-) methyltransferase domain containing 1	NA	NS	NA	NA		0	0
54935	DUSP23	dual specificity phosphatase 23	NA	NA	NA	NA		0	0
54968	TMEM70	transmembrane protein 70	NA	up p05	up p05	NA		2	0
54976	C20orf27	chromosome 20 open reading frame 27	NA	NS	up p05	NA		1	0
54977	FLJ20551	hypothetical protein FLJ20551	NA	NS	NS	NA		0	0
54978	C2orf18	chromosome 2 open reading frame 18	NA	NS	NS	NA		0	0
54982	CLN6	ceroid-lipofuscinosis, neuronal 6, late infantile, variant	NA	NA	NS	NA		0	0
54996	MOSC2	MOCO sulphurase C-terminal domain containing 2	NA	NS	NS	NA		0	0
55003	PAK1IP1	PAK1 interacting protein 1	NA	NS	NS	NA		0	0
55009	C19orf24	chromosome 19 open reading frame 24	NA	NS	NS	NA		0	0
55035	NOL8	nucleolar protein 8	NA	NS	NS	NA		0	0
55117	SLC6A15	solute carrier family 6, member 15	NS	up p05	NS	NS		1	0
55127	HEATR1	HEAT repeat containing 1	NA	NS	NS	NA		0	0
55140	ELP3	elongation protein 3 homolog (S. cerevisiae)	NA	NS	up p05	NA		1	0
55151	TMEM38B	transmembrane protein 38B	NA	NS	NS	NA		0	0
55153	SDAD1	SDA1 domain containing 1	NA	up p05	NS	NA		1	0
55154	MSTO1	misato homolog 1 (Drosophila)	NA	NS	NS	NA		0	0
55161	TMEM33	transmembrane protein 33	NA	NS	NS	NA		0	0
55163	PNPO	pyridoxine 5'-phosphate oxidase	NA	NS	NS	NA		0	0
55178	RNMTL1	RNA methyltransferase like 1	NA	NA	NS	NA		0	0
55182	C1orf164	chromosome 1 open reading frame 164	NA	NS	NS	NA		0	0
55199	FLJ10661	hypothetical protein FLJ10661	NA	NA	NS	NA		0	0
55208	DCUN1D2	DCN1, defective in cullin neddylation 1, domain containing 2 (S. cerevisiae)	NA	NS	NS	NA		0	0
55211	DPPA4	developmental pluripotency associated 4	NA	NA	NS	NA		0	0
55216	FLJ10726	hypothetical protein FLJ10726	NA	up p05	NS	NA		1	0
55225	RAVER2	hypothetical protein FLJ10770	NS	NS	up p05	NS		1	0
55226	FLJ10774	N-acetyltransferase-like protein	NA	up p05	NS	NA		1	0
55239	FLJ10826	hypothetical protein FLJ10826	NA	NS	NS	NA		0	0
55240	STEAP3	STEAP family member 3	NA	NA	NS	NA		0	0
55250	STATIP1	signal transducer and activator of transcription 3 interacting protein 1	NA	NS	NA	NA		0	0
55253	RSAFD1	radical S-adenosyl methionine and flavodoxin domains 1	NA	NS	NS	NA		0	0
55272	IMP3	IMP3, U3 small nucleolar ribonucleoprotein, homolog (yeast)	NA	NA	NS	NA		0	0
55299	BXDC2	brix domain containing 2	NA	NS	NS	NA		0	0
55316	RSAD1	radical S-adenosyl methionine domain containing 1	NA	NS	NS	NA		0	0
55326	AGPAT5	1-acylglycerol-3-phosphate O-acyltransferase 5 (lysophosphatidic acid acyltransferase, epsilon)	NA	NS	up p05	NA		1	0
55341	FLJ11301	hypothetical protein FLJ11301	NA	NA	NS	NA		0	0
55349	CHDH	choline dehydrogenase	NA	NS	NA	NA		0	0
55352	HSA272196	hypothetical protein, clone 2746033	NA	NS	NA	NA		0	0
55449	C14orf167	chromosome 14 open reading frame 167	NA	NA	NA	NA		0	0
55466	DNAJA4	DnaJ (Hsp40) homolog, subfamily A, member 4	NA	NA	NS	NA		0	0
55527	FEM1A	fem-1 homolog a (C.elegans)	NA	NS	NA	NA		0	0
55536	CDCA7L	cell division cycle associated 7-like	NA	NA	NA	NA		0	0
55621	TRMT1	TRM1 tRNA methyltransferase 1 homolog (S. cerevisiae)	NS	NS	NS	up p05		1	0
55622	FLJ20272	hypothetical protein FLJ20272	NA	NS	NS	NA		0	0
55630	SLC39A4	solute carrier family 39 (zinc transporter), member 4	NA	NS	up p05	NA		1	0
55646	LYAR	hypothetical protein FLJ20425	NA	NS	NA	NA		0	0
55651	NOLA2	nucleolar protein family A, member 2 (H/ACA small nucleolar RNPs)	down p05	NS	up p05	NS		1	1
55657	ZNF692	zinc finger protein 692	NA	up p05	NS	NA		1	0
55661	DDX27	DEAD (Asp-Glu-Ala-Asp) box polypeptide 27	down p05	NA	NS	NS		0	1
55706	TMEM48	transmembrane protein 48	NA	NS	up p05	NA		1	0
55718	POLR3E	polymerase (RNA) III (DNA directed) polypeptide E (80kD)	NA	NS	NS	NA		0	0
55720	FLJ10534	hypothetical protein FLJ10534	NS	NA	NS	NS		0	0
55735	DNAJC11	DnaJ (Hsp40) homolog, subfamily C, member 11	NA	NS	NS	NA		0	0
55756	RC74	integrator complex subunit 9	up p05	up p05	NS	NS		2	0
55759	WDR12	WD repeat domain 12	NA	NA	up p05	NA		1	0
55787	CXorf15	chromosome X open reading frame 15	NA	NS	NS	NA		0	0
55813	C17orf40	chromosome 17 open reading frame 40	NA	NA	NS	NA		0	0
55814	BDP1	B double prime 1, subunit of RNA polymerase III transcription initiation factor IIIB	NA	NS	NA	NA		0	0
55827	IQWD1	IQ motif and WD repeats 1	NA	NS	NS	NA		0	0
55830	GLT8D1	glycosyltransferase 8 domain containing 1	down p05	NA	NS	NS		0	1
55831	LOC55831	30 kDa protein	NA	NS	NS	NA		0	0
55847	C10orf70	chromosome 10 open reading frame 70	NA	up p05	NS	NA		1	0
55850	MDS032	uncharacterized hematopoietic stem/progenitor cells protein MDS032	NA	NS	up p05	NA		1	0
55920	RCC2	regulator of chromosome condensation 2	NA	NS	NA	NA		0	0
56052	ALG1	asparagine-linked glycosylation 1 homolog (yeast, beta-1,4-mannosyltransferase)	up p05	NS	NS	NS		1	0
56479	KCNQ5	potassium voltage-gated channel, KQT-like subfamily, member 5	NA	NA	NA	NA		0	0
56647	BCCIP	BRCA2 and CDKN1A interacting protein	NA	up p05	NS	NA		1	0
56652	PEO1	progressive external ophthalmoplegia 1	NA	NA	up p05	NA		1	0
56683	C21orf59	chromosome 21 open reading frame 59	NA	NS	NS	NA		0	0
56704	JPH1	junctophilin 1	NA	NS	NA	NA		0	0
56851	C15orf24	chromosome 15 open reading frame 24	NA	NA	NS	NA		0	0
56893	UBQLN4	ubiquilin 4	NA	NS	NA	NA		0	0
56894	AGPAT3	1-acylglycerol-3-phosphate O-acyltransferase 3	NA	NS	NS	NA		0	0
56902	LOC56902	putatative 28 kDa protein	down p05	NS	NS	up p05		1	1
56915	EXOSC5	exosome component 5	NA	NS	NS	NA		0	0
56919	DHX33	DEAH (Asp-Glu-Ala-His) box polypeptide 33	NA	NS	NA	NA		0	0
56926	NCLN	nicalin homolog (zebrafish)	NS	NS	NS	down p05		0	1
56931	DUS3L	dihydrouridine synthase 3-like (S. cerevisiae)	NA	NA	NA	NA		0	0
56945	MRPS22	mitochondrial ribosomal protein S22	NA	NA	NS	NA		0	0
56983	C3orf9	chromosome 3 open reading frame 9	NA	up p05	NS	NA		1	0
56997	CABC1	chaperone, ABC1 activity of bc1 complex like (S. pombe)	NA	NS	NS	NA		0	0
57109	REXO4	REX4, RNA exonuclease 4 homolog (S. cerevisiae)	NA	NA	NS	NA		0	0
57113	TRPC7	transient receptor potential cation channel, subfamily C, member 7	NA	NA	NS	NA		0	0
57128	C6orf149	chromosome 6 open reading frame 149	NA	up p05	up p05	NA		2	0
57180	ACTR3B	ARP3 actin-related protein 3 homolog B (yeast)	NA	NS	NS	NA		0	0
57185	NPAL3	NIPA-like domain containing 3	down p05	NS	NS	NS		0	1
57466	SFRS15	splicing factor, arginine/serine-rich 15	NA	NS	NS	NA		0	0
57486	NLN	neurolysin (metallopeptidase M3 family)	NA	NS	NA	NA		0	0
57510	XPO5	exportin 5	NA	NS	NA	NA		0	0
57539	WDR35	WD repeat domain 35	NA	NS	NA	NA		0	0
57545	KIAA1345	KIAA1345 protein	NA	NS	NA	NA		0	0
57570	TRMT5	TRM5 tRNA methyltransferase 5 homolog (S. cerevisiae)	NA	up p05	NS	NA		1	0
57602	USP36	ubiquitin specific peptidase 36	NA	NS	NS	NA		0	0
57641	NA	NA	up p05	NA	NS	NS		1	0
57647	DHX37	DEAH (Asp-Glu-Ala-His) box polypeptide 37	NA	NA	NA	NA		0	0
57666	KIAA1545	KIAA1545 protein	NA	NS	NA	NA		0	0
57673	KIAA1553	KIAA1553	NA	NS	NA	NA		0	0
57696	DDX55	DEAD (Asp-Glu-Ala-Asp) box polypeptide 55	NA	NS	NA	NA		0	0
57706	DENND1A	DENN/MADD domain containing 1A	NA	NA	NS	NA		0	0
57820	CCNB1IP1	cyclin B1 interacting protein 1	NA	NA	NS	NA		0	0
58477	SRPRB	signal recognition particle receptor, B subunit	NA	NS	NS	NA		0	0
58516	FAM60A	family with sequence similarity 60, member A	NA	up p05	NS	NA		1	0
59348	ZNF350	zinc finger protein 350	NA	NS	NS	NA		0	0
60386	SLC25A19	solute carrier family 25 (mitochondrial deoxynucleotide carrier), member 19	NA	NS	NA	NA		0	0
60436	TGIF2	TGFB-induced factor 2 (TALE family homeobox)	down p05	up p05	NS	up p05		2	1
60496	AASDHPPT	aminoadipate-semialdehyde dehydrogenase-phosphopantetheinyl transferase	down p05	up p05	NS	NS		1	1
60528	ELAC2	elaC homolog 2 (E. coli)	down p05	NS	NS	NS		0	1
63875	MRPL17	mitochondrial ribosomal protein L17	NA	NS	up p05	NA		1	0
63892	THADA	thyroid adenoma associated	NA	NS	NS	NA		0	0
63934	ZNF667	zinc finger protein 667	NA	NS	NS	NA		0	0
64087	MCCC2	methylcrotonoyl-Coenzyme A carboxylase 2 (beta)	up p05	NS	NS	up p05		2	0
64098	PARVG	parvin, gamma	NA	NS	NA	NA		0	0
64118	DUS1L	dihydrouridine synthase 1-like (S. cerevisiae)	NA	NS	NS	NA		0	0
64172	OSGEPL1	O-sialoglycoprotein endopeptidase-like 1	NA	NS	NS	NA		0	0
64216	TFB2M	transcription factor B2, mitochondrial	NA	NS	NS	NA		0	0
64222	TOR3A	torsin family 3, member A	NA	NS	down p05	NA		0	1
64223	GBL	G protein beta subunit-like	NA	NA	NS	NA		0	0
64318	NOC3L	nucleolar complex associated 3 homolog (S. cerevisiae)	NA	up p05	up p05	NA		2	0
64328	XPO4	exportin 4	NA	NS	NS	NA		0	0
64374	SIL1	SIL1 homolog, endoplasmic reticulum chaperone (S. cerevisiae)	NA	NS	down p05	NA		0	1
64425	PRAF1	polymerase (RNA) I associated factor 1	NA	NS	NS	NA		0	0
64682	ANAPC1	anaphase promoting complex subunit 1	NA	NS	up p05	NA		1	0
64710	NUCKS1	nuclear casein kinase and cyclin-dependent kinase substrate 1	NA	NS	NS	NA		0	0
64779	FLJ12998	hypothetical protein FLJ12998	NA	NA	NS	NA		0	0
64786	TBC1D15	TBC1 domain family, member 15	NA	up p05	up p05	NA		2	0
64794	DDX31	DEAD (Asp-Glu-Ala-Asp) box polypeptide 31	NA	NS	NS	NA		0	0
64798	DEPDC6	DEP domain containing 6	NA	up p05	NS	NA		1	0
64841	GNPNAT1	glucosamine-phosphate N-acetyltransferase 1	NA	up p05	NA	NA		1	0
64849	SLC13A3	solute carrier family 13 (sodium-dependent dicarboxylate transporter), member 3	NS	NS	NS	NS		0	0
64897	FLJ12448	hypothetical protein FLJ12448	down p05	NA	NS	NS		0	1
64949	MRPS26	mitochondrial ribosomal protein S26	NA	NS	NA	NA		0	0
64963	MRPS11	mitochondrial ribosomal protein S11	up p05	NS	NS	up p05		2	0
64965	MRPS9	mitochondrial ribosomal protein S9	NA	NS	NA	NA		0	0
64969	MRPS5	mitochondrial ribosomal protein S5	NA	NS	NA	NA		0	0
64978	MRPL38	mitochondrial ribosomal protein L38	NA	NS	NA	NA		0	0
64979	MRPL36	mitochondrial ribosomal protein L36	NA	NS	NA	NA		0	0
64981	MRPL34	mitochondrial ribosomal protein L34	NA	NS	NS	NA		0	0
65083	NOL6	nucleolar protein family 6 (RNA-associated)	NA	NS	NS	NA		0	0
65094	JMJD4	jumonji domain containing 4	NA	NS	NS	NA		0	0
65260	C1orf163	chromosome 1 open reading frame 163	NA	NA	NS	NA		0	0
65265	C8orf33	chromosome 8 open reading frame 33	NA	NS	NS	NA		0	0
65268	WNK2	WNK lysine deficient protein kinase 2	NA	NS	NA	NA		0	0
65992	C20orf116	chromosome 20 open reading frame 116	NA	NS	down p05	NA		0	1
65999	MGC3036	hypothetical protein MGC3036	NA	NA	NS	NA		0	0
66005	CHID1	chitinase domain containing 1	NA	NS	NA	NA		0	0
78988	MRP63	mitochondrial ribosomal protein 63	NA	NS	NS	NA		0	0
78991	MGC3265	hypothetical protein MGC3265	NA	NS	down p05	NA		0	1
79004	CUEDC2	CUE domain containing 2	NA	NS	NS	NA		0	0
79033	PRNPIP	prion protein interacting protein	down p05	NS	NS	NS		0	1
79058	ASPSCR1	alveolar soft part sarcoma chromosome region, candidate 1	NA	NA	NS	NA		0	0
79073	MGC5508	hypothetical protein MGC5508	up p05	NS	NS	NS		1	0
79077	XTP3TPA	XTP3-transactivated protein A	NA	NS	NS	NA		0	0
79080	MGC2574	hypothetical protein MGC2574	NA	NS	NS	up p05		1	0
79081	MGC2477	hypothetical protein MGC2477	NA	NS	NS	NA		0	0
79084	WDR77	WD repeat domain 77	up p05	up p05	NS	NS		2	0
79134	FAM11B	family with sequence similarity 11, member B	NA	NS	up p05	NA		1	0
79184	BRCC3	BRCA1/BRCA2-containing complex, subunit 3	NA	NA	NS	NA		0	0
79400	NOX5	NADPH oxidase, EF-hand calcium binding domain 5	NA	NA	NS	NA		0	0
79584	FLJ12684	hypothetical protein FLJ12684	NA	NA	NS	NA		0	0
79590	MRPL24	mitochondrial ribosomal protein L24	NA	NS	NS	NA		0	0
79600	FLJ21127	hypothetical protein FLJ21127	NA	NS	NS	NA		0	0
79663	HSPBAP1	HSPB (heat shock 27kDa) associated protein 1	NA	NS	NS	NA		0	0
79691	QTRTD1	queuine tRNA-ribosyltransferase domain containing 1	NA	NA	NS	NA		0	0
79693	YRDC	yrdC domain containing (E.coli)	NA	up p05	up p05	NA		2	0
79711	IPO4	importin 4	NA	NS	NS	NA		0	0
79723	SUV39H2	suppressor of variegation 3-9 homolog 2 (Drosophila)	NA	NS	NS	NA		0	0
79728	FLJ21816	hypothetical protein FLJ21816	NA	NS	NS	NA		0	0
79731	FLJ23441	hypothetical protein FLJ23441	NA	NS	NS	NA		0	0
79750	ZNF659	zinc finger protein 659	NA	NA	NS	NA		0	0
79754	ASB13	ankyrin repeat and SOCS box-containing 13	NA	NS	NS	NA		0	0
79763	ISOC2	isochorismatase domain containing 2	NA	NS	NS	NA		0	0
79810	PTCD2	pentatricopeptide repeat domain 2	NA	NS	NS	NA		0	0
79823	C2orf34	chromosome 2 open reading frame 34	NA	NS	down p05	NA		0	1
79828	FLJ13984	hypothetical protein FLJ13984	NA	NA	NS	NA		0	0
79850	FAM57A	family with sequence similarity 57, member A	NA	NA	NS	NA		0	0
79896	THNSL1	threonine synthase-like 1 (bacterial)	NA	NS	NS	NA		0	0
79898	ZNF613	zinc finger protein 613	NA	NS	NS	NA		0	0
79918	FLJ21148	hypothetical protein FLJ21148	NA	NS	NS	NA		0	0
79947	DHDDS	dehydrodolichyl diphosphate synthase	NA	NS	NS	NA		0	0
79954	NOL10	nucleolar protein 10	NA	NS	NS	NA		0	0
80003	PCNXL2	pecanex-like 2 (Drosophila)	up p05	NS	down p05	NS		1	1
80020	RP5-1119A7.4	hypothetical protein FLJ23322	NA	NA	NS	NA		0	0
80063	ATF7IP2	activating transcription factor 7 interacting protein 2	NA	NS	NS	NA		0	0
80110	ZNF614	zinc finger protein 614	NA	NA	up p05	NA		1	0
80155	NARG1	NMDA receptor regulated 1	NA	NS	up p05	NA		1	0
80173	IFT74	intraflagellar transport 74 homolog (Chlamydomonas)	NA	NS	NS	NA		0	0
80227	WDR71	WD repeat domain 71	NA	NS	NS	NA		0	0
80273	GRPEL1	GrpE-like 1, mitochondrial (E. coli)	up p05	NS	up p05	NS		2	0
80308	FLAD1	Fad1, flavin adenine dinucleotide synthetase, homolog (yeast)	down p05	NS	NS	NS		0	1
80324	PUS1	pseudouridylate synthase 1	NA	NS	up p05	NA		1	0
80347	COASY	Coenzyme A synthase	down p05	NS	NS	NS		0	1
80705	TSGA10	testis specific, 10	NA	NA	NS	NA		0	0
80742	PRR3	proline rich 3	up p05	NS	NS	NS		1	0
80746	TSEN2	tRNA splicing endonuclease 2 homolog (SEN2, S. cerevisiae)	NA	NA	NS	NA		0	0
80755	AARSD1	alanyl-tRNA synthetase domain containing 1	NA	NS	NS	NA		0	0
80758	PRR7	proline rich 7 (synaptic)	NA	NA	NS	NA		0	0
80775	MGC10993	hypothetical protein MGC10993	NA	NS	NS	NA		0	0
80789	KIAA1698	KIAA1698	down p05	NA	NS	NS		0	1
81490	PTDSS2	phosphatidylserine synthase 2	NA	NA	NS	NA		0	0
81502	HM13	histocompatibility (minor) 13	NA	NS	NA	NA		0	0
81572	PDRG1	p53 and DNA damage regulated 1	NA	NA	NA	NA		0	0
81575	DKFZP434F0318	hypothetical protein DKFZp434F0318	NA	NS	NS	NA		0	0
81622	UNC93B1	unc-93 homolog B1 (C. elegans)	NA	NS	NS	NA		0	0
81786	TRIM7	tripartite motif-containing 7	NA	NA	NA	NA		0	0
81831	NETO2	neuropilin (NRP) and tolloid (TLL)-like 2	NA	NS	NS	NA		0	0
81875	ISG20L2	interferon stimulated exonuclease gene 20kDa-like 2	up p05	NS	NS	NS		1	0
81887	LAS1L	LAS1-like (S. cerevisiae)	down p05	NS	NS	NS		0	1
81890	QTRT1	queuine tRNA-ribosyltransferase 1 (tRNA-guanine transglycosylase)	NA	NS	NS	NA		0	0
81892	C14orf156	chromosome 14 open reading frame 156	NA	NA	NS	NA		0	0
83448	DKFZP434G1415	hypothetical protein DKFZp434G1415	NA	NS	NS	NA		0	0
83480	PUS3	pseudouridylate synthase 3	NA	NA	up p05	NA		1	0
83592	AKR1CL2	aldo-keto reductase family 1, member C-like 2	NA	NA	NA	NA		0	0
83732	RIOK1	RIO kinase 1 (yeast)	NA	up p05	NA	NA		1	0
83852	SETDB2	SET domain, bifurcated 2	NA	NS	NA	NA		0	0
83855	KLF16	Kruppel-like factor 16	NA	NA	NA	NA		0	0
83858	ATAD3B	ATPase family, AAA domain containing 3B	NA	NS	NA	NA		0	0
83879	CDCA7	cell division cycle associated 7	NA	down p05	NA	NA		0	1
84065	C1orf160	chromosome 1 open reading frame 160	NA	NS	down p05	NA		0	1
84083	ZRANB3	zinc finger, RAN-binding domain containing 3	NA	NA	NA	NA		0	0
84128	WDR75	WD repeat domain 75	NA	NA	NA	NA		0	0
84135	UTP15	UTP15, U3 small nucleolar ribonucleoprotein, homolog (yeast)	NA	NS	down p05	NA		0	1
84154	BXDC1	brix domain containing 1	NA	NS	NA	NA		0	0
84159	ARID5B	AT rich interactive domain 5B (MRF1-like)	down p05	NS	NS	NS		0	1
84172	POLR1B	polymerase (RNA) I polypeptide B, 128kDa	NA	NA	NS	NA		0	0
84186	ZCCHC7	zinc finger, CCHC domain containing 7	NA	NS	NA	NA		0	0
84193	C14orf154	chromosome 14 open reading frame 154	down p05	NS	NS	NS		0	1
84213	NA	NA	NA	NS	NA	NA		0	0
84261	FBXW9	F-box and WD-40 domain protein 9	NA	NS	NA	NA		0	0
84284	C1orf57	chromosome 1 open reading frame 57	NA	NA	NA	NA		0	0
84291	MGC2408	hypothetical protein MGC2408	NA	NS	NA	NA		0	0
84294	C8orf53	chromosome 8 open reading frame 53	NA	NA	NA	NA		0	0
84303	CHCHD6	coiled-coil-helix-coiled-coil-helix domain containing 6	NA	NA	NA	NA		0	0
84306	MGC13096	hypothetical protein MGC13096	NA	NA	NA	NA		0	0
84315	MON1A	MON1 homolog A (yeast)	NA	NS	NA	NA		0	0
84319	MGC4308	hypothetical protein MGC4308	NA	NS	NS	NA		0	0
84320	ACBD6	acyl-Coenzyme A binding domain containing 6	NA	NA	NA	NA		0	0
84327	ZBED3	zinc finger, BED-type containing 3	NA	NA	NA	NA		0	0
84331	MGC15416	hypothetical protein MGC15416	NA	NA	NA	NA		0	0
84335	AKT1S1	AKT1 substrate 1 (proline-rich)	NA	NA	NA	NA		0	0
84342	COG8	component of oligomeric golgi complex 8	NA	NS	NS	NA		0	0
84365	MKI67IP	MKI67 (FHA domain) interacting nucleolar phosphoprotein	NA	up p05	NA	NA		1	0
84449	ZNF333	zinc finger protein 333	NA	NA	NA	NA		0	0
84524	ZC3H8	zinc finger CCCH-type containing 8	NA	NS	NA	NA		0	0
84541	KBTBD8	kelch repeat and BTB (POZ) domain containing 8	NA	NA	NA	NA		0	0
84549	RBM13	RNA binding motif protein 13	up p05	NS	NS	up p05		2	0
84561	SLC12A8	solute carrier family 12 (potassium/chloride transporters), member 8	NA	NS	NS	NA		0	0
84649	DGAT2	diacylglycerol O-acyltransferase homolog 2 (mouse)	NA	NA	NA	NA		0	0
84650	EBPL	emopamil binding protein-like	NA	NS	NA	NA		0	0
84707	BEX2	brain expressed X-linked 2	NA	NS	NA	NA		0	0
84727	SPSB2	splA/ryanodine receptor domain and SOCS box containing 2	NA	NS	NS	NA		0	0
84798	MGC13170	multidrug resistance-related protein	NA	NS	NA	NA		0	0
84825	MGC5370	hypothetical protein MGC5370	NA	NS	down p05	NA		0	1
84833	USMG5	upregulated during skeletal muscle growth 5	NA	NS	NS	NA		0	0
84856	MGC16291	hypothetical protein MGC16291	NA	NA	NA	NA		0	0
84876	FLJ14466	hypothetical protein FLJ14466	NA	NA	NA	NA		0	0
84881	RPUSD4	RNA pseudouridylate synthase domain containing 4	NA	NS	NA	NA		0	0
84899	RP11-113J24.1	hypothetical protein FLJ14624	NA	NS	NA	NA		0	0
84916	CIRH1A	cirrhosis, autosomal recessive 1A (cirhin)	NA	up p05	NA	NA		1	0
84928	FLJ14803	hypothetical protein FLJ14803	NA	NA	NS	NA		0	0
84934	FLJ14827	hypothetical protein FLJ14827	NA	NS	NS	NA		0	0
84946	C6orf93	chromosome 6 open reading frame 93	NA	NS	NA	NA		0	0
84967	LSM10	LSM10, U7 small nuclear RNA associated	NA	NS	NA	NA		0	0
85028	C1orf79	chromosome 1 open reading frame 79	NA	down p05	NA	NA		0	1
87178	PNPT1	polyribonucleotide nucleotidyltransferase 1	NA	NS	NA	NA		0	0
89782	LMLN	leishmanolysin-like (metallopeptidase M8 family)	NA	NS	NA	NA		0	0
89944	LOC89944	hypothetical protein BC008326	down p05	NS	NS	NS		0	1
90025	C6orf157	chromosome 6 open reading frame 157	NA	NA	NA	NA		0	0
90075	ZNF30	zinc finger protein 30 (KOX 28)	NA	NS	NA	NA		0	0
90161	HS6ST2	heparan sulfate 6-O-sulfotransferase 2	NA	NS	NA	NA		0	0
90355	LOC90355	hypothetical gene supported by AF038182; BC009203	up p05	NS	down p05	NS		1	1
90362	C8orf72	chromosome 8 open reading frame 72	up p05	NS	down p05	up p05		2	1
90378	SAMD1	sterile alpha motif domain containing 1	NA	NS	NA	NA		0	0
90410	IFT20	intraflagellar transport 20 homolog (Chlamydomonas)	up p05	up p05	NS	NS		2	0
90624	LOC90624	hypothetical protein LOC90624	NA	NS	NA	NA		0	0
90871	C9orf123	chromosome 9 open reading frame 123	NA	NS	NA	NA		0	0
90957	DHX57	DEAH (Asp-Glu-Ala-Asp/His) box polypeptide 57	NS	NS	down p05	NS		0	1
91272	FAM44B	family with sequence similarity 44, member B	NA	NS	NA	NA		0	0
91734	IDI2	isopentenyl-diphosphate delta isomerase 2	NA	NS	NA	NA		0	0
91749	KIAA1919	KIAA1919	NA	NA	NA	NA		0	0
91942	mimitin	Myc-induced mitochondria protein	NA	NA	NA	NA		0	0
92305	LOC92305	hypothetical protein BC009331	NA	NS	NA	NA		0	0
92345	LOC92345	hypothetical protein BC008207	NA	NA	NA	NA		0	0
92579	G6PC3	glucose 6 phosphatase, catalytic, 3	NA	NS	down p05	NA		0	1
92609	TIMM50	translocase of inner mitochondrial membrane 50 homolog (yeast)	NA	NS	NS	NA		0	0
92745	SLC38A5	solute carrier family 38, member 5	NA	NS	NA	NA		0	0
92856	IMP4	IMP4, U3 small nucleolar ribonucleoprotein, homolog (yeast)	down p05	NS	up p05	up p05		2	1
92935	MARS2	methionine-tRNA synthetase 2 (mitochondrial)	NA	NA	NA	NA		0	0
93594	WDR67	WD repeat domain 67	NS	NS	down p05	NS		0	1
93622	LOC93622	hypothetical protein BC006130	NA	NS	NA	NA		0	0
94015	TTYH2	tweety homolog 2 (Drosophila)	NA	NS	NA	NS		0	0
112840	C14orf150	chromosome 14 open reading frame 150	NA	NS	NA	NA		0	0
112858	TP53RK	TP53 regulating kinase	NA	NS	NA	NA		0	0
113612	CYP2U1	cytochrome P450, family 2, subfamily U, polypeptide 1	NA	NS	NA	NA		0	0
114049	WBSCR22	Williams Beuren syndrome chromosome region 22	up p05	NA	NS	NS		1	0
114112	TXNRD3	thioredoxin reductase 3	NA	NS	NS	NA		0	0
114791	TUBGCP5	tubulin, gamma complex associated protein 5	NA	NA	NS	NA		0	0
114915	TIGA1	TIGA1	NA	NS	NA	NA		0	0
115098	LOC115098	hypothetical protein BC013949	NA	NS	NA	NA		0	0
115286	SLC25A26	solute carrier family 25, member 26	NA	NS	NA	NA		0	0
115290	FBXO17	F-box protein 17	NA	NA	NS	NA		0	0
115509	ZNF689	zinc finger protein 689	NA	NS	NA	NA		0	0
115708	C14orf172	chromosome 14 open reading frame 172	NA	NA	NS	NA		0	0
115752	MGC4562	hypothetical protein MGC4562	NA	NS	NA	NA		0	0
115939	MGC24381	hypothetical protein MGC24381	NS	NA	NS	down p05		0	1
116159	CYYR1	cysteine/tyrosine-rich 1	NA	NA	NA	NA		0	0
116442	RAB39B	RAB39B, member RAS oncogene family	NA	NA	NA	NA		0	0
116447	TOP1MT	topoisomerase (DNA) I, mitochondrial	NA	NA	NA	NA		0	0
117246	FTSJ3	FtsJ homolog 3 (E. coli)	NA	NS	NS	NA		0	0
117583	ALS2CR19	amyotrophic lateral sclerosis 2 (juvenile) chromosome region, candidate 19	NA	NS	NA	NA		0	0
119559	SFXN4	sideroflexin 4	NA	NA	NA	NA		0	0
121053	MGC40397	hypothetical protein MGC40397	NA	NS	NA	NA		0	0
121642	MGC90512	similar to hypothetical protein 9530023G02	NA	NA	NA	NA		0	0
122704	MRPL52	mitochondrial ribosomal protein L52	NA	NA	NS	NA		0	0
124093	FLJ34512	hypothetical protein FLJ34512	NA	NA	NA	NA		0	0
124245	NHN1	conserved nuclear protein NHN1	NA	NA	NA	NA		0	0
124402	FAM100A	family with sequence similarity 100, member A	NA	NS	NA	NA		0	0
124454	KIAA1970	KIAA1970 protein	NA	NS	NA	NA		0	0
124637	FLJ32499	hypothetical protein FLJ32499	NA	NS	NA	NA		0	0
125144	MGC40157	hypothetical protein MGC40157	NA	up p05	NA	NA		1	0
126382	TRA16	TR4 orphan receptor associated protein TRA16	NA	NA	NA	NA		0	0
126792	B3GALT6	UDP-Gal:betaGal beta 1,3-galactosyltransferase polypeptide 6	NA	NS	NA	NA		0	0
127253	C1orf171	chromosome 1 open reading frame 171	NA	NA	NA	NA		0	0
128240	APOA1BP	apolipoprotein A-I binding protein	NA	NS	NA	NA		0	0
128977	LOC128977	hypothetical protein LOC128977	NA	NS	NA	NA		0	0
129039	NA	NA	NA	NA	NA	NA		0	0
129401	NUP35	nucleoporin 35kDa	NA	NS	NA	NA		0	0
130827	FLJ30294	hypothetical protein FLJ30294	NA	NA	NA	NA		0	0
131474	CHCHD4	coiled-coil-helix-coiled-coil-helix domain containing 4	NA	NA	NA	NA		0	0
133015	MGC29898	hypothetical protein MGC29898	NA	NS	NA	NA		0	0
133308	LOC133308	hypothetical protein BC009732	NA	NA	NA	NA		0	0
133746	JMY	junction-mediating and regulatory protein	NA	NS	NA	NA		0	0
134430	WDR36	WD repeat domain 36	NA	NS	NA	NA		0	0
137695	TMEM68	transmembrane protein 68	NA	NS	NA	NA		0	0
138009	WDR21C	WD repeat domain 21C	NA	NA	NA	NA		0	0
140606	SELM	selenoprotein M	NA	NA	NA	NA		0	0
144404	LOC144404	hypothetical LOC144404	NA	NS	NS	NA		0	0
144577	FLJ32549	hypothetical protein FLJ32549	NA	NS	NA	NA		0	0
145853	LOC145853	hypothetical LOC145853	NA	NS	NA	NA		0	0
147923	ZNF420	zinc finger protein 420	NA	NS	NA	NA		0	0
148103	ZNF599	zinc finger protein 599	NA	NA	NA	NA		0	0
148523	C1orf51	chromosome 1 open reading frame 51	NA	NA	NA	NA		0	0
149175	MANEAL	mannosidase, endo-alpha-like	NA	NS	NA	NA		0	0
150223	LOC150223	hypothetical protein LOC150223	NA	NS	NA	NA		0	0
150726	FBXO41	F-box protein 41	NA	NA	NS	NA		0	0
150864	ALS2CR13	amyotrophic lateral sclerosis 2 (juvenile) chromosome region, candidate 13	NA	NS	NA	NA		0	0
151230	KLHL23	kelch-like 23 (Drosophila)	NA	NS	NS	NA		0	0
152002	C3orf21	chromosome 3 open reading frame 21	NA	NS	NA	NA		0	0
152217	LOC152217	hypothetical protein BC007882	NA	NS	NA	NA		0	0
152503	SH3D19	SH3 domain protein D19	NA	NS	NA	NA		0	0
152579	SCFD2	sec1 family domain containing 2	NA	up p05	NA	NA		1	0
153364	LOC153364	similar to metallo-beta-lactamase superfamily protein	NA	NS	NA	NA		0	0
153642	DKFZp313G1735	hypothetical protein DKFZp313G1735	NA	NS	NA	NA		0	0
155066	ATP6V0E2L	ATPase, H+ transporting V0 subunit E isoform 2-like (rat)	NA	NA	NS	NA		0	0
162073	LOC162073	hypothetical protein LOC162073	NA	NS	NA	NA		0	0
162966	ZNF600	zinc finger protein 600	NA	up p05	NA	NA		1	0
165918	RNF168	ring finger protein 168	NA	NA	NA	NA		0	0
169714	QSCN6L1	quiescin Q6-like 1	NA	NS	NA	NA		0	0
169834	LOC169834	hypothetical protein LOC169834	NA	NA	NA	NA		0	0
171568	POLR3H	polymerase (RNA) III (DNA directed) polypeptide H (22.9kD)	NA	NS	NA	NA		0	0
171582	DKFZp761H2121	hypothetical protein DKFZp761H2121	NA	NA	NA	NA		0	0
196528	ARID2	AT rich interactive domain 2 (ARID, RFX-like)	NA	NS	NA	NA		0	0
199857	ALG14	asparagine-linked glycosylation 14 homolog (yeast)	NA	NS	NA	NA		0	0
199953	RP13-15M17.2	novel protein	NA	NA	NA	NA		0	0
200185	KRTCAP2	keratinocyte associated protein 2	NA	NS	NA	NA		0	0
200916	RPL22L1	ribosomal protein L22-like 1	NA	up p05	NA	NA		1	0
201161	PRR6	proline rich 6	NA	NA	NA	NA		0	0
201164	LOC201164	similar to CG12314 gene product	NA	NS	NA	NA		0	0
201266	SLC39A11	solute carrier family 39 (metal ion transporter), member 11	NA	NS	NA	NA		0	0
201514	ZNF584	zinc finger protein 584	NA	NA	NA	NA		0	0
203286	SAMD6	sterile alpha motif domain containing 6	NA	NA	NA	NA		0	0
219348	PLAC9	placenta-specific 9	NA	NA	NA	NA		0	0
219743	TYSND1	trypsin domain containing 1	NA	NS	NA	NA		0	0
219927	MRPL21	mitochondrial ribosomal protein L21	NA	NS	NA	NA		0	0
220323	NS5ATP13TP2	NS5ATP13TP2 protein	NA	NS	NA	NA		0	0
220963	SLC16A9	solute carrier family 16 (monocarboxylic acid transporters), member 9	NA	NS	NA	NA		0	0
220992	ZNF485	zinc finger protein 485	NA	NA	NA	NA		0	0
222068	TMED4	transmembrane emp24 protein transport domain containing 4	NA	NS	NA	NA		0	0
246721	POLR2J2	DNA directed RNA polymerase II polypeptide J-related gene	NS	NS	NS	NS		0	0
253650	FLJ35740	FLJ35740 protein	NA	NS	NA	NA		0	0
254042	MAP1D	methionine aminopeptidase 1D	NA	up p05	NA	NA		1	0
254048	FLJ25778	hypothetical protein FLJ25778	NA	NS	NA	NA		0	0
255061	TAC4	tachykinin 4 (hemokinin)	NA	NA	NA	NA		0	0
255231	MCOLN2	mucolipin 2	NA	NA	NA	NA		0	0
255313	RP6-166C19.1	hypothetical protein LOC255313	NA	NS	NA	NA		0	0
256586	LYSMD2	LysM, putative peptidoglycan-binding, domain containing 2	NA	NS	NA	NA		0	0
259296	TAS2R50	taste receptor, type 2, member 50	NA	NA	NA	NA		0	0
283071	NA	NA	NA	NA	NA	NA		0	0
283377	LOC283377	hypothetical protein LOC283377	NA	NA	NA	NA		0	0
284098	PIGW	phosphatidylinositol glycan, class W	NA	NS	NA	NA		0	0
284184	LOC284184	hypothetical LOC284184	NA	NS	NA	NA		0	0
284403	WDR62	WD repeat domain 62	NA	NA	NA	NA		0	0
285367	RPUSD3	RNA pseudouridylate synthase domain containing 3	NA	NS	NA	NA		0	0
285704	RGMB	RGM domain family, member B	NA	NS	NA	NA		0	0
285855	RPL7L1	ribosomal protein L7-like 1	NA	up p05	NA	NA		1	0
286042	LOC286042	similar to hypothetical protein SB153 isoform 1	NA	NA	NA	NA		0	0
286301	MGC42630	hypothetical protein MGC42630	NA	NA	NA	NA		0	0
317671	LOC317671	LOC317671	NA	NS	NA	NA		0	0
317781	DDX51	DEAD (Asp-Glu-Ala-Asp) box polypeptide 51	up p05	NS	NS	up p05		2	0
339230	MGC16597	similar to RIKEN cDNA 3110023B02	NA	NA	NA	NA		0	0
339352	LOC339352	hypothetical LOC339352	NA	NS	NA	NA		0	0
346689	FLJ44186	FLJ44186 protein	NA	NA	NA	NA		0	0
348938	ICHTHYIN	ichthyin protein	NA	NA	NA	NA		0	0
374494	NA	NA	NA	NA	NA	NA		0	0
374706	NA	NA	NA	NA	NA	NA		0	0
374819	FLJ34306	FLJ34306 protein	NA	NA	NA	NA		0	0
374882	UNQ501	MBC3205	NA	NS	NA	NA		0	0
374893	NA	NA	NA	NA	NA	NA		0	0
375061	FAM89A	family with sequence similarity 89, member A	NA	NS	NA	NA		0	0
375097	NA	NA	NA	NA	NA	NA		0	0
375100	NA	NA	NA	NA	NA	NA		0	0
375302	NA	NA	NA	NA	NA	NA		0	0
375324	NA	NA	NA	NA	NA	NA		0	0
375484	FLJ44216	FLJ44216 protein	NA	NS	NA	NA		0	0
375489	NA	NA	NA	NA	NA	NA		0	0
375726	NA	NA	NA	NA	NA	NA		0	0
375837	NA	NA	NA	NA	NA	NA		0	0
386757	FLJ43855	similar to sodium- and chloride-dependent creatine transporter	NA	NA	NA	NA		0	0

## Sheet: Src_up_Bild
Entrez_ID	Symbol	Title	Singh_correlation_with_SRC	Lapointe_correlation_with_SRC	Glinsky_correlation_with_SRC	Yu_correlation_with_SRC		number of datasets up	number of datasets down
1	A1BG	alpha-1-B glycoprotein	NA	NA	NA	NA		0	0
24	ABCA4	ATP-binding cassette, sub-family A (ABC1), member 4	NS	NA	NS	NS		0	0
87	ACTN1	actinin, alpha 1	NS	NA	NS	down p05		0	1
104	ADARB1	adenosine deaminase, RNA-specific, B1 (RED1 homolog rat)	NS	NA	NS	down p05		0	1
107	ADCY1	adenylate cyclase 1 (brain)	NS	NA	NS	up p05		1	0
109	ADCY3	adenylate cyclase 3	NS	NA	NS	NS		0	0
146	ADRA1D	adrenergic, alpha-1D-, receptor	NS	NA	up p05	NS		1	0
151	ADRA2B	adrenergic, alpha-2B-, receptor	NA	NA	up p05	NA		1	0
152	ADRA2C	adrenergic, alpha-2C-, receptor	NS	NA	NS	NS		0	0
186	AGTR2	angiotensin II receptor, type 2	NS	NA	up p05	down p05		1	1
189	AGXT	alanine-glyoxylate aminotransferase (oxalosis I; hyperoxaluria I; glycolicaciduria; serine-pyruvate aminotransferase)	NS	NA	up p05	NS		1	0
219	ALDH1B1	aldehyde dehydrogenase 1 family, member B1	NA	NA	NS	NS		0	0
221	ALDH3B1	aldehyde dehydrogenase 3 family, member B1	NS	NA	NS	NS		0	0
248	ALPI	alkaline phosphatase, intestinal	NS	NA	NS	NS		0	0
249	ALPL	alkaline phosphatase, liver/bone/kidney	NS	NA	NS	up p05		1	0
257	ALX3	aristaless-like homeobox 3	NS	NA	NS	NS		0	0
268	AMH	anti-Mullerian hormone	NA	NA	NS	up p05		1	0
274	BIN1	bridging integrator 1	NS	NA	NS	NS		0	0
291	SLC25A4	solute carrier family 25 (mitochondrial carrier; adenine nucleotide translocator), member 4	NS	NA	down p05	NS		0	1
292	SLC25A5	solute carrier family 25 (mitochondrial carrier; adenine nucleotide translocator), member 5	NS	NA	down p05	NS		0	1
313	AOAH	acyloxyacyl hydrolase (neutrophil)	NS	NA	NS	NS		0	0
344	APOC2	apolipoprotein C-II	NA	NA	NS	up p05		1	0
345	APOC3	apolipoprotein C-III	NS	NA	NS	NS		0	0
346	APOC4	apolipoprotein C-IV	NS	NA	up p05	NS		1	0
353	APRT	adenine phosphoribosyltransferase	NS	NA	up p05	up p05		2	0
354	KLK3	kallikrein 3, (prostate specific antigen)	NS	NA	NS	NS		0	0
375	ARF1	ADP-ribosylation factor 1	down p05	NA	NS	up p05		1	1
379	ARL4D	ADP-ribosylation factor-like 4D	up p05	NA	NS	NS		1	0
398	ARHGDIG	Rho GDP dissociation inhibitor (GDI) gamma	NS	NA	NS	NS		0	0
421	ARVCF	armadillo repeat gene deletes in velocardiofacial syndrome	up p05	NA	NS	NS		1	0
434	ASIP	agouti signaling protein, nonagouti homolog (mouse)	up p05	NA	up p05	up p05		3	0
463	ATBF1	AT-binding transcription factor 1	NS	NA	NS	NS		0	0
478	ATP1A3	ATPase, Na+/K+ transporting, alpha 3 polypeptide	NS	NA	NS	up p05		1	0
486	FXYD2	FXYD domain containing ion transport regulator 2	NS	NA	NS	up p05		1	0
491	ATP2B2	ATPase, Ca++ transporting, plasma membrane 2	up p05	NA	up p05	down p05		2	1
492	ATP2B3	ATPase, Ca++ transporting, plasma membrane 3	NS	NA	up p05	NS		1	0
495	ATP4A	ATPase, H+/K+ exchanging, alpha polypeptide	NS	NA	NS	NS		0	0
518	ATP5G3	ATP synthase, H+ transporting, mitochondrial F0 complex, subunit c (subunit 9) isoform 3	down p05	NA	down p05	up p05		1	2
552	AVPR1A	arginine vasopressin receptor 1A	NA	NA	up p05	down p05		1	1
554	AVPR2	arginine vasopressin receptor 2 (nephrogenic diabetes insipidus)	NA	NA	up p05	NA		1	0
596	BCL2	B-cell CLL/lymphoma 2	up p05	NA	NS	up p05		2	0
629	BF	B-factor, properdin	NS	NA	NS	NS		0	0
633	BGN	biglycan	NS	NA	NS	NS		0	0
643	BLR1	Burkitt lymphoma receptor 1, GTP binding protein (chemokine (C-X-C motif) receptor 5)	NS	NA	NS	up p05		1	0
645	BLVRB	biliverdin reductase B (flavin reductase (NADPH))	NS	NA	NS	NS		0	0
655	BMP7	bone morphogenetic protein 7 (osteogenic protein 1)	NS	NA	NS	NS		0	0
666	BOK	BCL2-related ovarian killer	NA	NA	NA	NA		0	0
687	KLF9	Kruppel-like factor 9	NS	NA	NS	down p05		0	1
712	C1QA	complement component 1, q subcomponent, alpha polypeptide	NA	NA	NS	NA		0	0
717	C2	complement component 2	up p05	NA	NS	NS		1	0
720	C4A	complement component 4A	down p05	NA	NS	NS		0	1
730	C7	complement component 7	NS	NA	down p05	NS		0	1
733	C8G	complement component 8, gamma polypeptide	NS	NA	NS	NS		0	0
741	ZNHIT2	zinc finger, HIT type 2	NA	NA	NS	NA		0	0
758	MPPED1	metallophosphoesterase domain containing 1	NS	NA	up p05	up p05		2	0
773	CACNA1A	calcium channel, voltage-dependent, P/Q type, alpha 1A subunit	NS	NA	NS	up p05		1	0
811	CALR	calreticulin	down p05	NA	NS	NS		0	1
816	CAMK2B	calcium/calmodulin-dependent protein kinase (CaM kinase) II beta	up p05	NA	up p05	up p05		3	0
817	CAMK2D	calcium/calmodulin-dependent protein kinase (CaM kinase) II delta	NA	NA	NA	NA		0	0
828	CAPS	calcyphosine	NA	NA	NA	NA		0	0
858	CAV2	caveolin 2	NS	NA	NS	up p05		1	0
864	RUNX3	runt-related transcription factor 3	NS	NA	NS	NS		0	0
886	CCKAR	cholecystokinin A receptor	up p05	NA	up p05	NS		2	0
923	CD6	CD6 antigen	up p05	NA	NS	NS		1	0
924	CD7	CD7 antigen (p41)	up p05	NA	up p05	NS		2	0
926	CD8B1	CD8 antigen, beta polypeptide 1 (p37)	NS	NA	NS	NS		0	0
929	CD14	CD14 antigen	NS	NA	NS	NS		0	0
941	CD80	CD80 antigen (CD28 antigen ligand 1, B7-1 antigen)	NS	NA	NS	NS		0	0
943	TNFRSF8	tumor necrosis factor receptor superfamily, member 8	NS	NA	NS	up p05		1	0
954	ENTPD2	ectonucleoside triphosphate diphosphohydrolase 2	up p05	NA	NS	NS		1	0
960	CD44	CD44 antigen (homing function and Indian blood group system)	NS	NA	NS	NS		0	0
977	CD151	CD151 antigen	down p05	NA	NS	NS		0	1
998	CDC42	cell division cycle 42 (GTP binding protein, 25kDa)	NS	NA	NS	up p05		1	0
1013	CDH15	cadherin 15, M-cadherin (myotubule)	down p05	NA	NS	NS		0	1
1026	CDKN1A	cyclin-dependent kinase inhibitor 1A (p21, Cip1)	NS	NA	NS	down p05		0	1
1028	CDKN1C	cyclin-dependent kinase inhibitor 1C (p57, Kip2)	NS	NA	NS	NS		0	0
1032	CDKN2D	cyclin-dependent kinase inhibitor 2D (p19, inhibits CDK4)	NS	NA	NS	up p05		1	0
1066	CES1	carboxylesterase 1 (monocyte/macrophage serine esterase 1)	NS	NA	NS	NS		0	0
1082	CGB	chorionic gonadotropin, beta polypeptide	down p05	NA	NS	up p05		1	1
1089	CEACAM4	carcinoembryonic antigen-related cell adhesion molecule 4	up p05	NA	NS	NS		1	0
1104	RCC1	regulator of chromosome condensation 1	NS	NA	NS	NS		0	0
1112	CHES1	checkpoint suppressor 1	down p05	NA	up p05	NS		1	1
1145	CHRNE	cholinergic receptor, nicotinic, epsilon polypeptide	NS	NA	NS	up p05		1	0
1188	CLCNKB	chloride channel Kb	NA	NA	up p05	up p05		2	0
1208	CLPS	colipase, pancreatic	NS	NA	up p05	down p05		1	1
1230	CCR1	chemokine (C-C motif) receptor 1	NS	NA	NS	down p05		0	1
1235	CCR6	chemokine (C-C motif) receptor 6	NS	NA	NS	NS		0	0
1240	CMKLR1	chemokine-like receptor 1	up p05	NA	NS	NS		1	0
1258	CNGB1	cyclic nucleotide gated channel beta 1	NS	NA	NS	up p05		1	0
1277	COL1A1	collagen, type I, alpha 1	up p05	NA	NS	up p05		2	0
1297	COL9A1	collagen, type IX, alpha 1	NS	NA	NS	up p05		1	0
1329	COX5B	cytochrome c oxidase subunit Vb	down p05	NA	down p05	NS		0	2
1396	CRIP1	cysteine-rich protein 1 (intestinal)	down p05	NA	NS	NS		0	1
1406	CRX	cone-rod homeobox	NS	NA	NS	NS		0	0
1421	CRYGD	crystallin, gamma D	NS	NA	NS	NS		0	0
1454	CSNK1E	casein kinase 1, epsilon	NS	NA	up p05	NS		1	0
1470	CST2	cystatin SA	NA	NA	NS	NA		0	0
1482	NKX2-5	NK2 transcription factor related, locus 5 (Drosophila)	NS	NA	NS	up p05		1	0
1485	CTAG1B	cancer/testis antigen 1B	up p05	NA	NS	NS		1	0
1489	CTF1	cardiotrophin 1	up p05	NA	up p05	NS		2	0
1501	CTNND2	catenin (cadherin-associated protein), delta 2 (neural plakophilin-related arm-repeat protein)	up p05	NA	NS	down p05		1	1
1522	CTSZ	cathepsin Z	NS	NA	NS	up p05		1	0
1539	CYLC2	cylicin, basic protein of sperm head cytoskeleton 2	NS	NA	NS	down p05		0	1
1544	CYP1A2	cytochrome P450, family 1, subfamily A, polypeptide 2	NA	NA	NS	up p05		1	0
1548	CYP2A6	cytochrome P450, family 2, subfamily A, polypeptide 6	up p05	NA	NS	up p05		2	0
1565	CYP2D6	cytochrome P450, family 2, subfamily D, polypeptide 6	up p05	NA	up p05	NS		2	0
1585	CYP11B2	cytochrome P450, family 11, subfamily B, polypeptide 2	NA	NA	NS	NS		0	0
1588	CYP19A1	cytochrome P450, family 19, subfamily A, polypeptide 1	NS	NA	up p05	NS		1	0
1613	DAPK3	death-associated protein kinase 3	NS	NA	NS	NS		0	0
1621	DBH	dopamine beta-hydroxylase (dopamine beta-monooxygenase)	up p05	NA	NS	up p05		2	0
1628	DBP	D site of albumin promoter (albumin D-box) binding protein	down p05	NA	NS	NS		0	1
1630	DCC	deleted in colorectal carcinoma	NS	NA	NS	NS		0	0
1632	DCI	dodecenoyl-Coenzyme A delta isomerase (3,2 trans-enoyl-Coenzyme A isomerase)	down p05	NA	NS	up p05		1	1
1634	DCN	decorin	NA	NA	down p05	NA		0	1
1645	AKR1C1	aldo-keto reductase family 1, member C1 (dihydrodiol dehydrogenase 1; 20-alpha (3-alpha)-hydroxysteroid dehydrogenase)	NA	NA	NS	NA		0	0
1672	DEFB1	defensin, beta 1	NS	NA	NS	NS		0	0
1727	CYB5R3	cytochrome b5 reductase 3	NS	NA	NS	down p05		0	1
1739	DLG1	discs, large homolog 1 (Drosophila)	NS	NA	down p05	NS		0	1
1742	DLG4	discs, large homolog 4 (Drosophila)	up p05	NA	NS	NS		1	0
1757	SARDH	sarcosine dehydrogenase	NS	NA	up p05	up p05		2	0
1759	DNM1	dynamin 1	NS	NA	NS	NS		0	0
1770	DNAH9	dynein, axonemal, heavy polypeptide 9	up p05	NA	up p05	NS		2	0
1773	DNASE1	deoxyribonuclease I	NS	NA	NS	up p05		1	0
1778	DYNC1H1	dynein, cytoplasmic 1, heavy chain 1	NS	NA	down p05	NS		0	1
1796	DOK1	docking protein 1, 62kDa (downstream of tyrosine kinase 1)	up p05	NA	NS	NS		1	0
1797	DOM3Z	dom-3 homolog Z (C. elegans)	NS	NA	NS	NS		0	0
1803	DPP4	dipeptidylpeptidase 4 (CD26, adenosine deaminase complexing protein 2)	NS	NA	NS	NS		0	0
1805	DPT	dermatopontin	up p05	NA	NS	NS		1	0
1807	DPYS	dihydropyrimidinase	NS	NA	NS	NS		0	0
1813	DRD2	dopamine receptor D2	NS	NA	NS	NS		0	0
1839	HBEGF	heparin-binding EGF-like growth factor	up p05	NA	NS	NS		1	0
1843	DUSP1	dual specificity phosphatase 1	NS	NA	NS	NS		0	0
1857	DVL3	dishevelled, dsh homolog 3 (Drosophila)	NS	NA	up p05	NS		1	0
1902	EDG2	endothelial differentiation, lysophosphatidic acid G-protein-coupled receptor, 2	NS	NA	up p05	down p05		1	1
1915	EEF1A1	eukaryotic translation elongation factor 1 alpha 1	down p05	NA	NS	up p05		1	1
1917	EEF1A2	eukaryotic translation elongation factor 1 alpha 2	down p05	NA	NS	NS		0	1
1936	EEF1D	eukaryotic translation elongation factor 1 delta (guanine nucleotide exchange protein)	down p05	NA	NS	NS		0	1
1958	EGR1	early growth response 1	up p05	NA	NS	NS		1	0
1984	EIF5A	eukaryotic translation initiation factor 5A	NS	NA	NS	up p05		1	0
1995	ELAVL3	ELAV (embryonic lethal, abnormal vision, Drosophila)-like 3 (Hu antigen C)	up p05	NA	NS	up p05		2	0
2039	EPB49	erythrocyte membrane protein band 4.9 (dematin)	NS	NA	up p05	NS		1	0
2066	ERBB4	v-erb-a erythroblastic leukemia viral oncogene homolog 4 (avian)	NS	NA	NS	NS		0	0
2116	ETV2	ets variant gene 2	NS	NA	NS	up p05		1	0
2121	EVC	Ellis van Creveld syndrome	NA	NA	NS	NA		0	0
2128	EVX1	eve, even-skipped homeo box homolog 1 (Drosophila)	NA	NA	NS	up p05		1	0
2145	EZH1	enhancer of zeste homolog 1 (Drosophila)	up p05	NA	NS	NS		1	0
2147	F2	coagulation factor II (thrombin)	up p05	NA	NS	up p05		2	0
2159	F10	coagulation factor X	NS	NA	NS	up p05		1	0
2160	F11	coagulation factor XI (plasma thromboplastin antecedent)	NS	NA	NS	NS		0	0
2170	FABP3	fatty acid binding protein 3, muscle and heart (mammary-derived growth inhibitor)	NS	NA	NS	NS		0	0
2199	FBLN2	fibulin 2	NS	NA	NS	NS		0	0
2202	EFEMP1	EGF-containing fibulin-like extracellular matrix protein 1	NS	NA	NS	NS		0	0
2205	FCER1A	Fc fragment of IgE, high affinity I, receptor for; alpha polypeptide	NS	NA	down p05	down p05		0	2
2219	FCN1	ficolin (collagen/fibrinogen domain containing) 1	NS	NA	NS	NS		0	0
2250	FGF5	fibroblast growth factor 5	up p05	NA	NS	down p05		1	1
2253	FGF8	fibroblast growth factor 8 (androgen-induced)	NS	NA	NS	up p05		1	0
2263	FGFR2	fibroblast growth factor receptor 2 (bacteria-expressed kinase, keratinocyte growth factor receptor, craniofacial dysostosis 1, Crouzon syndrome, Pfeiffer syndrome, Jackson-Weiss syndrome)	NS	NA	NS	NS		0	0
2264	FGFR4	fibroblast growth factor receptor 4	NS	NA	NS	up p05		1	0
2267	FGL1	fibrinogen-like 1	up p05	NA	up p05	NS		2	0
2273	FHL1	four and a half LIM domains 1	NS	NA	NS	down p05		0	1
2289	FKBP5	FK506 binding protein 5	NS	NA	NS	NS		0	0
2298	FOXD4	forkhead box D4	NA	NA	NA	NA		0	0
2302	FOXJ1	forkhead box J1	NS	NA	up p05	NS		1	0
2306	FOXD2	forkhead box D2	NS	NA	NS	NS		0	0
2314	FLII	flightless I homolog (Drosophila)	down p05	NA	NS	up p05		1	1
2319	FLOT2	flotillin 2	NS	NA	NS	up p05		1	0
2323	FLT3LG	fms-related tyrosine kinase 3 ligand	up p05	NA	NS	up p05		2	0
2324	FLT4	fms-related tyrosine kinase 4	NS	NA	NS	up p05		1	0
2353	FOS	v-fos FBJ murine osteosarcoma viral oncogene homolog	NS	NA	NS	NS		0	0
2527	FUT5	fucosyltransferase 5 (alpha (1,3) fucosyltransferase)	NS	NA	NS	up p05		1	0
2558	GABRA5	gamma-aminobutyric acid (GABA) A receptor, alpha 5	NS	NA	NS	down p05		0	1
2562	GABRB3	gamma-aminobutyric acid (GABA) A receptor, beta 3	NS	NA	NS	NS		0	0
2563	GABRD	gamma-aminobutyric acid (GABA) A receptor, delta	NS	NA	NS	up p05		1	0
2593	GAMT	guanidinoacetate N-methyltransferase	NS	NA	NS	NS		0	0
2624	GATA2	GATA binding protein 2	up p05	NA	NS	NS		1	0
2627	GATA6	GATA binding protein 6	NS	NA	NS	NS		0	0
2652	OPN1MW	opsin 1 (cone pigments), medium-wave-sensitive (color blindness, deutan)	NA	NA	NA	NA		0	0
2657	GDF1	growth differentiation factor 1	up p05	NA	NS	up p05		2	0
2671	GFER	growth factor, augmenter of liver regeneration (ERV1 homolog, S. cerevisiae)	NS	NA	up p05	up p05		2	0
2673	GFPT1	glutamine-fructose-6-phosphate transaminase 1	NS	NA	NS	NS		0	0
2683	B4GALT1	UDP-Gal:betaGlcNAc beta 1,4- galactosyltransferase, polypeptide 1	NS	NA	NS	down p05		0	1
2696	GIPR	gastric inhibitory polypeptide receptor	up p05	NA	NS	NS		1	0
2701	GJA4	gap junction protein, alpha 4, 37kDa (connexin 37)	NS	NA	NS	NS		0	0
2738	GLI4	GLI-Kruppel family member GLI4	NA	NA	NA	NA		0	0
2779	GNAT1	guanine nucleotide binding protein (G protein), alpha transducing activity polypeptide 1	up p05	NA	up p05	up p05		3	0
2794	GNL1	guanine nucleotide binding protein-like 1	up p05	NA	NS	NS		1	0
2801	GOLGA2	golgi autoantigen, golgin subfamily a, 2	NS	NA	up p05	up p05		2	0
2815	GP9	glycoprotein IX (platelet)	up p05	NA	up p05	up p05		3	0
2819	GPD1	glycerol-3-phosphate dehydrogenase 1 (soluble)	up p05	NA	up p05	NS		2	0
2821	GPI	glucose phosphate isomerase	up p05	NA	NS	NS		1	0
2826	CCR10	chemokine (C-C motif) receptor 10	NA	NA	NS	NA		0	0
2828	GPR4	G protein-coupled receptor 4	NS	NA	up p05	down p05		1	1
2829	XCR1	chemokine (C motif) receptor 1	NA	NA	up p05	NA		1	0
2843	GPR20	G protein-coupled receptor 20	up p05	NA	NS	NS		1	0
2852	GPR30	G protein-coupled receptor 30	NS	NA	NS	up p05		1	0
2864	GPR40	G protein-coupled receptor 40	NA	NA	NA	NA		0	0
2866	GPR42	G protein-coupled receptor 42	NA	NA	up p05	NA		1	0
2870	GRK6	G protein-coupled receptor kinase 6	NS	NA	up p05	NS		1	0
2897	GRIK1	glutamate receptor, ionotropic, kainate 1	NS	NA	NS	NS		0	0
2901	GRIK5	glutamate receptor, ionotropic, kainate 5	up p05	NA	up p05	NS		2	0
2902	GRIN1	glutamate receptor, ionotropic, N-methyl D-aspartate 1	NS	NA	NS	up p05		1	0
2905	GRIN2C	glutamate receptor, ionotropic, N-methyl D-aspartate 2C	NS	NA	NS	up p05		1	0
2915	GRM5	glutamate receptor, metabotropic 5	NS	NA	NS	down p05		0	1
2931	GSK3A	glycogen synthase kinase 3 alpha	up p05	NA	up p05	up p05		3	0
2972	BRF1	BRF1 homolog, subunit of RNA polymerase III transcription initiation factor IIIB (S. cerevisiae)	NS	NA	up p05	up p05		2	0
2976	GTF3C2	general transcription factor IIIC, polypeptide 2, beta 110kDa	NS	NA	NS	NS		0	0
2990	GUSB	glucuronidase, beta	NS	NA	NS	NS		0	0
3014	H2AFX	H2A histone family, member X	NS	NA	NS	NS		0	0
3020	H3F3A	H3 histone, family 3A	NA	NA	NS	NA		0	0
3049	HBQ1	hemoglobin, theta 1	NA	NA	NS	NA		0	0
3084	NRG1	neuregulin 1	NS	NA	NS	up p05		1	0
3090	HIC1	hypermethylated in cancer 1	NS	NA	NS	up p05		1	0
3099	HK2	hexokinase 2	NS	NA	NS	NS		0	0
3101	HK3	hexokinase 3 (white cell)	NA	NA	up p05	NS		1	0
3119	HLA-DQB1	major histocompatibility complex, class II, DQ beta 1	NS	NA	NS	NS		0	0
3140	MR1	major histocompatibility complex, class I-related	up p05	NA	NS	NS		1	0
3142	HLX1	H2.0-like homeo box 1 (Drosophila)	NS	NA	NS	up p05		1	0
3148	HMGB2	high-mobility group box 2	NS	NA	NS	NS		0	0
3166	HMX1	homeo box (H6 family) 1	NS	NA	up p05	up p05		2	0
3171	FOXA3	forkhead box A3	NA	NA	NA	NA		0	0
3172	HNF4A	hepatocyte nuclear factor 4, alpha	up p05	NA	up p05	up p05		3	0
3177	SLC29A2	solute carrier family 29 (nucleoside transporters), member 2	NS	NA	up p05	up p05		2	0
3196	TLX2	T-cell leukemia, homeobox 2	NS	NA	NS	up p05		1	0
3200	HOXA3	homeo box A3	NA	NA	NS	NA		0	0
3268	HRBL	HIV-1 Rev binding protein-like	NS	NA	up p05	up p05		2	0
3297	HSF1	heat shock transcription factor 1	NS	NA	up p05	up p05		2	0
3309	HSPA5	heat shock 70kDa protein 5 (glucose-regulated protein, 78kDa)	down p05	NA	NS	NS		0	1
3338	DNAJC4	DnaJ (Hsp40) homolog, subfamily C, member 4	up p05	NA	NS	NS		1	0
3356	HTR2A	5-hydroxytryptamine (serotonin) receptor 2A	NS	NA	NS	NS		0	0
3363	HTR7	5-hydroxytryptamine (serotonin) receptor 7 (adenylate cyclase-coupled)	up p05	NA	up p05	NS		2	0
3381	IBSP	integrin-binding sialoprotein (bone sialoprotein, bone sialoprotein II)	NS	NA	NS	up p05		1	0
3382	ICA1	islet cell autoantigen 1, 69kDa	NS	NA	NS	up p05		1	0
3384	ICAM2	intercellular adhesion molecule 2	NS	NA	NS	NS		0	0
3425	IDUA	iduronidase, alpha-L-	up p05	NA	up p05	NS		2	0
3479	IGF1	insulin-like growth factor 1 (somatomedin C)	NS	NA	NS	NS		0	0
3483	IGFALS	insulin-like growth factor binding protein, acid labile subunit	NA	NA	NS	up p05		1	0
3488	IGFBP5	insulin-like growth factor binding protein 5	NS	NA	NS	up p05		1	0
3491	CYR61	cysteine-rich, angiogenic inducer, 61	NS	NA	NS	down p05		0	1
3502	IGHG3	immunoglobulin heavy constant gamma 3 (G3m marker)	down p05	NA	NS	NS		0	1
3594	IL12RB1	interleukin 12 receptor, beta 1	up p05	NA	up p05	NS		2	0
3635	INPP5D	inositol polyphosphate-5-phosphatase, 145kDa	NS	NA	NS	NS		0	0
3640	INSL3	insulin-like 3 (Leydig cell)	NA	NA	up p05	up p05		2	0
3645	INSRR	insulin receptor-related receptor	NA	NA	up p05	NA		1	0
3651	IPF1	insulin promoter factor 1, homeodomain transcription factor	up p05	NA	NS	up p05		2	0
3662	IRF4	interferon regulatory factor 4	NS	NA	NS	NS		0	0
3674	ITGA2B	integrin, alpha 2b (platelet glycoprotein IIb of IIb/IIIa complex, antigen CD41B)	up p05	NA	up p05	down p05		2	1
3683	ITGAL	integrin, alpha L (antigen CD11A (p180), lymphocyte function-associated antigen 1; alpha polypeptide)	NS	NA	NS	down p05		0	1
3695	ITGB7	integrin, beta 7	NS	NA	NS	NS		0	0
3705	ITPK1	inositol 1,3,4-triphosphate 5/6 kinase	NS	NA	NS	NS		0	0
3707	ITPKB	inositol 1,4,5-trisphosphate 3-kinase B	NS	NA	NS	NS		0	0
3727	JUND	jun D proto-oncogene	NS	NA	NS	down p05		0	1
3747	KCNC2	potassium voltage-gated channel, Shaw-related subfamily, member 2	NA	NA	NS	NA		0	0
3748	KCNC3	potassium voltage-gated channel, Shaw-related subfamily, member 3	NS	NA	up p05	up p05		2	0
3749	KCNC4	potassium voltage-gated channel, Shaw-related subfamily, member 4	NS	NA	NS	up p05		1	0
3754	KCNF1	potassium voltage-gated channel, subfamily F, member 1	NS	NA	NS	NS		0	0
3757	KCNH2	potassium voltage-gated channel, subfamily H (eag-related), member 2	up p05	NA	NS	NS		1	0
3762	KCNJ5	potassium inwardly-rectifying channel, subfamily J, member 5	up p05	NA	up p05	NS		2	0
3782	KCNN3	potassium intermediate/small conductance calcium-activated channel, subfamily N, member 3	NS	NA	NS	up p05		1	0
3785	KCNQ2	potassium voltage-gated channel, KQT-like subfamily, member 2	NA	NA	NS	NS		0	0
3800	KIF5C	kinesin family member 5C	NS	NA	NS	NS		0	0
3818	KLKB1	kallikrein B, plasma (Fletcher factor) 1	NS	NA	NS	NS		0	0
3827	KNG1	kininogen 1	up p05	NA	NS	up p05		2	0
3833	KIFC1	kinesin family member C1	up p05	NA	up p05	up p05		3	0
3855	KRT7	keratin 7	up p05	NA	NS	up p05		2	0
3880	KRT19	keratin 19	NS	NA	NS	NS		0	0
3883	KRTHA3A	keratin, hair, acidic, 3A	up p05	NA	NS	NS		1	0
3891	KRTHB5	keratin, hair, basic, 5	up p05	NA	NS	NS		1	0
3908	LAMA2	laminin, alpha 2 (merosin, congenital muscular dystrophy)	NS	NA	NS	NS		0	0
3949	LDLR	low density lipoprotein receptor (familial hypercholesterolemia)	NS	NA	NS	NS		0	0
3972	LHB	luteinizing hormone beta polypeptide	NS	NA	NS	NS		0	0
4000	LMNA	lamin A/C	NS	NA	NS	NS		0	0
4004	LMO1	LIM domain only 1 (rhombotin 1)	up p05	NA	NS	NS		1	0
4017	LOXL2	lysyl oxidase-like 2	NS	NA	NS	NS		0	0
4055	LTBR	lymphotoxin beta receptor (TNFR superfamily, member 3)	NS	NA	up p05	up p05		2	0
4070	TACSTD2	tumor-associated calcium signal transducer 2	down p05	NA	NS	NS		0	1
4091	SMAD6	SMAD, mothers against DPP homolog 6 (Drosophila)	NS	NA	up p05	NS		1	0
4099	MAG	myelin associated glycoprotein	up p05	NA	up p05	NS		2	0
4101	MAGEA2	melanoma antigen family A, 2	NS	NA	NS	NS		0	0
4109	MAGEA10	melanoma antigen family A, 10	NS	NA	up p05	down p05		1	1
4134	MAP4	microtubule-associated protein 4	NS	NA	NS	NS		0	0
4137	MAPT	microtubule-associated protein tau	NS	NA	NS	up p05		1	0
4141	MARS	methionine-tRNA synthetase	up p05	NA	NS	up p05		2	0
4145	MATK	megakaryocyte-associated tyrosine kinase	NA	NA	NS	NS		0	0
4150	MAZ	MYC-associated zinc finger protein (purine-binding transcription factor)	up p05	NA	up p05	NS		2	0
4155	MBP	myelin basic protein	NS	NA	NS	NS		0	0
4185	ADAM11	ADAM metallopeptidase domain 11	NA	NA	up p05	NS		1	0
4209	MEF2D	MADS box transcription enhancer factor 2, polypeptide D (myocyte enhancer factor 2D)	NS	NA	NS	NS		0	0
4247	MGAT2	mannosyl (alpha-1,6-)-glycoprotein beta-1,2-N-acetylglucosaminyltransferase	up p05	NA	NS	down p05		1	1
4248	MGAT3	mannosyl (beta-1,4-)-glycoprotein beta-1,4-N-acetylglucosaminyltransferase	NA	NA	up p05	up p05		2	0
4261	CIITA	class II, major histocompatibility complex, transactivator	up p05	NA	up p05	NS		2	0
4303	MLLT7	myeloid/lymphoid or mixed-lineage leukemia (trithorax homolog, Drosophila); translocated to, 7	NS	NA	NS	NS		0	0
4308	TRPM1	transient receptor potential cation channel, subfamily M, member 1	NS	NA	up p05	NS		1	0
4325	MMP16	matrix metallopeptidase 16 (membrane-inserted)	up p05	NA	NS	up p05		2	0
4335	MNT	MAX binding protein	NS	NA	NS	down p05		0	1
4336	MOBP	myelin-associated oligodendrocyte basic protein	NS	NA	NS	up p05		1	0
4340	MOG	myelin oligodendrocyte glycoprotein	NS	NA	up p05	NS		1	0
4521	NUDT1	nudix (nucleoside diphosphate linked moiety X)-type motif 1	NS	NA	NS	up p05		1	0
4585	MUC4	mucin 4, tracheobronchial	NS	NA	NS	NS		0	0
4588	MUC6	mucin 6, gastric	NA	NA	NS	up p05		1	0
4598	MVK	mevalonate kinase (mevalonic aciduria)	up p05	NA	up p05	NS		2	0
4602	MYB	v-myb myeloblastosis viral oncogene homolog (avian)	NS	NA	NS	up p05		1	0
4603	MYBL1	v-myb myeloblastosis viral oncogene homolog (avian)-like 1	up p05	NA	down p05	NS		1	1
4613	MYCN	v-myc myelocytomatosis viral related oncogene, neuroblastoma derived (avian)	NS	NA	NS	up p05		1	0
4629	MYH11	myosin, heavy polypeptide 11, smooth muscle	NS	NA	NS	down p05		0	1
4656	MYOG	myogenin (myogenic factor 4)	up p05	NA	NS	NS		1	0
4669	NAGLU	N-acetylglucosaminidase, alpha- (Sanfilippo disease IIIB)	NS	NA	NS	up p05		1	0
4670	HNRPM	heterogeneous nuclear ribonucleoprotein M	down p05	NA	NS	NS		0	1
4723	NDUFV1	NADH dehydrogenase (ubiquinone) flavoprotein 1, 51kDa	down p05	NA	NS	up p05		1	1
4738	NEDD8	neural precursor cell expressed, developmentally down-regulated 8	up p05	NA	down p05	NS		1	1
4759	NEU2	sialidase 2 (cytosolic sialidase)	NA	NA	NS	NA		0	0
4762	NEUROG1	neurogenin 1	NA	NA	NS	NA		0	0
4772	NFATC1	nuclear factor of activated T-cells, cytoplasmic, calcineurin-dependent 1	NS	NA	NS	up p05		1	0
4775	NFATC3	nuclear factor of activated T-cells, cytoplasmic, calcineurin-dependent 3	up p05	NA	NS	up p05		2	0
4776	NFATC4	nuclear factor of activated T-cells, cytoplasmic, calcineurin-dependent 4	NS	NA	NS	up p05		1	0
4796	NFKBIL2	nuclear factor of kappa light polypeptide gene enhancer in B-cells inhibitor-like 2	NA	NA	NS	NA		0	0
4803	NGFB	nerve growth factor, beta polypeptide	NS	NA	NS	NS		0	0
4818	NKG7	natural killer cell group 7 sequence	NS	NA	NS	NS		0	0
4843	NOS2A	nitric oxide synthase 2A (inducible, hepatocytes)	NS	NA	NS	NS		0	0
4848	CNOT2	CCR4-NOT transcription complex, subunit 2	NS	NA	NS	NS		0	0
4858	NOVA2	neuro-oncological ventral antigen 2	up p05	NA	up p05	up p05		3	0
4861	NPAS1	neuronal PAS domain protein 1	NS	NA	NS	up p05		1	0
4879	NPPB	natriuretic peptide precursor B	NA	NA	NS	up p05		1	0
4880	NPPC	natriuretic peptide precursor C	NA	NA	NS	NA		0	0
4899	NRF1	nuclear respiratory factor 1	NS	NA	NS	NS		0	0
4917	NTN2L	netrin 2-like (chicken)	NA	NA	NS	up p05		1	0
4920	ROR2	receptor tyrosine kinase-like orphan receptor 2	up p05	NA	NS	NS		1	0
4921	DDR2	discoidin domain receptor family, member 2	up p05	NA	NS	NS		1	0
4927	NUP88	nucleoporin 88kDa	up p05	NA	NS	NS		1	0
4968	OGG1	8-oxoguanine DNA glycosylase	up p05	NA	NS	NS		1	0
4990	SIX6	sine oculis homeobox homolog 6 (Drosophila)	NS	NA	NS	up p05		1	0
4995	OR3A2	olfactory receptor, family 3, subfamily A, member 2	NA	NA	NS	NA		0	0
5010	CLDN11	claudin 11 (oligodendrocyte transmembrane protein)	NS	NA	up p05	NS		1	0
5024	P2RX3	purinergic receptor P2X, ligand-gated ion channel, 3	NS	NA	up p05	up p05		2	0
5045	FURIN	furin (paired basic amino acid cleaving enzyme)	NS	NA	NS	up p05		1	0
5049	PAFAH1B2	platelet-activating factor acetylhydrolase, isoform Ib, beta subunit 30kDa	NS	NA	up p05	NS		1	0
5062	PAK2	p21 (CDKN1A)-activated kinase 2	up p05	NA	down p05	NS		1	1
5069	PAPPA	pregnancy-associated plasma protein A, pappalysin 1	NS	NA	NS	up p05		1	0
5074	PAWR	PRKC, apoptosis, WT1, regulator	NS	NA	down p05	NS		0	1
5092	PCBD1	6-pyruvoyl-tetrahydropterin synthase/dimerization cofactor of hepatocyte nuclear factor 1 alpha (TCF1)	NS	NA	NS	NS		0	0
5097	PCDH1	protocadherin 1 (cadherin-like 1)	NS	NA	NS	up p05		1	0
5108	PCM1	pericentriolar material 1	up p05	NA	NS	NS		1	0
5141	PDE4A	phosphodiesterase 4A, cAMP-specific (phosphodiesterase E2 dunce homolog, Drosophila)	up p05	NA	NS	NS		1	0
5151	PDE8A	phosphodiesterase 8A	down p05	NA	NS	NS		0	1
5153	PDE1B	phosphodiesterase 1B, calmodulin-dependent	NS	NA	NS	NS		0	0
5156	PDGFRA	platelet-derived growth factor receptor, alpha polypeptide	NS	NA	NS	up p05		1	0
5158	PDE6B	phosphodiesterase 6B, cGMP-specific, rod, beta (congenital stationary night blindness 3, autosomal dominant)	NS	NA	up p05	NS		1	0
5164	PDK2	pyruvate dehydrogenase kinase, isozyme 2	NS	NA	NS	NS		0	0
5170	PDPK1	3-phosphoinositide dependent protein kinase-1	NS	NA	up p05	NS		1	0
5203	PFDN4	prefoldin 4	NS	NA	down p05	up p05		1	1
5222	PGA5	pepsinogen 5, group I (pepsinogen A)	NS	NA	NS	up p05		1	0
5284	PIGR	polymeric immunoglobulin receptor	up p05	NA	up p05	NS		2	0
5286	PIK3C2A	phosphoinositide-3-kinase, class 2, alpha polypeptide	NS	NA	down p05	down p05		0	2
5293	PIK3CD	phosphoinositide-3-kinase, catalytic, delta polypeptide	up p05	NA	NS	up p05		2	0
5296	PIK3R2	phosphoinositide-3-kinase, regulatory subunit 2 (p85 beta)	up p05	NA	NS	up p05		2	0
5309	PITX3	paired-like homeodomain transcription factor 3	NS	NA	NS	up p05		1	0
5348	FXYD1	FXYD domain containing ion transport regulator 1 (phospholemman)	NS	NA	NS	NS		0	0
5350	PLN	phospholamban	down p05	NA	NS	down p05		0	2
5409	PNMT	phenylethanolamine N-methyltransferase	up p05	NA	up p05	up p05		3	0
5413	38600	septin 5	NS	NA	NS	up p05		1	0
5439	POLR2J	polymerase (RNA) II (DNA directed) polypeptide J, 13.3kDa	down p05	NA	NS	up p05		1	1
5442	POLRMT	polymerase (RNA) mitochondrial (DNA directed)	NS	NA	NS	up p05		1	0
5443	POMC	proopiomelanocortin (adrenocorticotropin/ beta-lipotropin/ alpha-melanocyte stimulating hormone/ beta-melanocyte stimulating hormone/ beta-endorphin)	up p05	NA	NS	up p05		2	0
5457	POU4F1	POU domain, class 4, transcription factor 1	up p05	NA	up p05	down p05		2	1
5463	POU6F1	POU domain, class 6, transcription factor 1	up p05	NA	up p05	NS		2	0
5479	PPIB	peptidylprolyl isomerase B (cyclophilin B)	down p05	NA	NS	NS		0	1
5502	PPP1R1A	protein phosphatase 1, regulatory (inhibitor) subunit 1A	NS	NA	NS	NS		0	0
5516	PPP2CB	protein phosphatase 2 (formerly 2A), catalytic subunit, beta isoform	down p05	NA	down p05	down p05		0	3
5521	PPP2R2B	protein phosphatase 2 (formerly 2A), regulatory subunit B (PR 52), beta isoform	NS	NA	up p05	NS		1	0
5522	PPP2R2C	protein phosphatase 2 (formerly 2A), regulatory subunit B (PR 52), gamma isoform	NA	NA	NA	NA		0	0
5553	PRG2	proteoglycan 2, bone marrow (natural killer cell activator, eosinophil granule major basic protein)	up p05	NA	up p05	up p05		3	0
5582	PRKCG	protein kinase C, gamma	NS	NA	NS	NS		0	0
5596	MAPK4	mitogen-activated protein kinase 4	NA	NA	NS	up p05		1	0
5605	MAP2K2	mitogen-activated protein kinase kinase 2	down p05	NA	up p05	up p05		2	1
5606	MAP2K3	mitogen-activated protein kinase kinase 3	up p05	NA	NS	NS		1	0
5607	MAP2K5	mitogen-activated protein kinase kinase 5	NS	NA	NS	up p05		1	0
5616	PRKY	protein kinase, Y-linked	NS	NA	NS	down p05		0	1
5675	PSG6	pregnancy specific beta-1-glycoprotein 6	NA	NA	up p05	NA		1	0
5719	PSMD13	proteasome (prosome, macropain) 26S subunit, non-ATPase, 13	NS	NA	NS	up p05		1	0
5724	PTAFR	platelet-activating factor receptor	NA	NA	NS	up p05		1	0
5731	PTGER1	prostaglandin E receptor 1 (subtype EP1), 42kDa	NS	NA	up p05	up p05		2	0
5745	PTHR1	parathyroid hormone receptor 1	NS	NA	NS	NS		0	0
5757	PTMA	prothymosin, alpha (gene sequence 28)	down p05	NA	NS	NS		0	1
5786	PTPRA	protein tyrosine phosphatase, receptor type, A	NS	NA	NS	up p05		1	0
5794	PTPRH	protein tyrosine phosphatase, receptor type, H	NS	NA	up p05	NS		1	0
5802	PTPRS	protein tyrosine phosphatase, receptor type, S	up p05	NA	up p05	up p05		3	0
5813	PURA	purine-rich element binding protein A	NS	NA	down p05	NS		0	1
5817	PVR	poliovirus receptor	NS	NA	NS	up p05		1	0
5819	PVRL2	poliovirus receptor-related 2 (herpesvirus entry mediator B)	NS	NA	NS	NS		0	0
5822	PWP2H	PWP2 periodic tryptophan protein homolog (yeast)	NS	NA	NS	up p05		1	0
5870	RAB6A	RAB6A, member RAS oncogene family	NS	NA	down p05	NS		0	1
5889	RAD51C	RAD51 homolog C (S. cerevisiae)	NS	NA	down p05	NS		0	1
5893	RAD52	RAD52 homolog (S. cerevisiae)	NS	NA	NS	NS		0	0
5896	RAG1	recombination activating gene 1	NS	NA	up p05	NS		1	0
5902	RANBP1	RAN binding protein 1	NS	NA	NS	NS		0	0
5920	RARRES3	retinoic acid receptor responder (tazarotene induced) 3	down p05	NA	NS	NS		0	1
5980	REV3L	REV3-like, catalytic subunit of DNA polymerase zeta (yeast)	NS	NA	down p05	down p05		0	2
6000	RGS7	regulator of G-protein signalling 7	up p05	NA	NS	down p05		1	1
6002	RGS12	regulator of G-protein signalling 12	NS	NA	NS	up p05		1	0
6005	RHAG	Rhesus blood group-associated glycoprotein	NS	NA	NS	down p05		0	1
6009	RHEB	Ras homolog enriched in brain	down p05	NA	NS	NS		0	1
6094	ROM1	retinal outer segment membrane protein 1	NS	NA	NS	up p05		1	0
6097	RORC	RAR-related orphan receptor C	NA	NA	up p05	NS		1	0
6134	RPL10	ribosomal protein L10	down p05	NA	NS	up p05		1	1
6147	RPL23A	ribosomal protein L23a	down p05	NA	NS	up p05		1	1
6155	RPL27	ribosomal protein L27	down p05	NA	NS	NS		0	1
6157	RPL27A	ribosomal protein L27a	down p05	NA	NS	NS		0	1
6159	RPL29	ribosomal protein L29	down p05	NA	up p05	NS		1	1
6168	RPL37A	ribosomal protein L37a	NS	NA	NS	up p05		1	0
6169	RPL38	ribosomal protein L38	down p05	NA	NS	NS		0	1
6181	RPLP2	ribosomal protein, large, P2	NA	NA	NS	NA		0	0
6183	MRPS12	mitochondrial ribosomal protein S12	up p05	NA	NS	up p05		2	0
6199	RPS6KB2	ribosomal protein S6 kinase, 70kDa, polypeptide 2	up p05	NA	up p05	up p05		3	0
6204	RPS10	ribosomal protein S10	down p05	NA	NS	NS		0	1
6205	RPS11	ribosomal protein S11	down p05	NA	NS	NS		0	1
6206	RPS12	ribosomal protein S12	down p05	NA	NS	NS		0	1
6223	RPS19	ribosomal protein S19	down p05	NA	NS	NS		0	1
6224	RPS20	ribosomal protein S20	NS	NA	NS	NS		0	0
6236	RRAD	Ras-related associated with diabetes	NS	NA	NS	NS		0	0
6238	RRBP1	ribosome binding protein 1 homolog 180kDa (dog)	NS	NA	NS	NS		0	0
6242	RTKN	rhotekin	NA	NA	NA	NA		0	0
6327	SCN2B	sodium channel, voltage-gated, type II, beta	NS	NA	NS	NS		0	0
6337	SCNN1A	sodium channel, nonvoltage-gated 1 alpha	NS	NA	NS	NS		0	0
6343	SCT	secretin	NA	NA	NS	NA		0	0
6345	SRL	sarcalumenin	NA	NA	NA	NA		0	0
6354	CCL7	chemokine (C-C motif) ligand 7	up p05	NA	up p05	up p05		3	0
6367	CCL22	chemokine (C-C motif) ligand 22	NA	NA	NS	NS		0	0
6369	CCL24	chemokine (C-C motif) ligand 24	NA	NA	NS	NA		0	0
6404	SELPLG	selectin P ligand	up p05	NA	up p05	NS		2	0
6422	SFRP1	secreted frizzled-related protein 1	down p05	NA	NS	NS		0	1
6439	SFTPB	surfactant, pulmonary-associated protein B	NS	NA	NS	up p05		1	0
6440	SFTPC	surfactant, pulmonary-associated protein C	up p05	NA	NS	NS		1	0
6449	SGTA	small glutamine-rich tetratricopeptide repeat (TPR)-containing, alpha	down p05	NA	NS	up p05		1	1
6450	SH3BGR	SH3 domain binding glutamic acid-rich protein	NS	NA	NS	down p05		0	1
6452	SH3BP2	SH3-domain binding protein 2	up p05	NA	up p05	NS		2	0
6461	SHB	Src homology 2 domain containing adaptor protein B	NS	NA	up p05	up p05		2	0
6469	SHH	sonic hedgehog homolog (Drosophila)	NS	NA	NS	up p05		1	0
6487	ST3GAL3	ST3 beta-galactoside alpha-2,3-sialyltransferase 3	NA	NA	NA	NA		0	0
6490	SILV	silver homolog (mouse)	NS	NA	up p05	NS		1	0
6493	SIM2	single-minded homolog 2 (Drosophila)	up p05	NA	NS	NS		1	0
6497	SKI	v-ski sarcoma viral oncogene homolog (avian)	up p05	NA	NS	NS		1	0
6530	SLC6A2	solute carrier family 6 (neurotransmitter transporter, noradrenalin), member 2	up p05	NA	NS	NS		1	0
6535	SLC6A8	solute carrier family 6 (neurotransmitter transporter, creatine), member 8	up p05	NA	NS	up p05		2	0
6538	SLC6A11	solute carrier family 6 (neurotransmitter transporter, GABA), member 11	up p05	NA	up p05	NS		2	0
6541	SLC7A1	solute carrier family 7 (cationic amino acid transporter, y+ system), member 1	up p05	NA	NS	NS		1	0
6553	SLC9A5	solute carrier family 9 (sodium/hydrogen exchanger), member 5	NA	NA	NS	NA		0	0
6556	SLC11A1	solute carrier family 11 (proton-coupled divalent metal ion transporters), member 1	up p05	NA	up p05	NS		2	0
6559	SLC12A3	solute carrier family 12 (sodium/chloride transporters), member 3	up p05	NA	NS	down p05		1	1
6560	SLC12A4	solute carrier family 12 (potassium/chloride transporters), member 4	up p05	NA	NS	up p05		2	0
6568	SLC17A1	solute carrier family 17 (sodium phosphate), member 1	up p05	NA	up p05	NS		2	0
6585	SLIT1	slit homolog 1 (Drosophila)	up p05	NA	NS	NS		1	0
6640	SNTA1	syntrophin, alpha 1 (dystrophin-associated protein A1, 59kDa, acidic component)	NS	NA	NS	NS		0	0
6641	SNTB1	syntrophin, beta 1 (dystrophin-associated protein A1, 59kDa, basic component 1)	NS	NA	up p05	down p05		1	1
6645	SNTB2	syntrophin, beta 2 (dystrophin-associated protein A1, 59kDa, basic component 2)	NS	NA	NS	up p05		1	0
6650	SOLH	small optic lobes homolog (Drosophila)	NS	NA	up p05	up p05		2	0
6656	SOX1	SRY (sex determining region Y)-box 1	NA	NA	NS	NA		0	0
6688	SPI1	spleen focus forming virus (SFFV) proviral integration oncogene spi1	up p05	NA	NS	up p05		2	0
6693	SPN	sialophorin (gpL115, leukosialin, CD43)	up p05	NA	NS	NS		1	0
6714	SRC	v-src sarcoma (Schmidt-Ruppin A-2) viral oncogene homolog (avian)	NA	NA	NA	NA		0	0
6746	SSR2	signal sequence receptor, beta (translocon-associated protein beta)	NS	NA	NS	up p05		1	0
6751	SSTR1	somatostatin receptor 1	NA	NA	NS	NA		0	0
6755	SSTR5	somatostatin receptor 5	up p05	NA	NS	up p05		2	0
6794	STK11	serine/threonine kinase 11 (Peutz-Jeghers syndrome)	NS	NA	up p05	up p05		2	0
6861	SYT5	synaptotagmin V	up p05	NA	NS	up p05		2	0
6874	TAF4	TAF4 RNA polymerase II, TATA box binding protein (TBP)-associated factor, 135kDa	NS	NA	NS	NS		0	0
6886	TAL1	T-cell acute lymphocytic leukemia 1	NS	NA	up p05	NS		1	0
6890	TAP1	transporter 1, ATP-binding cassette, sub-family B (MDR/TAP)	up p05	NA	NS	NS		1	0
6899	TBX1	T-box 1	up p05	NA	NS	up p05		2	0
6904	TBCD	tubulin-specific chaperone d	NS	NA	NS	up p05		1	0
6907	TBL1X	transducin (beta)-like 1X-linked	NS	NA	NS	down p05		0	1
6910	TBX5	T-box 5	up p05	NA	up p05	NS		2	0
6915	TBXA2R	thromboxane A2 receptor	NA	NA	up p05	NA		1	0
6919	TCEA2	transcription elongation factor A (SII), 2	NS	NA	down p05	up p05		1	1
6926	TBX3	T-box 3 (ulnar mammary syndrome)	NA	NA	NS	NA		0	0
6939	TCF15	transcription factor 15 (basic helix-loop-helix)	up p05	NA	NS	up p05		2	0
7021	TFAP2B	transcription factor AP-2 beta (activating enhancer binding protein 2 beta)	NS	NA	NS	NS		0	0
7035	TFPI	tissue factor pathway inhibitor (lipoprotein-associated coagulation inhibitor)	up p05	NA	NS	down p05		1	1
7036	TFR2	transferrin receptor 2	NS	NA	NS	up p05		1	0
7037	TFRC	transferrin receptor (p90, CD71)	NS	NA	NS	NS		0	0
7078	TIMP3	TIMP metallopeptidase inhibitor 3 (Sorsby fundus dystrophy, pseudoinflammatory)	up p05	NA	NS	NS		1	0
7084	TK2	thymidine kinase 2, mitochondrial	NS	NA	down p05	up p05		1	1
7111	TMOD1	tropomodulin 1	NS	NA	down p05	NS		0	1
7139	TNNT2	troponin T type 2 (cardiac)	NA	NA	NS	up p05		1	0
7140	TNNT3	troponin T type 3 (skeletal, fast)	NS	NA	NS	up p05		1	0
7148	TNXB	tenascin XB	NS	NA	NS	NS		0	0
7168	TPM1	tropomyosin 1 (alpha)	down p05	NA	NS	NS		0	1
7169	TPM2	tropomyosin 2 (beta)	down p05	NA	NS	NS		0	1
7186	TRAF2	TNF receptor-associated factor 2	NS	NA	up p05	NS		1	0
7287	TULP1	tubby like protein 1	NS	NA	NS	NS		0	0
7289	TULP3	tubby like protein 3	up p05	NA	down p05	NS		1	1
7305	TYROBP	TYRO protein tyrosine kinase binding protein	NA	NA	NS	NA		0	0
7320	UBE2B	ubiquitin-conjugating enzyme E2B (RAD6 homolog)	up p05	NA	NS	down p05		1	1
7328	UBE2H	ubiquitin-conjugating enzyme E2H (UBC8 homolog, yeast)	NA	NA	up p05	up p05		2	0
7337	UBE3A	ubiquitin protein ligase E3A (human papilloma virus E6-associated protein, Angelman syndrome)	NS	NA	down p05	down p05		0	2
7343	UBTF	upstream binding transcription factor, RNA polymerase I	down p05	NA	NS	NS		0	1
7349	UCN	urocortin	NS	NA	NS	up p05		1	0
7375	USP4	ubiquitin specific peptidase 4 (proto-oncogene)	NS	NA	NS	NS		0	0
7423	VEGFB	vascular endothelial growth factor B	NS	NA	NS	NS		0	0
7434	VIPR2	vasoactive intestinal peptide receptor 2	NA	NA	up p05	NA		1	0
7439	VMD2	vitelliform macular dystrophy 2 (Best disease, bestrophin)	NS	NA	NS	up p05		1	0
7454	WAS	Wiskott-Aldrich syndrome (eczema-thrombocytopenia)	NS	NA	up p05	NS		1	0
7466	WFS1	Wolfram syndrome 1 (wolframin)	down p05	NA	NS	NS		0	1
7477	WNT7B	wingless-type MMTV integration site family, member 7B	NA	NA	NS	NA		0	0
7483	WNT9A	wingless-type MMTV integration site family, member 9A	NA	NA	NA	NA		0	0
7515	XRCC1	X-ray repair complementing defective repair in Chinese hamster cells 1	NA	NA	NS	up p05		1	0
7542	ZFPL1	zinc finger protein-like 1	up p05	NA	up p05	up p05		3	0
7544	ZFY	zinc finger protein, Y-linked	NA	NA	NS	NS		0	0
7545	ZIC1	Zic family member 1 (odd-paired homolog, Drosophila)	NS	NA	NS	down p05		0	1
7569	ZNF21	zinc finger protein 21 (KOX 14)	NA	NA	NA	NA		0	0
7576	ZNF28	zinc finger protein 28 (KOX 24)	NA	NA	NA	NA		0	0
7627	ZNF75A	zinc finger protein 75a	NA	NA	NA	NA		0	0
7638	ZNF221	zinc finger protein 221	NA	NA	up p05	NA		1	0
7703	PCGF2	polycomb group ring finger 2	NS	NA	NS	NS		0	0
7755	ZNF205	zinc finger protein 205	NS	NA	NS	NS		0	0
7832	BTG2	BTG family, member 2	down p05	NA	NS	down p05		0	2
7903	ST8SIA4	ST8 alpha-N-acetyl-neuraminide alpha-2,8-sialyltransferase 4	up p05	NA	NS	NS		1	0
7916	BAT2	HLA-B associated transcript 2	up p05	NA	up p05	up p05		3	0
7920	BAT5	HLA-B associated transcript 5	NA	NA	NA	NA		0	0
8000	PSCA	prostate stem cell antigen	NS	NA	NS	NS		0	0
8175	SF3A2	splicing factor 3a, subunit 2, 66kDa	NS	NA	NS	up p05		1	0
8290	HIST3H3	histone 3, H3	NA	NA	NS	NA		0	0
8295	TRRAP	transformation/transcription domain-associated protein	NS	NA	NS	NS		0	0
8335	HIST1H2AB	histone 1, H2ab	NA	NA	NS	NA		0	0
8336	HIST1H2AM	histone 1, H2am	NS	NA	NS	NS		0	0
8337	HIST2H2AA	histone 2, H2aa	NA	NA	NA	NA		0	0
8368	HIST1H4L	histone 1, H4l	NS	NA	NS	up p05		1	0
8370	HIST2H4	histone 2, H4	NS	NA	NS	up p05		1	0
8425	LTBP4	latent transforming growth factor beta binding protein 4	NS	NA	NS	NS		0	0
8436	SDPR	serum deprivation response (phosphatidylserine binding protein)	NA	NA	down p05	NA		0	1
8463	TEAD2	TEA domain family member 2	NA	NA	NA	NA		0	0
8464	SUPT3H	suppressor of Ty 3 homolog (S. cerevisiae)	up p05	NA	NS	up p05		2	0
8498	RANBP3	RAN binding protein 3	NS	NA	NS	NS		0	0
8514	KCNAB2	potassium voltage-gated channel, shaker-related subfamily, beta member 2	NS	NA	NS	up p05		1	0
8522	GAS7	growth arrest-specific 7	NS	NA	NS	NS		0	0
8536	CAMK1	calcium/calmodulin-dependent protein kinase I	NS	NA	NS	up p05		1	0
8537	BCAS1	breast carcinoma amplified sequence 1	NS	NA	NS	NS		0	0
8541	PPFIA3	protein tyrosine phosphatase, receptor type, f polypeptide (PTPRF), interacting protein (liprin), alpha 3	up p05	NA	NS	NS		1	0
8542	APOL1	apolipoprotein L, 1	NS	NA	NS	up p05		1	0
8568	D21S2056E	DNA segment on chromosome 21 (unique) 2056 expressed sequence	NA	NA	NS	NA		0	0
8572	PDLIM4	PDZ and LIM domain 4	down p05	NA	NS	NS		0	1
8608	RDH16	retinol dehydrogenase 16 (all-trans and 13-cis)	NA	NA	NS	up p05		1	0
8636	SSNA1	Sjogren's syndrome nuclear autoantigen 1	NS	NA	NS	up p05		1	0
8646	CHRD	chordin	NS	NA	NS	NS		0	0
8651	SOCS1	suppressor of cytokine signaling 1	NS	NA	NS	up p05		1	0
8653	DDX3Y	DEAD (Asp-Glu-Ala-Asp) box polypeptide 3, Y-linked	NS	NA	down p05	down p05		0	2
8665	EIF3S5	eukaryotic translation initiation factor 3, subunit 5 epsilon, 47kDa	down p05	NA	NS	NS		0	1
8698	EDG6	endothelial differentiation, G-protein-coupled receptor 6	up p05	NA	NS	NS		1	0
8735	MYH13	myosin, heavy polypeptide 13, skeletal muscle	NA	NA	NS	NA		0	0
8739	HRK	harakiri, BCL2 interacting protein (contains only BH3 domain)	NS	NA	up p05	NS		1	0
8740	TNFSF14	tumor necrosis factor (ligand) superfamily, member 14	NS	NA	NS	NS		0	0
8741	TNFSF13	tumor necrosis factor (ligand) superfamily, member 13	NS	NA	NS	up p05		1	0
8744	TNFSF9	tumor necrosis factor (ligand) superfamily, member 9	NS	NA	up p05	NS		1	0
8771	TNFRSF6B	tumor necrosis factor receptor superfamily, member 6b, decoy	NS	NA	up p05	up p05		2	0
8793	TNFRSF10D	tumor necrosis factor receptor superfamily, member 10d, decoy with truncated death domain	NS	NA	up p05	up p05		2	0
8794	TNFRSF10C	tumor necrosis factor receptor superfamily, member 10c, decoy without an intracellular domain	up p05	NA	NS	NS		1	0
8805	TRIM24	tripartite motif-containing 24	NS	NA	NS	NS		0	0
8817	FGF18	fibroblast growth factor 18	up p05	NA	NS	up p05		2	0
8831	SYNGAP1	synaptic Ras GTPase activating protein 1 homolog (rat)	NA	NA	NA	NA		0	0
8832	CD84	CD84 antigen (leukocyte antigen)	NS	NA	up p05	NS		1	0
8839	WISP2	WNT1 inducible signaling pathway protein 2	NS	NA	NS	NS		0	0
8852	AKAP4	A kinase (PRKA) anchor protein 4	NS	NA	NS	NS		0	0
8908	GYG2	glycogenin 2	NS	NA	NS	NS		0	0
8911	CACNA1I	calcium channel, voltage-dependent, alpha 1I subunit	NA	NA	NS	NA		0	0
8913	CACNA1G	calcium channel, voltage-dependent, alpha 1G subunit	NA	NA	NS	up p05		1	0
8934	RAB7L1	RAB7, member RAS oncogene family-like 1	NS	NA	NS	NS		0	0
8945	BTRC	beta-transducin repeat containing	NS	NA	NS	up p05		1	0
8976	WASL	Wiskott-Aldrich syndrome-like	NS	NA	NS	up p05		1	0
8992	ATP6V0E	ATPase, H+ transporting, lysosomal 9kDa, V0 subunit e	down p05	NA	down p05	NS		0	2
8993	PGLYRP1	peptidoglycan recognition protein 1	NS	NA	up p05	up p05		2	0
9021	SOCS3	suppressor of cytokine signaling 3	NA	NA	NS	up p05		1	0
9058	SLC13A2	solute carrier family 13 (sodium-dependent dicarboxylate transporter), member 2	up p05	NA	NS	NS		1	0
9060	PAPSS2	3'-phosphoadenosine 5'-phosphosulfate synthase 2	NS	NA	NS	up p05		1	0
9074	CLDN6	claudin 6	NA	NA	NS	NA		0	0
9080	CLDN9	claudin 9	up p05	NA	up p05	up p05		3	0
9091	PIGQ	phosphatidylinositol glycan, class Q	down p05	NA	NS	up p05		1	1
9099	USP2	ubiquitin specific peptidase 2	NS	NA	up p05	NS		1	0
9141	PDCD5	programmed cell death 5	NA	NA	down p05	NA		0	1
9149	DYRK1B	dual-specificity tyrosine-(Y)-phosphorylation regulated kinase 1B	NA	NA	NS	NS		0	0
9154	SLC28A1	solute carrier family 28 (sodium-coupled nucleoside transporter), member 1	NA	NA	up p05	NS		1	0
9159	PCSK7	proprotein convertase subtilisin/kexin type 7	NA	NA	up p05	up p05		2	0
9242	MSC	musculin (activated B-cell factor-1)	up p05	NA	NS	NS		1	0
9260	PDLIM7	PDZ and LIM domain 7 (enigma)	NS	NA	NS	NS		0	0
9265	PSCD3	pleckstrin homology, Sec7 and coiled-coil domains 3	NA	NA	NS	up p05		1	0
9356	SLC22A6	solute carrier family 22 (organic anion transporter), member 6	NS	NA	NS	up p05		1	0
9402	GRAP2	GRB2-related adaptor protein 2	up p05	NA	NS	NS		1	0
9464	HAND2	heart and neural crest derivatives expressed 2	NA	NA	NS	NA		0	0
9468	PCYT1B	phosphate cytidylyltransferase 1, choline, beta	up p05	NA	NS	down p05		1	1
9476	NAPSA	napsin A aspartic peptidase	NA	NA	NA	NA		0	0
9478	CABP1	calcium binding protein 1 (calbrain)	NS	NA	NS	up p05		1	0
9479	MAPK8IP1	mitogen-activated protein kinase 8 interacting protein 1	up p05	NA	NS	NS		1	0
9503	XAGE1	X antigen family, member 1	NA	NA	NS	NA		0	0
9513	FXR2	fragile X mental retardation, autosomal homolog 2	up p05	NA	NS	up p05		2	0
9514	GAL3ST1	galactose-3-O-sulfotransferase 1	NS	NA	NS	up p05		1	0
9518	GDF15	growth differentiation factor 15	NS	NA	NS	NS		0	0
9535	GMFG	glia maturation factor, gamma	NS	NA	NS	NS		0	0
9546	APBA3	amyloid beta (A4) precursor protein-binding, family A, member 3 (X11-like 2)	NS	NA	NS	up p05		1	0
9567	GTPBP1	GTP binding protein 1	down p05	NA	NS	up p05		1	1
9605	C16orf7	chromosome 16 open reading frame 7	up p05	NA	NS	NS		1	0
9612	NCOR2	nuclear receptor co-repressor 2	NS	NA	NS	NS		0	0
9622	KLK4	kallikrein 4 (prostase, enamel matrix, prostate)	NA	NA	NA	NA		0	0
9623	TCL1B	T-cell leukemia/lymphoma 1B	NS	NA	up p05	NS		1	0
9628	RGS6	regulator of G-protein signalling 6	up p05	NA	NS	NS		1	0
9701	SAPS2	SAPS domain family, member 2	up p05	NA	NS	up p05		2	0
9704	DHX34	DEAH (Asp-Glu-Ala-His) box polypeptide 34	NS	NA	up p05	NS		1	0
9711	KIAA0226	KIAA0226	NS	NA	NS	NS		0	0
9719	ADAMTSL2	ADAMTS-like 2	up p05	NA	NS	NS		1	0
9725	TMEM63A	transmembrane protein 63A	NS	NA	NS	NS		0	0
9726	ZNF646	zinc finger protein 646	NS	NA	NS	NS		0	0
9744	CENTB1	centaurin, beta 1	down p05	NA	NS	up p05		1	1
9751	SNPH	syntaphilin	NS	NA	NS	NS		0	0
9782	MATR3	matrin 3	up p05	NA	NS	NS		1	0
9796	PHYHIP	phytanoyl-CoA hydroxylase interacting protein	NS	NA	NS	NS		0	0
9802	DAZAP2	DAZ associated protein 2	NS	NA	down p05	NS		0	1
9806	SPOCK2	sparc/osteonectin, cwcv and kazal-like domains proteoglycan (testican) 2	NS	NA	NS	NS		0	0
9853	RUSC2	RUN and SH3 domain containing 2	up p05	NA	NS	NS		1	0
9855	FARP2	FERM, RhoGEF and pleckstrin domain protein 2	NS	NA	NS	NS		0	0
9856	KIAA0319	KIAA0319	NS	NA	up p05	NS		1	0
9898	UBAP2L	ubiquitin associated protein 2-like	NS	NA	NS	NS		0	0
9906	SLC35E2	solute carrier family 35, member E2	down p05	NA	NS	NS		0	1
9911	TMCC2	transmembrane and coiled-coil domain family 2	up p05	NA	NS	NS		1	0
9957	HS3ST1	heparan sulfate (glucosamine) 3-O-sulfotransferase 1	up p05	NA	NS	up p05		2	0
9985	REC8L1	REC8-like 1 (yeast)	NA	NA	NS	NA		0	0
9991	ROD1	ROD1 regulator of differentiation 1 (S. pombe)	NS	NA	NS	down p05		0	1
10002	NR2E3	nuclear receptor subfamily 2, group E, member 3	NS	NA	up p05	up p05		2	0
10022	INSL5	insulin-like 5	NA	NA	NS	NA		0	0
10043	TOM1	target of myb1 (chicken)	NS	NA	NS	up p05		1	0
10045	SH2D3A	SH2 domain containing 3A	NA	NA	NS	NA		0	0
10077	TSPAN32	tetraspanin 32	NA	NA	NS	NA		0	0
10084	PQBP1	polyglutamine binding protein 1	NS	NA	NS	up p05		1	0
10089	KCNK7	potassium channel, subfamily K, member 7	NA	NA	NS	NA		0	0
10093	ARPC4	actin related protein 2/3 complex, subunit 4, 20kDa	up p05	NA	up p05	up p05		3	0
10123	ARL4C	ADP-ribosylation factor-like 4C	NS	NA	NS	up p05		1	0
10139	ARFRP1	ADP-ribosylation factor related protein 1	NS	NA	up p05	NS		1	0
10160	FARP1	FERM, RhoGEF (ARHGEF) and pleckstrin domain protein 1 (chondrocyte-derived)	up p05	NA	NS	NS		1	0
10174	SORBS3	sorbin and SH3 domain containing 3	up p05	NA	up p05	NS		2	0
10188	TNK2	tyrosine kinase, non-receptor, 2	up p05	NA	NS	NS		1	0
10194	SDCCAG33	serologically defined colon cancer antigen 33	NA	NA	NS	NA		0	0
10209	EIF1	eukaryotic translation initiation factor 1	down p05	NA	NS	NS		0	1
10235	RASGRP2	RAS guanyl releasing protein 2 (calcium and DAG-regulated)	up p05	NA	up p05	up p05		3	0
10239	AP3S2	adaptor-related protein complex 3, sigma 2 subunit	NS	NA	NS	NS		0	0
10245	TIMM17B	translocase of inner mitochondrial membrane 17 homolog B (yeast)	NS	NA	NS	NS		0	0
10263	CDK2AP2	CDK2-associated protein 2	down p05	NA	NS	NS		0	1
10279	PRSS16	protease, serine, 16 (thymus)	up p05	NA	NS	NS		1	0
10288	LILRB2	leukocyte immunoglobulin-like receptor, subfamily B (with TM and ITIM domains), member 2	NS	NA	NS	up p05		1	0
10297	APC2	adenomatosis polyposis coli 2	NS	NA	NS	NS		0	0
10335	MRVI1	murine retrovirus integration site 1 homolog	NA	NA	NA	NA		0	0
10343	PKDREJ	polycystic kidney disease (polycystin) and REJ (sperm receptor for egg jelly homolog, sea urchin)-like	NA	NA	NS	NA		0	0
10345	TRDN	triadin	NA	NA	NS	NA		0	0
10370	CITED2	Cbp/p300-interacting transactivator, with Glu/Asp-rich carboxy-terminal domain, 2	NS	NA	NS	NS		0	0
10380	BPNT1	3'(2'), 5'-bisphosphate nucleotidase 1	NA	NA	NS	NA		0	0
10397	NDRG1	N-myc downstream regulated gene 1	NS	NA	NS	up p05		1	0
10409	BASP1	brain abundant, membrane attached signal protein 1	NS	NA	NS	NS		0	0
10449	ACAA2	acetyl-Coenzyme A acyltransferase 2 (mitochondrial 3-oxoacyl-Coenzyme A thiolase)	NS	NA	NS	NS		0	0
10456	HAX1	HCLS1 associated protein X-1	down p05	NA	NS	NS		0	1
10471	HKE2	HLA class II region expressed gene KE2	NS	NA	NS	NS		0	0
10474	TADA3L	transcriptional adaptor 3 (NGG1 homolog, yeast)-like	up p05	NA	NS	NS		1	0
10495	COVA1	cytosolic ovarian carcinoma antigen 1	NS	NA	NS	down p05		0	1
10501	SEMA6B	sema domain, transmembrane domain (TM), and cytoplasmic domain, (semaphorin) 6B	NA	NA	up p05	NA		1	0
10528	NOL5A	nucleolar protein 5A (56kDa with KKE/D repeat)	down p05	NA	NS	NS		0	1
10530	RIG	regulated in glioma	NS	NA	NS	up p05		1	0
10555	AGPAT2	1-acylglycerol-3-phosphate O-acyltransferase 2 (lysophosphatidic acid acyltransferase, beta)	NS	NA	up p05	NS		1	0
10570	DPYSL4	dihydropyrimidinase-like 4	up p05	NA	NS	up p05		2	0
10572	SIVA	CD27-binding (Siva) protein	down p05	NA	down p05	NS		0	2
10573	MRPL28	mitochondrial ribosomal protein L28	up p05	NA	NS	up p05		2	0
10579	TACC2	transforming, acidic coiled-coil containing protein 2	NS	NA	NS	NS		0	0
10591	C6orf108	chromosome 6 open reading frame 108	NS	NA	NS	up p05		1	0
10636	RGS14	regulator of G-protein signalling 14	NS	NA	up p05	NS		1	0
10641	TUSC4	tumor suppressor candidate 4	NS	NA	NS	up p05		1	0
10683	DLL3	delta-like 3 (Drosophila)	NA	NA	NS	NA		0	0
10743	RAI1	retinoic acid induced 1	NA	NA	NS	NA		0	0
10763	NES	nestin	NA	NA	NA	NA		0	0
10809	STARD10	START domain containing 10	NA	NA	NA	NA		0	0
10814	CPLX2	complexin 2	up p05	NA	NS	up p05		2	0
10859	LILRB1	leukocyte immunoglobulin-like receptor, subfamily B (with TM and ITIM domains), member 1	NS	NA	up p05	NS		1	0
10861	SLC26A1	solute carrier family 26 (sulfate transporter), member 1	NA	NA	NS	NA		0	0
10864	SLC22A7	solute carrier family 22 (organic anion transporter), member 7	NA	NA	NS	NA		0	0
10865	ARID5A	AT rich interactive domain 5A (MRF1-like)	down p05	NA	NS	NS		0	1
10893	MMP24	matrix metallopeptidase 24 (membrane-inserted)	NA	NA	NS	NS		0	0
10898	CPSF4	cleavage and polyadenylation specific factor 4, 30kDa	up p05	NA	up p05	NS		2	0
10919	EHMT2	euchromatic histone-lysine N-methyltransferase 2	NS	NA	up p05	up p05		2	0
10929	SRP46	Splicing factor, arginine/serine-rich, 46kD	NS	NA	NS	NS		0	0
10949	HNRPA0	heterogeneous nuclear ribonucleoprotein A0	NS	NA	down p05	NS		0	1
10951	CBX1	chromobox homolog 1 (HP1 beta homolog Drosophila )	down p05	NA	down p05	down p05		0	3
10998	SLC27A5	solute carrier family 27 (fatty acid transporter), member 5	NA	NA	NS	NA		0	0
11006	LILRB4	leukocyte immunoglobulin-like receptor, subfamily B (with TM and ITIM domains), member 4	down p05	NA	NS	NS		0	1
11021	RAB35	RAB35, member RAS oncogene family	NS	NA	NS	NS		0	0
11030	RBPMS	RNA binding protein with multiple splicing	up p05	NA	NS	NS		1	0
11033	CENTA1	centaurin, alpha 1	NA	NA	up p05	NA		1	0
11041	B3GNT6	UDP-GlcNAc:betaGal beta-1,3-N-acetylglucosaminyltransferase 6	down p05	NA	down p05	NS		0	2
11074	TRIM31	tripartite motif-containing 31	NS	NA	NS	NS		0	0
11075	STMN2	stathmin-like 2	NS	NA	NS	NS		0	0
11076	TPPP	brain-specific protein p25 alpha	NA	NA	NS	up p05		1	0
11079	RER1	RER1 retention in endoplasmic reticulum 1 homolog (S. cerevisiae)	down p05	NA	NS	up p05		1	1
11091	WDR5	WD repeat domain 5	NA	NA	NA	NA		0	0
11101	ATE1	arginyltransferase 1	NA	NA	NA	NA		0	0
11117	EMILIN1	elastin microfibril interfacer 1	NS	NA	NS	NS		0	0
11124	FAF1	Fas (TNFRSF6) associated factor 1	NA	NA	NS	NA		0	0
11141	IL1RAPL1	interleukin 1 receptor accessory protein-like 1	NA	NA	up p05	NA		1	0
11148	HHLA2	HERV-H LTR-associating 2	NA	NA	NS	NA		0	0
11155	LDB3	LIM domain binding 3	NS	NA	NS	NS		0	0
11156	PTP4A3	protein tyrosine phosphatase type IVA, member 3	NS	NA	up p05	up p05		2	0
11163	NUDT4	nudix (nucleoside diphosphate linked moiety X)-type motif 4	NS	NA	NS	NS		0	0
11173	ADAMTS7	ADAM metallopeptidase with thrombospondin type 1 motif, 7	NA	NA	NS	NA		0	0
11178	LZTS1	leucine zipper, putative tumor suppressor 1	NA	NA	up p05	NA		1	0
11189	TNRC4	trinucleotide repeat containing 4	NS	NA	NS	up p05		1	0
11219	TREX2	three prime repair exonuclease 2	up p05	NA	NS	NS		1	0
11255	HRH3	histamine receptor H3	NA	NA	NS	NA		0	0
11264	PXMP4	peroxisomal membrane protein 4, 24kDa	NA	NA	NS	NA		0	0
11276	AP1GBP1	AP1 gamma subunit binding protein 1	NA	NA	down p05	NA		0	1
11283	CYP4F8	cytochrome P450, family 4, subfamily F, polypeptide 8	NA	NA	NS	NA		0	0
11309	SLCO2B1	solute carrier organic anion transporter family, member 2B1	NS	NA	NS	down p05		0	1
11313	LYPLA2	lysophospholipase II	up p05	NA	up p05	NS		2	0
11314	CD300A	CD300A antigen	NS	NA	up p05	up p05		2	0
11338	U2AF2	U2 (RNU2) small nuclear RNA auxiliary factor 2	up p05	NA	NS	up p05		2	0
11344	PTK9L	PTK9L protein tyrosine kinase 9-like (A6-related protein)	NS	NA	NS	NS		0	0
22809	ATF5	activating transcription factor 5	up p05	NA	up p05	NS		2	0
22826	DNAJC8	DnaJ (Hsp40) homolog, subfamily C, member 8	up p05	NA	down p05	NS		1	1
22870	SAPS1	SAPS domain family, member 1	down p05	NA	NS	NS		0	1
22881	ANKRD6	ankyrin repeat domain 6	NS	NA	NS	down p05		0	1
22899	ARHGEF15	Rho guanine nucleotide exchange factor (GEF) 15	NS	NA	NS	NS		0	0
22900	CARD8	caspase recruitment domain family, member 8	NS	NA	NS	NS		0	0
22924	MAPRE3	microtubule-associated protein, RP/EB family, member 3	up p05	NA	NS	NS		1	0
22933	SIRT2	sirtuin (silent mating type information regulation 2 homolog) 2 (S. cerevisiae)	NA	NA	up p05	NA		1	0
22996	C1orf34	chromosome 1 open reading frame 34	NS	NA	down p05	NS		0	1
22998	KIAA1102	KIAA1102 protein	down p05	NA	down p05	down p05		0	3
23007	PLCL3	phospholipase C-like 3	down p05	NA	NS	down p05		0	2
23053	KIAA0913	KIAA0913	NS	NA	NS	NS		0	0
23119	HIC2	hypermethylated in cancer 2	NS	NA	NS	NS		0	0
23139	MAST2	microtubule associated serine/threonine kinase 2	NS	NA	NS	NS		0	0
23148	KIAA0363	KIAA0363 protein	NS	NA	NS	up p05		1	0
23149	FCHO1	FCH domain only 1	up p05	NA	NS	up p05		2	0
23151	DIP	death-inducing-protein	NS	NA	NS	NS		0	0
23162	MAPK8IP3	mitogen-activated protein kinase 8 interacting protein 3	NS	NA	up p05	NS		1	0
23174	ZCCHC14	zinc finger, CCHC domain containing 14	NS	NA	NS	NS		0	0
23223	KIAA0690	KIAA0690	NS	NA	up p05	up p05		2	0
23225	NUP210	nucleoporin 210kDa	NS	NA	NS	up p05		1	0
23261	CAMTA1	calmodulin binding transcription activator 1	NS	NA	NS	NS		0	0
23293	C17orf31	chromosome 17 open reading frame 31	NA	NA	NS	up p05		1	0
23326	USP22	ubiquitin specific peptidase 22	down p05	NA	NS	NS		0	1
23336	DMN	desmuslin	NS	NA	NS	up p05		1	0
23349	KIAA1045	KIAA1045	NS	NA	NS	NS		0	0
23354	KIAA0841	KIAA0841	up p05	NA	up p05	NS		2	0
23359	KIAA0574	KIAA0574 protein	NS	NA	NS	down p05		0	1
23363	OBSL1	obscurin-like 1	NS	NA	NS	up p05		1	0
23367	LARP1	La ribonucleoprotein domain family, member 1	NS	NA	NS	NS		0	0
23381	EST1B	Est1p-like protein B	NS	NA	NS	NS		0	0
23387	KIAA0999	KIAA0999 protein	up p05	NA	down p05	NS		1	1
23408	SIRT5	sirtuin (silent mating type information regulation 2 homolog) 5 (S. cerevisiae)	NA	NA	NS	NA		0	0
23432	GPR161	G protein-coupled receptor 161	up p05	NA	up p05	NS		2	0
23436	ELA3B	elastase 3B, pancreatic	NA	NA	up p05	NA		1	0
23463	ICMT	isoprenylcysteine carboxyl methyltransferase	down p05	NA	NS	NS		0	1
23476	BRD4	bromodomain containing 4	up p05	NA	up p05	up p05		3	0
23498	HAAO	3-hydroxyanthranilate 3,4-dioxygenase	NS	NA	NS	NS		0	0
23510	KCTD2	potassium channel tetramerisation domain containing 2	NS	NA	NS	up p05		1	0
23529	CLCF1	cardiotrophin-like cytokine factor 1	NA	NA	NS	NA		0	0
23530	NNT	nicotinamide nucleotide transhydrogenase	NS	NA	down p05	NS		0	1
23533	PIK3R5	phosphoinositide-3-kinase, regulatory subunit 5, p101	NA	NA	up p05	NA		1	0
23542	MAPK8IP2	mitogen-activated protein kinase 8 interacting protein 2	NS	NA	NS	NS		0	0
23554	TSPAN12	tetraspanin 12	NA	NA	NS	NA		0	0
23584	VSIG2	V-set and immunoglobulin domain containing 2	NA	NA	NA	NA		0	0
23591	38444	apoptosis related protein	NA	NA	NS	NA		0	0
23600	AMACR	alpha-methylacyl-CoA racemase	NS	NA	NS	NS		0	0
23612	PHLDA3	pleckstrin homology-like domain, family A, member 3	NA	NA	NS	NA		0	0
23636	NUP62	nucleoporin 62kDa	up p05	NA	NS	NS		1	0
23645	PPP1R15A	protein phosphatase 1, regulatory (inhibitor) subunit 15A	NS	NA	NS	NS		0	0
23660	ZFP95	zinc finger protein 95 homolog (mouse)	NS	NA	up p05	NS		1	0
23671	TMEFF2	transmembrane protein with EGF-like and two follistatin-like domains 2	NA	NA	NA	NA		0	0
23704	KCNE4	potassium voltage-gated channel, Isk-related family, member 4	NA	NA	NS	NA		0	0
23710	GABARAPL1	GABA(A) receptor-associated protein like 1	up p05	NA	NS	NS		1	0
23753	SDF2L1	stromal cell-derived factor 2-like 1	NA	NA	NS	NA		0	0
23770	FKBP8	FK506 binding protein 8, 38kDa	NS	NA	up p05	up p05		2	0
23780	APOL2	apolipoprotein L, 2	NA	NA	NS	NA		0	0
24139	EML2	echinoderm microtubule associated protein like 2	NS	NA	NS	up p05		1	0
25792	CIZ1	CDKN1A interacting zinc finger protein 1	NS	NA	NS	up p05		1	0
25803	SPDEF	SAM pointed domain containing ets transcription factor	NS	NA	up p05	up p05		2	0
25830	SULT4A1	sulfotransferase family 4A, member 1	up p05	NA	NS	NS		1	0
25833	POU2F3	POU domain, class 2, transcription factor 3	NS	NA	NS	up p05		1	0
25855	BRMS1	breast cancer metastasis suppressor 1	NS	NA	up p05	up p05		2	0
25862	USP49	ubiquitin specific peptidase 49	NA	NA	up p05	NA		1	0
25873	RPL36	ribosomal protein L36	NA	NA	NS	NA		0	0
25936	C1orf48	chromosome 1 open reading frame 48	NS	NA	down p05	NS		0	1
25970	SH2B	SH2-B homolog	up p05	NA	NS	up p05		2	0
25981	DNAH1	dynein, axonemal, heavy polypeptide 1	NA	NA	NA	NA		0	0
26013	L3MBTL	l(3)mbt-like (Drosophila)	NS	NA	NS	NS		0	0
26024	PTCD1	pentatricopeptide repeat domain 1	NA	NA	NS	NA		0	0
26030	PLEKHG3	pleckstrin homology domain containing, family G (with RhoGef domain) member 3	up p05	NA	NS	NS		1	0
26074	C20orf26	chromosome 20 open reading frame 26	NA	NA	NA	NA		0	0
26093	CCDC9	coiled-coil domain containing 9	NS	NA	NS	NS		0	0
26097	C1orf77	chromosome 1 open reading frame 77	NS	NA	down p05	NS		0	1
26099	C1orf144	chromosome 1 open reading frame 144	NA	NA	up p05	up p05		2	0
26108	PYGO1	pygopus homolog 1 (Drosophila)	NS	NA	NS	NS		0	0
26153	KIF26A	kinesin family member 26A	NA	NA	NA	NA		0	0
26206	SPAG8	sperm associated antigen 8	NA	NA	NS	up p05		1	0
26207	PITPNC1	phosphatidylinositol transfer protein, cytoplasmic 1	NA	NA	NS	NA		0	0
26229	B3GAT3	beta-1,3-glucuronyltransferase 3 (glucuronosyltransferase I)	NS	NA	NS	up p05		1	0
26231	LRRC29	leucine rich repeat containing 29	NA	NA	NA	NA		0	0
26232	FBXO2	F-box protein 2	NA	NA	NS	NA		0	0
26261	FBXO24	F-box protein 24	NA	NA	NS	NA		0	0
26287	ANKRD2	ankyrin repeat domain 2 (stretch responsive muscle)	NA	NA	NS	NA		0	0
26291	FGF21	fibroblast growth factor 21	NA	NA	up p05	NA		1	0
26470	SEZ6L2	seizure related 6 homolog (mouse)-like 2	NA	NA	NS	NA		0	0
26472	PPP1R14B	protein phosphatase 1, regulatory (inhibitor) subunit 14B	NA	NA	up p05	NA		1	0
26584	DUX1	double homeobox, 1	NS	NA	NS	NS		0	0
26993	AKAP8L	A kinase (PRKA) anchor protein 8-like	NS	NA	NS	up p05		1	0
27006	FGF22	fibroblast growth factor 22	NA	NA	NS	NA		0	0
27036	SIGLEC7	sialic acid binding Ig-like lectin 7	up p05	NA	NS	NS		1	0
27040	LAT	linker for activation of T cells	NS	NA	NS	NS		0	0
27074	LAMP3	lysosomal-associated membrane protein 3	NS	NA	NS	down p05		0	1
27090	ST6GALNAC4	ST6 (alpha-N-acetyl-neuraminyl-2,3-beta-galactosyl-1,3)-N-acetylgalactosaminide alpha-2,6-sialyltransferase 4	NA	NA	NS	NA		0	0
27113	BBC3	BCL2 binding component 3	NS	NA	NS	NS		0	0
27133	KCNH5	potassium voltage-gated channel, subfamily H (eag-related), member 5	NA	NA	NA	NA		0	0
27134	TJP3	tight junction protein 3 (zona occludens 3)	NS	NA	NS	NS		0	0
27146	KIAA1276	KIAA1276 protein	NA	NA	NA	NA		0	0
27147	DENND2A	DENN/MADD domain containing 2A	NA	NA	NS	NA		0	0
27153	KIAA1285	KIAA1285 protein	NA	NA	NA	NA		0	0
27165	GLS2	glutaminase 2 (liver, mitochondrial)	NS	NA	NS	NS		0	0
27189	IL17C	interleukin 17C	NA	NA	NA	NA		0	0
27231	ITGB1BP3	integrin beta 1 binding protein 3	NA	NA	up p05	NA		1	0
27239	GPR162	G protein-coupled receptor 162	NS	NA	NS	NS		0	0
27286	SRPX2	sushi-repeat-containing protein, X-linked 2	NS	NA	NS	NS		0	0
27287	VENTX	VENT homeobox homolog (Xenopus laevis)	up p05	NA	up p05	NS		2	0
27296	C20orf10	chromosome 20 open reading frame 10	NA	NA	NS	up p05		1	0
27307	MAG	malignancy-associated protein	up p05	NA	up p05	down p05		2	1
27319	BHLHB5	basic helix-loop-helix domain containing, class B, 5	NA	NA	NA	NA		0	0
27429	HTRA2	HtrA serine peptidase 2	up p05	NA	NS	NS		1	0
28231	SLCO4A1	solute carrier organic anion transporter family, member 4A1	NA	NA	up p05	NA		1	0
28831	IGLJ3	immunoglobulin lambda joining 3	down p05	NA	NS	NS		0	1
28952	CCDC22	coiled-coil domain containing 22	NS	NA	NS	up p05		1	0
28954	REM1	RAS (RAD and GEM)-like GTP-binding 1	NA	NA	NS	NS		0	0
28971	PTD015	PTD015 protein	NA	NA	down p05	NA		0	1
28992	LRP16	LRP16 protein	NA	NA	NS	NA		0	0
29085	PHPT1	phosphohistidine phosphatase 1	NA	NA	NA	NA		0	0
29116	MYLIP	myosin regulatory light chain interacting protein	NA	NA	down p05	NA		0	1
29122	TSP50	testes-specific protease 50	NA	NA	NS	NA		0	0
29123	ANKRD11	ankyrin repeat domain 11	NA	NA	up p05	NA		1	0
29763	PACSIN3	protein kinase C and casein kinase substrate in neurons 3	NA	NA	NS	NA		0	0
29780	PARVB	parvin, beta	up p05	NA	NS	NS		1	0
29781	hCAP-H2	kleisin beta	NS	NA	NS	up p05		1	0
29803	REPIN1	replication initiator 1	NA	NA	NS	NA		0	0
29844	TFPT	TCF3 (E2A) fusion partner (in childhood Leukemia)	NA	NA	NS	NA		0	0
29886	SNX8	sorting nexin 8	NA	NA	NA	NA		0	0
29924	EPN1	epsin 1	NA	NA	NS	NA		0	0
29926	GMPPA	GDP-mannose pyrophosphorylase A	NA	NA	NS	NA		0	0
29937	NENF	neuron derived neurotrophic factor	NS	NA	NS	NS		0	0
29947	DNMT3L	DNA (cytosine-5-)-methyltransferase 3-like	NA	NA	up p05	NA		1	0
29948	OKL38	pregnancy-induced growth inhibitor	NA	NA	NS	NA		0	0
29989	OBP2B	odorant binding protein 2B	NA	NA	NS	NA		0	0
29997	GLTSCR2	glioma tumor suppressor candidate region gene 2	NA	NA	NS	NA		0	0
30000	TNPO2	transportin 2 (importin 3, karyopherin beta 2b)	NA	NA	NS	up p05		1	0
30818	CSEN	calsenilin, presenilin binding protein, EF-hand transcription factor	NA	NA	NA	NA		0	0
30819	KCNIP2	Kv channel interacting protein 2	NA	NA	NS	NA		0	0
30834	ZNRD1	zinc ribbon domain containing, 1	NA	NA	NA	NA		0	0
50674	NEUROG3	neurogenin 3	NA	NA	up p05	NS		1	0
50801	KCNK4	potassium channel, subfamily K, member 4	NA	NA	up p05	NA		1	0
50834	TAS2R1	taste receptor, type 2, member 1	NA	NA	up p05	NA		1	0
50854	C6orf48	chromosome 6 open reading frame 48	NA	NA	NS	NA		0	0
50943	FOXP3	forkhead box P3	NA	NA	NS	NA		0	0
50944	SHANK1	SH3 and multiple ankyrin repeat domains 1	NA	NA	up p05	NA		1	0
51005	CGI-14	CGI-14 protein	NA	NA	NS	NA		0	0
51036	NA	NA	NS	NA	NS	up p05		1	0
51043	ZBTB7B	zinc finger and BTB domain containing 7B	NS	NA	NS	up p05		1	0
51061	TXNDC11	thioredoxin domain containing 11	NA	NA	NA	NA		0	0
51085	MLXIPL	MLX interacting protein-like	NA	NA	NS	NA		0	0
51127	TRIM17	tripartite motif-containing 17	NA	NA	NS	NA		0	0
51162	EGFL7	EGF-like-domain, multiple 7	NA	NA	NS	NA		0	0
51171	DHRS10	dehydrogenase/reductase (SDR family) member 10	NA	NA	NS	NA		0	0
51176	LEF1	lymphoid enhancer-binding factor 1	NS	NA	NS	NS		0	0
51214	IGF2AS	insulin-like growth factor 2 antisense	NA	NA	NS	NA		0	0
51258	MRPL51	mitochondrial ribosomal protein L51	NA	NA	NA	NA		0	0
51281	ANKMY1	ankyrin repeat and MYND domain containing 1	NA	NA	NS	NA		0	0
51282	SCAND1	SCAN domain containing 1	NA	NA	NS	NA		0	0
51295	SITPEC	signaling intermediate in Toll pathway, evolutionarily conserved	NA	NA	NS	NA		0	0
51307	FAM53C	family with sequence similarity 53, member C	NA	NA	NS	NA		0	0
51329	ARL6IP4	ADP-ribosylation-like factor 6 interacting protein 4	NA	NA	up p05	NA		1	0
51330	TNFRSF12A	tumor necrosis factor receptor superfamily, member 12A	NA	NA	NS	NA		0	0
51333	LOC51333	mesenchymal stem cell protein DSC43	NA	NA	up p05	NA		1	0
51386	EIF3S6IP	eukaryotic translation initiation factor 3, subunit 6 interacting protein	NA	NA	NS	NA		0	0
51397	COMMD10	COMM domain containing 10	NA	NA	down p05	NA		0	1
51406	NOL7	nucleolar protein 7, 27kDa	up p05	NA	down p05	NS		1	1
51473	DCDC2	doublecortin domain containing 2	NA	NA	NA	NA		0	0
51475	CABP2	calcium binding protein 2	NA	NA	NS	NA		0	0
51507	C20orf43	chromosome 20 open reading frame 43	NA	NA	down p05	NA		0	1
51512	GTSE1	G-2 and S-phase expressed 1	up p05	NA	up p05	up p05		3	0
51513	ETV7	ets variant gene 7 (TEL2 oncogene)	NA	NA	NS	NA		0	0
51517	NCKIPSD	NCK interacting protein with SH3 domain	NA	NA	NS	NA		0	0
51571	FAM49B	family with sequence similarity 49, member B	NA	NA	NS	NA		0	0
51582	AZIN1	antizyme inhibitor 1	NS	NA	down p05	NS		0	1
51635	DHRS7	dehydrogenase/reductase (SDR family) member 7	NS	NA	NS	NS		0	0
51665	ASB1	ankyrin repeat and SOCS box-containing 1	NS	NA	NS	down p05		0	1
51684	SUFU	suppressor of fused homolog (Drosophila)	NA	NA	NA	NA		0	0
51704	GPRC5B	G protein-coupled receptor, family C, group 5, member B	NS	NA	NS	NS		0	0
51710	ZNF44	zinc finger protein 44 (KOX 7)	down p05	NA	NS	NS		0	1
51733	UPB1	ureidopropionase, beta	NA	NA	NS	NA		0	0
51741	WWOX	WW domain containing oxidoreductase	up p05	NA	NS	NS		1	0
51763	SKIP	skeletal muscle and kidney enriched inositol phosphatase	up p05	NA	up p05	NS		2	0
51806	CALML5	calmodulin-like 5	NA	NA	NS	NA		0	0
53345	TM6SF2	transmembrane 6 superfamily member 2	NA	NA	NS	NA		0	0
53635	PTOV1	prostate tumor overexpressed gene 1	down p05	NA	up p05	up p05		2	1
53947	A4GALT	alpha 1,4-galactosyltransferase (globotriaosylceramide synthase)	NA	NA	NS	NA		0	0
54020	SLC37A1	solute carrier family 37 (glycerol-3-phosphate transporter), member 1	NA	NA	NS	NA		0	0
54058	C21orf58	chromosome 21 open reading frame 58	NA	NA	NA	NA		0	0
54059	C21orf57	chromosome 21 open reading frame 57	NA	NA	NA	NA		0	0
54084	C21orf29	chromosome 21 open reading frame 29	NA	NA	NA	NA		0	0
54207	KCNK10	potassium channel, subfamily K, member 10	NA	NA	NS	NA		0	0
54221	SNTG2	syntrophin, gamma 2	NA	NA	NS	NA		0	0
54442	KCTD5	potassium channel tetramerisation domain containing 5	NA	NA	NS	NA		0	0
54471	RP5-1104E15.5	hypothetical protein FLJ20232	NS	NA	NS	up p05		1	0
54516	MTRF1L	mitochondrial translational release factor 1-like	NS	NA	NS	down p05		0	1
54538	ROBO4	roundabout homolog 4, magic roundabout (Drosophila)	NA	NA	NS	NA		0	0
54555	DDX49	DEAD (Asp-Glu-Ala-Asp) box polypeptide 49	NS	NA	NS	up p05		1	0
54567	DLL4	delta-like 4 (Drosophila)	NA	NA	NA	NA		0	0
54619	CCNJ	cyclin J	NA	NA	NS	NA		0	0
54754	FAM22F	family with sequence similarity 22, member F	NA	NA	NA	NA		0	0
54758	KLHDC4	kelch domain containing 4	NA	NA	NS	NA		0	0
54771	NA	NA	NA	NA	up p05	NA		1	0
54776	PPP1R12C	protein phosphatase 1, regulatory (inhibitor) subunit 12C	NA	NA	NA	NA		0	0
54785	FLJ20014	hypothetical protein FLJ20014	NA	NA	NS	NA		0	0
54815	GATAD2A	GATA zinc finger domain containing 2A	NA	NA	up p05	NA		1	0
54837	NA	NA	NS	NA	NS	NS		0	0
54858	PGPEP1	pyroglutamyl-peptidase I	NA	NA	NS	NA		0	0
54865	GPATC4	G patch domain containing 4	NA	NA	NS	NA		0	0
54893	MTMR10	myotubularin related protein 10	NA	NA	NS	NA		0	0
54928	IMPAD1	inositol monophosphatase domain containing 1	NA	NA	NS	NA		0	0
54963	UCKL1	uridine-cytidine kinase 1-like 1	NS	NA	NS	up p05		1	0
54971	BANP	BTG3 associated nuclear protein	NA	NA	NS	NA		0	0
54976	C20orf27	chromosome 20 open reading frame 27	NA	NA	up p05	NA		1	0
54982	CLN6	ceroid-lipofuscinosis, neuronal 6, late infantile, variant	NA	NA	NS	NA		0	0
54997	TSC	hypothetical protein FLJ20607	NA	NA	NS	NA		0	0
54998	AURKAIP1	aurora kinase A interacting protein 1	NA	NA	NS	NA		0	0
55001	TTC22	tetratricopeptide repeat domain 22	up p05	NA	up p05	NS		2	0
55020	FLJ20699	hypothetical protein FLJ20699	NA	NA	NS	NA		0	0
55025	FLJ20712	hypothetical protein FLJ20712	NA	NA	NS	NA		0	0
55036	FLJ20753	hypothetical protein FLJ20753	NA	NA	NS	NA		0	0
55051	C14orf102	chromosome 14 open reading frame 102	NA	NA	NS	NA		0	0
55072	RNF31	ring finger protein 31	NA	NA	NS	NA		0	0
55084	FLJ10159	hypothetical protein FLJ10159	NA	NA	down p05	NA		0	1
55101	FLJ10241	hypothetical protein FLJ10241	NA	NA	NS	NA		0	0
55154	MSTO1	misato homolog 1 (Drosophila)	NA	NA	NS	NA		0	0
55168	MRPS18A	mitochondrial ribosomal protein S18A	NA	NA	NS	NA		0	0
55214	LEPREL1	leprecan-like 1	NA	NA	NS	NA		0	0
55224	ETNK2	ethanolamine kinase 2	NA	NA	up p05	NA		1	0
55231	FLJ10786	hypothetical protein FLJ10786	NA	NA	NS	NA		0	0
55237	C14orf115	chromosome 14 open reading frame 115	NA	NA	NS	NA		0	0
55277	FLJ10986	hypothetical protein FLJ10986	NA	NA	down p05	NA		0	1
55301	THEDC1	thioesterase domain containing 1	NA	NA	NS	NA		0	0
55343	SLC35C1	solute carrier family 35, member C1	NA	NA	NS	NA		0	0
55366	LGR4	leucine-rich repeat-containing G protein-coupled receptor 4	NA	NA	NS	NA		0	0
55382	NA	NA	NA	NA	NS	NA		0	0
55384	MEG3	maternally expressed 3	NS	NA	NS	down p05		0	1
55471	PRO1853	hypothetical protein PRO1853	NA	NA	NS	NA		0	0
55503	TRPV6	transient receptor potential cation channel, subfamily V, member 6	NS	NA	NS	NS		0	0
55504	TNFRSF19	tumor necrosis factor receptor superfamily, member 19	NA	NA	NA	NA		0	0
55512	SMPD3	sphingomyelin phosphodiesterase 3, neutral membrane (neutral sphingomyelinase II)	NA	NA	NA	NA		0	0
55539	KCNQ1DN	KCNQ1 downstream neighbor	NA	NA	NS	NA		0	0
55547	HAB1	B1 for mucin	NS	NA	NS	up p05		1	0
55554	KLK15	kallikrein 15	NA	NA	NS	NA		0	0
55565	LOC55565	hypothetical protein LOC55565	NS	NA	NS	up p05		1	0
55575	NA	NA	NA	NA	NS	NA		0	0
55592	DKFZp434M0331	hypothetical protein DKFZp434M0331	NA	NA	NS	NA		0	0
55611	OTUB1	OTU domain, ubiquitin aldehyde binding 1	up p05	NA	up p05	NS		2	0
55643	BTBD2	BTB (POZ) domain containing 2	up p05	NA	up p05	NS		2	0
55662	HIF1AN	hypoxia-inducible factor 1, alpha subunit inhibitor	NA	NA	NS	NA		0	0
55663	ZNF446	zinc finger protein 446	NA	NA	NS	NA		0	0
55679	LIMS2	LIM and senescent cell antigen-like domains 2	NA	NA	NS	NA		0	0
55684	C9orf86	chromosome 9 open reading frame 86	NA	NA	up p05	NA		1	0
55715	DOK4	docking protein 4	NS	NA	NS	up p05		1	0
55721	IQCC	IQ motif containing C	NA	NA	NS	NA		0	0
55753	OGDHL	oxoglutarate dehydrogenase-like	NA	NA	NS	NA		0	0
55770	EXOC2	exocyst complex component 2	NA	NA	NS	NA		0	0
55806	HR	hairless homolog (mouse)	NS	NA	NS	up p05		1	0
55858	TPARL	TPA regulated locus	NA	NA	down p05	NA		0	1
55876	GSDML	gasdermin-like	NA	NA	NS	NA		0	0
55890	GPRC5C	G protein-coupled receptor, family C, group 5, member C	NA	NA	NS	NA		0	0
55894	DEFB103A	defensin, beta 103A	NA	NA	NA	NA		0	0
55911	APOB48R	apolipoprotein B48 receptor	NA	NA	NS	NA		0	0
55937	APOM	apolipoprotein M	NS	NA	NS	NS		0	0
55957	F25965	protein F25965	NS	NA	NS	NS		0	0
55973	BCAP29	B-cell receptor-associated protein 29	NS	NA	NS	NS		0	0
55974	RAG1AP1	recombination activating gene 1 activating protein 1	NA	NA	NS	NA		0	0
55997	CFC1	cripto, FRL-1, cryptic family 1	NA	NA	NA	NA		0	0
56005	C19orf10	chromosome 19 open reading frame 10	NS	NA	NS	up p05		1	0
56143	PCDHA5	protocadherin alpha 5	NA	NA	NA	NA		0	0
56265	CPXM	carboxypeptidase X (M14 family)	NA	NA	NA	NA		0	0
56301	SLC7A10	solute carrier family 7, (neutral amino acid transporter, y+ system) member 10	NA	NA	up p05	NA		1	0
56729	RETN	resistin	NA	NA	NS	NA		0	0
56731	SLC2A4RG	SLC2A4 regulator	NA	NA	NS	NA		0	0
56776	FMN2	formin 2	NA	NA	NA	NA		0	0
56853	BRUNOL4	bruno-like 4, RNA binding protein (Drosophila)	NA	NA	NA	NA		0	0
56894	AGPAT3	1-acylglycerol-3-phosphate O-acyltransferase 3	NA	NA	up p05	NA		1	0
56899	EB-1	E2a-Pbx1-associated protein	NA	NA	NS	NA		0	0
56901	LOC56901	NADH:ubiquinone oxidoreductase MLRQ subunit homolog	NA	NA	NS	NA		0	0
56914	OTOR	otoraplin	NA	NA	up p05	NA		1	0
56915	EXOSC5	exosome component 5	NA	NA	NS	NA		0	0
56918	DKFZp547H025	hypothetical protein DKFZp547H025	NA	NA	up p05	NA		1	0
56949	XAB2	XPA binding protein 2	NA	NA	NS	NA		0	0
56963	RGMA	RGM domain family, member A	NA	NA	NA	NA		0	0
56975	FAM20C	family with sequence similarity 20, member C	NA	NA	NA	NA		0	0
56977	STOX2	storkhead box 2	NA	NA	NA	NA		0	0
56978	PRDM8	PR domain containing 8	NA	NA	NS	NA		0	0
56993	TOMM22	translocase of outer mitochondrial membrane 22 homolog (yeast)	NA	NA	NS	NA		0	0
56996	SLC12A9	solute carrier family 12 (potassium/chloride transporters), member 9	NA	NA	up p05	NA		1	0
56997	CABC1	chaperone, ABC1 activity of bc1 complex like (S. pombe)	NA	NA	NS	NA		0	0
57082	CASC5	cancer susceptibility candidate 5	NA	NA	NS	NA		0	0
57104	PNPLA2	patatin-like phospholipase domain containing 2	NS	NA	up p05	up p05		2	0
57140	RNPEPL1	arginyl aminopeptidase (aminopeptidase B)-like 1	NA	NA	NS	NA		0	0
57159	TRIM54	tripartite motif-containing 54	NA	NA	NA	NA		0	0
57165	GJA12	gap junction protein, alpha 12, 47kDa	NA	NA	NS	up p05		1	0
57175	CORO1B	coronin, actin binding protein, 1B	NA	NA	NS	NA		0	0
57185	NPAL3	NIPA-like domain containing 3	NS	NA	NS	NS		0	0
57408	HT017	HT017 protein	NA	NA	up p05	NA		1	0
57455	REXO1	REX1, RNA exonuclease 1 homolog (S. cerevisiae)	NA	NA	NA	NA		0	0
57462	KIAA1161	KIAA1161	NA	NA	NA	NA		0	0
57537	SORCS2	sortilin-related VPS10 domain containing receptor 2	NA	NA	NA	NA		0	0
57565	KLHL14	kelch-like 14 (Drosophila)	NA	NA	NA	NA		0	0
57572	DOCK6	dedicator of cytokinesis 6	NA	NA	up p05	NA		1	0
57580	PREX1	phosphatidylinositol 3,4,5-trisphosphate-dependent RAC exchanger 1	NA	NA	NA	NA		0	0
57593	RP5-860F19.3	KIAA1442 protein	NA	NA	NA	NA		0	0
57597	KIAA1447	KIAA1447 protein	NA	NA	NA	NA		0	0
57636	ARHGAP23	Rho GTPase activating protein 23	NA	NA	NA	NA		0	0
57644	MYH7B	myosin, heavy polypeptide 7B, cardiac muscle, beta	NA	NA	NS	NA		0	0
57647	DHX37	DEAH (Asp-Glu-Ala-His) box polypeptide 37	NA	NA	NA	NA		0	0
57655	GRAMD1A	GRAM domain containing 1A	NA	NA	NA	NA		0	0
57671	PLXNA4A	plexin A4, A	NA	NA	NA	NA		0	0
57685	CACHD1	cache domain containing 1	NA	NA	NA	NA		0	0
57701	KIAA1602	KIAA1602 protein	NA	NA	NA	NA		0	0
57719	TMEM16H	transmembrane protein 16H	NA	NA	NA	NA		0	0
57728	WDR19	WD repeat domain 19	NA	NA	NS	NA		0	0
57731	SPTBN4	spectrin, beta, non-erythrocytic 4	NA	NA	NS	NA		0	0
57732	ZFYVE28	zinc finger, FYVE domain containing 28	NA	NA	NA	NA		0	0
57761	TRIB3	tribbles homolog 3 (Drosophila)	NA	NA	NS	NA		0	0
57799	RAB40C	RAB40C, member RAS oncogene family	NS	NA	NS	up p05		1	0
57801	HES4	hairy and enhancer of split 4 (Drosophila)	NA	NA	NA	NA		0	0
57804	POLD4	polymerase (DNA-directed), delta 4	down p05	NA	NS	NS		0	1
57876	MUC3B	mucin 3B	NS	NA	NS	up p05		1	0
58157	NGB	neuroglobin	NA	NA	NS	NA		0	0
58513	EPS15L1	epidermal growth factor receptor pathway substrate 15-like 1	NA	NA	up p05	NA		1	0
58531	PRM3	protamine 3	NA	NA	NA	NA		0	0
59284	CACNG7	calcium channel, voltage-dependent, gamma subunit 7	NA	NA	NA	NA		0	0
60343	FAM3A	family with sequence similarity 3, member A	NS	NA	up p05	NS		1	0
60386	SLC25A19	solute carrier family 25 (mitochondrial deoxynucleotide carrier), member 19	NA	NA	NA	NA		0	0
60436	TGIF2	TGFB-induced factor 2 (TALE family homeobox)	NS	NA	NS	up p05		1	0
60481	ELOVL5	ELOVL family member 5, elongation of long chain fatty acids (FEN1/Elo2, SUR4/Elo3-like, yeast)	down p05	NA	down p05	NS		0	2
60489	APOBEC3G	apolipoprotein B mRNA editing enzyme, catalytic polypeptide-like 3G	NS	NA	NS	NS		0	0
60506	NYX	nyctalopin	NA	NA	NS	NA		0	0
63827	BCAN	brevican	NA	NA	up p05	NA		1	0
63895	FAM38B	family with sequence similarity 38, member B	NA	NA	NS	NA		0	0
63901	FLJ22794	FLJ22794 protein	NA	NA	NS	NA		0	0
63906	GPATC3	G patch domain containing 3	NA	NA	up p05	NA		1	0
63925	ZNF335	zinc finger protein 335	NA	NA	up p05	NA		1	0
63943	FKBPL	FK506 binding protein like	NA	NA	NS	NA		0	0
64064	OXCT2	3-oxoacid CoA transferase 2	NA	NA	NS	NA		0	0
64072	CDH23	cadherin-like 23	NA	NA	NA	NA		0	0
64098	PARVG	parvin, gamma	NA	NA	NA	NA		0	0
64115	C10orf54	chromosome 10 open reading frame 54	NA	NA	NA	NA		0	0
64116	SLC39A8	solute carrier family 39 (zinc transporter), member 8	NS	NA	NS	NS		0	0
64129	TINAGL1	tubulointerstitial nephritis antigen-like 1	NA	NA	NS	NA		0	0
64145	ZFYVE20	zinc finger, FYVE domain containing 20	NA	NA	NA	NA		0	0
64150	DIO3OS	deiodinase, iodothyronine, type III opposite strand	NA	NA	NA	NA		0	0
64215	DNAJC1	DnaJ (Hsp40) homolog, subfamily C, member 1	NA	NA	down p05	NA		0	1
64333	ARHGAP9	Rho GTPase activating protein 9	NA	NA	NA	NA		0	0
64344	HIF3A	hypoxia inducible factor 3, alpha subunit	NA	NA	up p05	NA		1	0
64374	SIL1	SIL1 homolog, endoplasmic reticulum chaperone (S. cerevisiae)	NA	NA	NS	NA		0	0
64405	CDH22	cadherin-like 22	NS	NA	NS	up p05		1	0
64409	WBSCR17	Williams-Beuren syndrome chromosome region 17	NA	NA	NA	NA		0	0
64499	TPSB2	tryptase beta 2	NS	NA	NS	NS		0	0
64651	AXUD1	AXIN1 up-regulated 1	NA	NA	NA	NA		0	0
64710	NUCKS1	nuclear casein kinase and cyclin-dependent kinase substrate 1	NA	NA	NS	NA		0	0
64748	LPPR2	lipid phosphate phosphatase-related protein type 2	NA	NA	NS	NA		0	0
64755	FLJ13868	hypothetical protein FLJ13868	NA	NA	NS	NA		0	0
64760	RAI16	retinoic acid induced 16	NA	NA	NS	NA		0	0
64855	C9orf88	chromosome 9 open reading frame 88	NA	NA	NA	NA		0	0
64856	VWA1	von Willebrand factor A domain containing 1	NA	NA	NS	NA		0	0
64943	FLJ12442	hypothetical protein FLJ12442	NA	NA	NS	NA		0	0
64949	MRPS26	mitochondrial ribosomal protein S26	NA	NA	NA	NA		0	0
65005	MRPL9	mitochondrial ribosomal protein L9	NS	NA	NS	up p05		1	0
65082	VPS33A	vacuolar protein sorting 33A (yeast)	NA	NA	up p05	NA		1	0
65268	WNK2	WNK lysine deficient protein kinase 2	NA	NA	NA	NA		0	0
66000	MGC3040	hypothetical protein MGC3040	NA	NA	NA	NA		0	0
78987	CRELD1	cysteine-rich with EGF-like domains 1	NS	NA	NS	up p05		1	0
78997	GDAP1L1	ganglioside-induced differentiation-associated protein 1-like 1	NA	NA	NS	NA		0	0
79006	METRN	meteorin, glial cell differentiation regulator	NA	NA	NS	NA		0	0
79008	GIYD2	GIY-YIG domain containing 2	NA	NA	NS	NA		0	0
79039	DDX54	DEAD (Asp-Glu-Ala-Asp) box polypeptide 54	NA	NA	NS	NA		0	0
79047	KCTD15	potassium channel tetramerisation domain containing 15	NA	NA	NS	NA		0	0
79054	TRPM8	transient receptor potential cation channel, subfamily M, member 8	NA	NA	NS	NA		0	0
79092	CARD14	caspase recruitment domain family, member 14	NA	NA	NS	NA		0	0
79140	CCDC28B	coiled-coil domain containing 28B	NA	NA	NS	NA		0	0
79172	MGC11266	hypothetical protein MGC11266	NA	NA	NS	NA		0	0
79188	TMEM43	transmembrane protein 43	NA	NA	down p05	NA		0	1
79363	C1orf89	chromosome 1 open reading frame 89	NA	NA	NS	NA		0	0
79444	BIRC7	baculoviral IAP repeat-containing 7 (livin)	NA	NA	NS	NA		0	0
79582	SPAG16	sperm associated antigen 16	NA	NA	NS	NA		0	0
79586	CHPF	chondroitin polymerizing factor	NS	NA	up p05	up p05		2	0
79616	FLJ14166	hypothetical protein FLJ14166	NA	NA	NS	NA		0	0
79643	CHMP6	chromatin modifying protein 6	NA	NA	NS	NA		0	0
79650	FLJ13154	hypothetical protein FLJ13154	NA	NA	NS	NA		0	0
79661	NEIL1	nei endonuclease VIII-like 1 (E. coli)	NA	NA	up p05	NA		1	0
79685	SAP30L	Sin3A associated protein p30-like	NA	NA	NS	NA		0	0
79724	FLJ23436	hypothetical protein FLJ23436	NA	NA	NS	NA		0	0
79734	KCTD17	potassium channel tetramerisation domain containing 17	NS	NA	NS	NS		0	0
79748	LMAN1L	lectin, mannose-binding, 1 like	NA	NA	NS	NA		0	0
79758	FLJ13639	hypothetical protein FLJ13639	NS	NA	NS	up p05		1	0
79781	IQCA	IQ motif containing with AAA domain	NA	NA	up p05	NA		1	0
79784	MYH14	myosin, heavy polypeptide 14	NA	NA	up p05	NA		1	0
79791	FBXO31	F-box protein 31	NA	NA	up p05	NA		1	0
79813	EHMT1	euchromatic histone-lysine N-methyltransferase 1	NA	NA	NS	NA		0	0
79853	TM4SF20	transmembrane 4 L six family member 20	NA	NA	NS	NA		0	0
79890	RIN3	Ras and Rab interactor 3	NA	NA	up p05	NA		1	0
79906	FLJ13941	hypothetical protein FLJ13941	NA	NA	NS	NA		0	0
79927	GRRP1	glycine/arginine rich protein 1	NA	NA	NS	NA		0	0
79934	ADCK4	aarF domain containing kinase 4	NA	NA	up p05	NA		1	0
79943	ZNF696	zinc finger protein 696	NA	NA	NS	NA		0	0
79944	L2HGDH	L-2-hydroxyglutarate dehydrogenase	NA	NA	NS	NA		0	0
79955	PDZK7	PDZ domain containing 7	NA	NA	NS	NA		0	0
79998	FLJ12056	hypothetical protein FLJ12056	NA	NA	NS	NA		0	0
80031	SEMA6D	sema domain, transmembrane domain (TM), and cytoplasmic domain, (semaphorin) 6D	NA	NA	up p05	NA		1	0
80115	BAIAP2L2	BAI1-associated protein 2-like 2	NA	NA	up p05	NA		1	0
80118	NA	NA	NA	NA	NS	NA		0	0
80127	C14orf45	chromosome 14 open reading frame 45	NA	NA	NS	NA		0	0
80142	PTGES2	prostaglandin E synthase 2	NA	NA	up p05	NA		1	0
80148	PQLC1	PQ loop repeat containing 1	NA	NA	NS	NA		0	0
80154	FLJ22795	hypothetical protein FLJ22795	NA	NA	NS	NA		0	0
80155	NARG1	NMDA receptor regulated 1	NA	NA	NS	NA		0	0
80161	CXYorf2	chromosome X and Y open reading frame 2	NA	NA	NS	NA		0	0
80179	MYOHD1	myosin head domain containing 1	NA	NA	NS	NA		0	0
80194	FLJ21749	hypothetical protein FLJ21749	NA	NA	NS	NA		0	0
80201	HKDC1	hexokinase domain containing 1	NA	NA	NS	NA		0	0
80210	ARMC9	armadillo repeat containing 9	NA	NA	NS	NA		0	0
80228	C7orf19	chromosome 7 open reading frame 19	NS	NA	up p05	up p05		2	0
80231	CXorf21	chromosome X open reading frame 21	NA	NA	NS	NA		0	0
80274	SCUBE1	signal peptide, CUB domain, EGF-like 1	NA	NA	NA	NA		0	0
80332	ADAM33	ADAM metallopeptidase domain 33	NA	NA	NA	NA		0	0
80344	WDR23	WD repeat domain 23	down p05	NA	NS	up p05		1	1
80700	UBXD1	UBX domain containing 1	NA	NA	NS	NA		0	0
80709	AKNA	AT-hook transcription factor	NA	NA	NA	NA		0	0
80757	MGC4659	hole gene	NA	NA	NS	NA		0	0
80820	KIAA1706	KIAA1706 protein	NA	NA	NA	NA		0	0
80830	APOL6	apolipoprotein L, 6	NA	NA	NS	NA		0	0
80832	APOL4	apolipoprotein L, 4	NA	NA	NA	NA		0	0
81603	TRIM8	tripartite motif-containing 8	NA	NA	NS	NA		0	0
81628	TSC22D4	TSC22 domain family, member 4	NS	NA	NS	up p05		1	0
81693	AMN	amnionless homolog (mouse)	NA	NA	NS	NA		0	0
81794	ADAMTS10	ADAM metallopeptidase with thrombospondin type 1 motif, 10	NA	NA	NA	NA		0	0
81858	SHARPIN	SHANK-associated RH domain interactor	NA	NA	up p05	NA		1	0
83416	FCRL5	Fc receptor-like 5	NA	NA	NA	NA		0	0
83445	GSG1	germ cell associated 1	NA	NA	up p05	NA		1	0
83446	DKFZP434K1172	hypothetical protein DKFZp434K1172	NA	NA	NS	NA		0	0
83450	LRRC48	leucine rich repeat containing 48	up p05	NA	NS	up p05		2	0
83475	HLRC1	HEAT-like (PBS lyase) repeat containing 1	NS	NA	NS	up p05		1	0
83538	DKFZP434H0115	hypothetical protein DKFZp434H0115	NA	NA	NA	NA		0	0
83542	MGC10812	hypothetical protein MGC10812	NA	NA	NA	NA		0	0
83597	TMEM7	transmembrane protein 7	NA	NA	NA	NA		0	0
83658	DYNLRB1	dynein, light chain, roadblock-type 1	NA	NA	down p05	NA		0	1
83660	TLN2	talin 2	up p05	NA	NS	NS		1	0
83692	CD99L2	CD99 antigen-like 2	NA	NA	NA	NA		0	0
83714	NRIP2	nuclear receptor interacting protein 2	NA	NA	NS	NA		0	0
83855	KLF16	Kruppel-like factor 16	NA	NA	NA	NA		0	0
83869	TTTY14	testis-specific transcript, Y-linked 14	NA	NA	NA	NA		0	0
83886	PRSS27	protease, serine 27	NA	NA	NA	NA		0	0
83938	C10orf11	chromosome 10 open reading frame 11	NA	NA	NA	NA		0	0
83982	FAM14A	family with sequence similarity 14, member A	NA	NA	NA	NA		0	0
83983	TSSK6	testis-specific serine kinase 6	NA	NA	NA	NA		0	0
84034	EMILIN2	elastin microfibril interfacer 2	NA	NA	up p05	NA		1	0
84059	MASS1	monogenic, audiogenic seizure susceptibility 1 homolog (mouse)	NS	NA	up p05	down p05		1	1
84115	NA	NA	NA	NA	NA	NA		0	0
84144	SYDE2	synapse defective 1, Rho GTPase, homolog 2 (C. elegans)	NA	NA	NA	NA		0	0
84173	RBED1	RNA binding motif and ELMO domain 1	NA	NA	NA	NA		0	0
84204	NA	NA	NA	NA	NA	NA		0	0
84231	TRAF7	TNF receptor-associated factor 7	NA	NA	NA	NA		0	0
84266	SPATA11	spermatogenesis associated 11	NA	NA	NA	NA		0	0
84269	CHCHD5	coiled-coil-helix-coiled-coil-helix domain containing 5	NA	NA	NA	NA		0	0
84270	C9orf89	chromosome 9 open reading frame 89	NA	NA	NA	NA		0	0
84285	MGC11102	hypothetical protein MGC11102	NA	NA	NA	NA		0	0
84289	ING5	inhibitor of growth family, member 5	NA	NA	NA	NA		0	0
84304	NUDT22	nudix (nucleoside diphosphate linked moiety X)-type motif 22	NA	NA	NA	NA		0	0
84309	NUDT16L1	nudix (nucleoside diphosphate linked moiety X)-type motif 16-like 1	NA	NA	NA	NA		0	0
84310	MGC11257	hypothetical protein MGC11257	NA	NA	NA	NA		0	0
84326	MGC13114	hypothetical protein MGC13114	NA	NA	NA	NA		0	0
84330	ZNF414	zinc finger protein 414	NA	NA	NA	NA		0	0
84444	DOT1L	DOT1-like, histone H3 methyltransferase (S. cerevisiae)	down p05	NA	NS	up p05		1	1
84446	BRSK1	BR serine/threonine kinase 1	NA	NA	NA	NA		0	0
84447	SYVN1	synovial apoptosis inhibitor 1, synoviolin	NA	NA	NA	NA		0	0
84448	ABLIM2	actin binding LIM protein family, member 2	NA	NA	NA	NA		0	0
84504	NKX6-2	NK6 transcription factor related, locus 2 (Drosophila)	NA	NA	NA	NA		0	0
84519	ACRBP	acrosin binding protein	NA	NA	NA	NA		0	0
84532	ACSS1	acyl-CoA synthetase short-chain family member 1	NA	NA	NA	NA		0	0
84552	PARD6G	par-6 partitioning defective 6 homolog gamma (C. elegans)	NA	NA	NA	NA		0	0
84557	MAP1LC3A	microtubule-associated protein 1 light chain 3 alpha	NA	NA	NA	NA		0	0
84628	NTNG2	netrin G2	NA	NA	NA	NA		0	0
84629	KIAA1856	KIAA1856 protein	NA	NA	NA	NA		0	0
84676	TRIM63	tripartite motif-containing 63	NA	NA	NA	NA		0	0
84693	MCEE	methylmalonyl CoA epimerase	NA	NA	NA	NA		0	0
84717	HDGF2	hepatoma-derived growth factor-related protein 2	NA	NA	NA	NA		0	0
84725	PLEKHA8	pleckstrin homology domain containing, family A (phosphoinositide binding specific) member 8	NA	NA	NA	NA		0	0
84744	MGC10701	hypothetical protein MGC10701	NA	NA	NA	NA		0	0
84757	MGC10814	hypothetical protein MGC10814	NA	NA	NA	NA		0	0
84762	MGC10955	hypothetical protein MGC10955	NA	NA	NA	NA		0	0
84773	NA	NA	NS	NA	NS	NS		0	0
84787	SUV420H2	suppressor of variegation 4-20 homolog 2 (Drosophila)	NA	NA	NA	NA		0	0
84858	ZNF503	zinc finger protein 503	NA	NA	NA	NA		0	0
84867	PTPN5	protein tyrosine phosphatase, non-receptor type 5 (striatum-enriched)	NA	NA	NA	NA		0	0
84875	PARP10	poly (ADP-ribose) polymerase family, member 10	NA	NA	NA	NA		0	0
84913	ATOH8	atonal homolog 8 (Drosophila)	NA	NA	NA	NA		0	0
84926	FLJ14800	hypothetical protein FLJ14800	NA	NA	NA	NA		0	0
84959	STS-1	Cbl-interacting protein Sts-1	NA	NA	NA	NA		0	0
84973	MGC16037	hypothetical protein MGC16037	NA	NA	NA	NA		0	0
84991	RBM17	RNA binding motif protein 17	NA	NA	NS	NA		0	0
84994	NA	NA	NA	NA	NA	NA		0	0
85356	NA	NA	NS	NA	up p05	up p05		2	0
85359	DGCR6L	DiGeorge syndrome critical region gene 6-like	NA	NA	NS	up p05		1	0
85360	SYDE1	synapse defective 1, Rho GTPase, homolog 1 (C. elegans)	NA	NA	NS	NA		0	0
85364	ZCCHC3	zinc finger, CCHC domain containing 3	NA	NA	NA	NA		0	0
89797	NAV2	neuron navigator 2	NA	NA	NS	NA		0	0
89846	FGD3	FYVE, RhoGEF and PH domain containing 3	NA	NA	NA	NA		0	0
89870	TRIM15	tripartite motif-containing 15	up p05	NA	up p05	NS		2	0
89882	TPD52L3	tumor protein D52-like 3	NA	NA	NA	NA		0	0
89884	LHX4	LIM homeobox 4	NA	NA	NA	NA		0	0
89910	UBE3B	ubiquitin protein ligase E3B	up p05	NA	down p05	up p05		2	1
90007	MIDN	midnolin	NA	NA	NA	NA		0	0
90024	FLJ20021	hypothetical LOC90024	NA	NA	NA	NA		0	0
90274	NA	NA	up p05	NA	NS	NS		1	0
90326	THAP3	THAP domain containing, apoptosis associated protein 3	down p05	NA	NS	up p05		1	1
90480	GADD45GIP1	growth arrest and DNA-damage-inducible, gamma interacting protein 1	NA	NA	NS	NA		0	0
90634	CG018	hypothetical gene CG018	up p05	NA	up p05	NS		2	0
90780	PYGO2	pygopus homolog 2 (Drosophila)	NA	NA	NS	NA		0	0
91179	SCARF2	scavenger receptor class F, member 2	NA	NA	NA	NA		0	0
91304	C19orf6	chromosome 19 open reading frame 6	NS	NA	up p05	up p05		2	0
91369	ANKRD40	ankyrin repeat domain 40	NS	NA	up p05	NS		1	0
91442	MGC32020	hypothetical protein MGC32020	NA	NA	NS	NA		0	0
91574	FLJ38663	hypothetical protein FLJ38663	NA	NA	NA	NA		0	0
91608	RASL10B	RAS-like, family 10, member B	NA	NA	NA	NA		0	0
91683	SYT12	synaptotagmin XII	NA	NA	up p05	NA		1	0
91694	LONRF1	LON peptidase N-terminal domain and ring finger 1	NA	NA	NA	NA		0	0
92305	LOC92305	hypothetical protein BC009331	NA	NA	NA	NA		0	0
92359	CRB3	crumbs homolog 3 (Drosophila)	NA	NA	NA	NA		0	0
92369	SPSB4	splA/ryanodine receptor domain and SOCS box containing 4	NA	NA	NA	NA		0	0
92659	LOC92659	hypothetical protein BC009233	NA	NA	NA	NA		0	0
92736	OTOP2	otopetrin 2	NA	NA	NA	NA		0	0
92815	HIST3H2A	histone 3, H2a	NA	NA	NS	NA		0	0
92999	ZNF651	zinc finger protein 651	NA	NA	NA	NA		0	0
93166	PRDM6	PR domain containing 6	NA	NA	NA	NA		0	0
93349	LOC93349	hypothetical protein BC004921	NA	NA	down p05	NA		0	1
93408	MYLC2PL	myosin light chain 2, precursor lymphocyte-specific	NA	NA	NS	NA		0	0
94097	SFXN5	sideroflexin 5	NA	NA	NA	NA		0	0
112398	EGLN2	egl nine homolog 2 (C. elegans)	NA	NA	NS	NA		0	0
112476	PRRT2	proline-rich transmembrane protein 2	NA	NA	NA	NA		0	0
112939	BTBD14B	BTB (POZ) domain containing 14B	NA	NA	NA	NA		0	0
113178	SCAMP4	secretory carrier membrane protein 4	NA	NA	NS	NA		0	0
114041	C21orf88	chromosome 21 open reading frame 88	NA	NA	NA	NA		0	0
114042	C21orf89	chromosome 21 open reading frame 89	NA	NA	NA	NA		0	0
114299	PALM2	paralemmin 2	up p05	NA	down p05	NS		1	1
114818	KBTBD9	kelch repeat and BTB (POZ) domain containing 9	NA	NA	NA	NA		0	0
114819	KIAA1922	KIAA1922 protein	NA	NA	up p05	NA		1	0
114822	RHPN1	rhophilin, Rho GTPase binding protein 1	NA	NA	NA	NA		0	0
115273	RAB42	RAB42, member RAS homolog family	NA	NA	NA	NA		0	0
115703	SNX26	sorting nexin 26	NS	NA	NS	NS		0	0
115811	IQCD	IQ motif containing D	NA	NA	NA	NA		0	0
115950	ZNF653	zinc finger protein 653	NA	NA	NA	NA		0	0
116138	KLHDC3	kelch domain containing 3	NS	NA	up p05	up p05		2	0
116372	LYPD1	LY6/PLAUR domain containing 1	NS	NA	NS	NS		0	0
116496	C1orf24	chromosome 1 open reading frame 24	NA	NA	down p05	NA		0	1
116835	HSPA12B	heat shock 70kD protein 12B	NA	NA	NA	NA		0	0
116985	CENTD2	centaurin, delta 2	up p05	NA	up p05	up p05		3	0
116986	CENTG1	centaurin, gamma 1	NS	NA	up p05	NS		1	0
117286	CIB3	calcium and integrin binding family member 3	NA	NA	NA	NA		0	0
118424	UBE2J2	ubiquitin-conjugating enzyme E2, J2 (UBC6 homolog, yeast)	NA	NA	NA	NA		0	0
118461	C10orf71	chromosome 10 open reading frame 71	NA	NA	NA	NA		0	0
119180	LYZL2	lysozyme-like 2	NA	NA	NA	NA		0	0
119559	SFXN4	sideroflexin 4	NA	NA	NA	NA		0	0
120224	TMEM45B	transmembrane protein 45B	NA	NA	NA	NA		0	0
121391	K6IRS4	keratin 6 irs4	NA	NA	NA	NA		0	0
121951	FLJ40176	hypothetical protein FLJ40176	NA	NA	NA	NA		0	0
122416	ANKRD9	ankyrin repeat domain 9	NA	NA	NA	NA		0	0
122618	PLD4	phospholipase D family, member 4	NA	NA	NA	NA		0	0
122704	MRPL52	mitochondrial ribosomal protein L52	NA	NA	NS	NA		0	0
123099	DEGS2	degenerative spermatocyte homolog 2, lipid desaturase (Drosophila)	NA	NA	NA	NA		0	0
123887	ZG16	zymogen granule protein 16	NS	NA	NS	NS		0	0
124565	MGC15523	hypothetical protein MGC15523	down p05	NA	NS	NS		0	1
124912	SPACA3	sperm acrosome associated 3	NA	NA	NA	NA		0	0
124935	SLC43A2	solute carrier family 43, member 2	NA	NA	NA	NA		0	0
125061	AFMID	arylformamidase	NA	NA	NA	NA		0	0
125144	MGC40157	hypothetical protein MGC40157	NA	NA	NA	NA		0	0
125965	COX6B2	cytochrome c oxidase subunit VIb polypeptide 2 (testis)	NA	NA	NA	NA		0	0
126074	FLJ35119	hypothetical protein FLJ35119	NA	NA	NA	NA		0	0
126129	CPT1C	carnitine palmitoyltransferase 1C	NA	NA	NA	NA		0	0
126410	FLJ39501	cytochrome P450, family 2, subfamily E, polypeptide 2 homolog	NA	NA	NA	NA		0	0
126792	B3GALT6	UDP-Gal:betaGal beta 1,3-galactosyltransferase polypeptide 6	NA	NA	NA	NA		0	0
128414	C20orf58	chromosome 20 open reading frame 58	NA	NA	NA	NA		0	0
128434	C20orf102	chromosome 20 open reading frame 102	NA	NA	NA	NA		0	0
128497	C20orf165	chromosome 20 open reading frame 165	NA	NA	NA	NA		0	0
128553	ZNF218	zinc finger protein 218	NA	NA	NS	NA		0	0
128876	C20orf128	chromosome 20 open reading frame 128	NA	NA	NA	NA		0	0
129685	TBN	taube nuss homolog (mouse)	NA	NA	NA	NA		0	0
129807	NEU4	sialidase 4	NA	NA	NA	NA		0	0
129868	TRIM43	tripartite motif-containing 43	NA	NA	NA	NA		0	0
130560	SPATA3	spermatogenesis associated 3	NA	NA	NA	NA		0	0
131177	FAM3D	family with sequence similarity 3, member D	NA	NA	NA	NA		0	0
131375	LYZL4	lysozyme-like 4	NA	NA	NA	NA		0	0
131408	MGC21688	hypothetical protein MGC21688	NS	NA	NS	NS		0	0
131669	UROC1	urocanase domain containing 1	NA	NA	NA	NA		0	0
131870	NUDT16	nudix (nucleoside diphosphate linked moiety X)-type motif 16	NA	NA	NA	NA		0	0
132014	IL17RE	interleukin 17 receptor E	NA	NA	NA	NA		0	0
132228	FLJ38608	hypothetical protein FLJ38608	NA	NA	NA	NA		0	0
133383	MGC33648	hypothetical protein MGC33648	NA	NA	NA	NA		0	0
133688	UGT3A1	UDP glycosyltransferase 3 family, polypeptide A1	NA	NA	NA	NA		0	0
135114	HINT3	histidine triad nucleotide binding protein 3	NA	NA	NA	NA		0	0
136853	SRCRB4D	scavenger receptor cysteine rich domain containing, group B (4 domains)	NA	NA	NA	NA		0	0
137075	CLDN23	claudin 23	NA	NA	NA	NA		0	0
138009	WDR21C	WD repeat domain 21C	NA	NA	NA	NA		0	0
138050	TMEM76	transmembrane protein 76	NA	NA	NS	NA		0	0
139285	RP11-403E24.2	hypothetical protein FLJ39827	NA	NA	NA	NA		0	0
139728	PNCK	pregnancy upregulated non-ubiquitously expressed CaM kinase	NA	NA	NA	NA		0	0
140453	MUC17	mucin 17	NA	NA	NA	NA		0	0
140467	ZNF358	zinc finger protein 358	NA	NA	NS	NA		0	0
140730	RIMS4	regulating synaptic membrane exocytosis 4	NA	NA	NA	NA		0	0
140738	TMEM37	transmembrane protein 37	NA	NA	NA	NA		0	0
142678	MIB2	mindbomb homolog 2 (Drosophila)	NA	NA	NA	NA		0	0
142680	SLC34A3	solute carrier family 34 (sodium phosphate), member 3	NA	NA	NA	NA		0	0
143384	C10orf46	chromosome 10 open reading frame 46	NA	NA	NA	NA		0	0
144583	LOC144583	hypothetical gene supported by AK025388	NA	NA	up p05	NA		1	0
144717	FLJ32356	hypothetical protein FLJ32356	NA	NA	NA	NA		0	0
145497	C14orf166B	chromosome 14 open reading frame 166B	NA	NA	NA	NA		0	0
146059	CDAN1	congenital dyserythropoietic anemia, type I	NA	NA	NA	NA		0	0
146206	RLTPR	RGD, leucine-rich repeat, tropomodulin and proline-rich containing protein	NA	NA	NA	NA		0	0
146212	KCTD19	potassium channel tetramerisation domain containing 19	NA	NA	NA	NA		0	0
146310	RNF151	ring finger protein 151	NA	NA	NA	NA		0	0
146325	LOC146325	similar to hypothetical protein FLJ13841	NA	NA	NA	NA		0	0
146395	UNQ5831	KTSR5831	NA	NA	NA	NA		0	0
146433	MGC34647	hypothetical protein MGC34647	NA	NA	NA	NA		0	0
146512	FLJ30679	hypothetical protein FLJ30679	NA	NA	NA	NA		0	0
146542	ZNF688	zinc finger protein 688	NS	NA	up p05	up p05		2	0
146760	RTN4RL1	reticulon 4 receptor-like 1	NA	NA	NA	NA		0	0
146849	FLJ32734	hypothetical protein FLJ32734	NA	NA	NA	NA		0	0
147081	FLJ25168	hypothetical protein FLJ25168	NA	NA	NA	NA		0	0
147685	C19orf18	chromosome 19 open reading frame 18	NA	NA	NA	NA		0	0
147906	MGC15476	thymus expressed gene 3-like	NA	NA	NA	NA		0	0
147923	ZNF420	zinc finger protein 420	NA	NA	NA	NA		0	0
147965	FAM98C	family with sequence similarity 98, member C	NA	NA	NA	NA		0	0
148229	ATP8B3	ATPase, Class I, type 8B, member 3	NS	NA	NS	NS		0	0
148281	SYT6	synaptotagmin VI	NA	NA	NA	NA		0	0
148646	C1orf188	chromosome 1 open reading frame 188	NA	NA	NA	NA		0	0
148808	MFSD4	major facilitator superfamily domain containing 4	NA	NA	NA	NA		0	0
148870	CCDC27	coiled-coil domain containing 27	NA	NA	NA	NA		0	0
149076	FLJ25476	FLJ25476 protein	NA	NA	NA	NA		0	0
149499	C1orf92	chromosome 1 open reading frame 92	NA	NA	NA	NA		0	0
149563	C1orf64	chromosome 1 open reading frame 64	NA	NA	NA	NA		0	0
149603	RNF187	ring finger protein 187	NA	NA	NS	NA		0	0
149685	SMAF1	small adipocyte factor 1	NA	NA	NA	NA		0	0
149986	FAM61B	family with sequence similarity 61, member B	NA	NA	NS	NA		0	0
150094	SNF1LK	SNF1-like kinase	NA	NA	NA	NA		0	0
150356	RP4-756G23.1	hypothetical protein BC012882	NA	NA	NA	NA		0	0
150763	LOC150763	hypothetical protein LOC150763	NA	NA	NA	NA		0	0
150864	ALS2CR13	amyotrophic lateral sclerosis 2 (juvenile) chromosome region, candidate 13	NA	NA	NA	NA		0	0
150946	FAM59B	family with sequence similarity 59, member B	NA	NA	NA	NA		0	0
151354	FAM84A	family with sequence similarity 84, member A	NA	NA	NA	NA		0	0
151393	FAM82A	family with sequence similarity 82, member A	NA	NA	NA	NA		0	0
151835	LOC151835	copine-like protein	NA	NA	NA	NA		0	0
151887	URB	steroid sensitive gene 1	NA	NA	NA	NA		0	0
153688	DKFZp586C0721	hypothetical protein DKFZp586C0721	NA	NA	NA	NA		0	0
154288	ECAT1	ES cell associated trasnsript 1	NA	NA	NA	NA		0	0
154386	C6orf195	chromosome 6 open reading frame 195	NA	NA	NA	NA		0	0
155054	ZNF425	zinc finger protein 425	NA	NA	NA	NA		0	0
155368	WBSCR27	Williams Beuren syndrome chromosome region 27	NA	NA	NA	NA		0	0
155382	VPS37D	vacuolar protein sorting 37D (yeast)	NA	NA	NA	NA		0	0
157869	RPESP	RPE-spondin	NS	NA	NS	NS		0	0
158062	LCN6	lipocalin 6	NA	NA	NA	NA		0	0
158326	FREM1	FRAS1 related extracellular matrix 1	NA	NA	NA	NA		0	0
158880	USP51	ubiquitin specific peptidase 51	NA	NA	NA	NA		0	0
160313	LOC160313	keratin 19 pseudogene	NA	NA	NA	NA		0	0
160518	MGC24039	hypothetical protein MGC24039	NA	NA	NS	NA		0	0
160762	FLJ35843	hypothetical protein FLJ35843	NA	NA	NA	NA		0	0
161198	CLEC14A	C-type lectin domain family 14, member A	NA	NA	NA	NA		0	0
161882	ZFPM1	zinc finger protein, multitype 1	NA	NA	NA	NA		0	0
161931	LOC161931	testis nuclear RNA-binding protein-like	NA	NA	NA	NA		0	0
162073	LOC162073	hypothetical protein LOC162073	NA	NA	NA	NA		0	0
162333	RNF190	ring finger protein 190	NA	NA	NA	NA		0	0
162515	SLC16A11	solute carrier family 16 (monocarboxylic acid transporters), member 11	NA	NA	NA	NA		0	0
162993	LOC162993	hypothetical protein LOC162993	NA	NA	NA	NA		0	0
163050	ZNF564	zinc finger protein 564	NA	NA	NA	NA		0	0
163175	LGI4	leucine-rich repeat LGI family, member 4	NA	NA	NA	NA		0	0
164127	C1orf65	chromosome 1 open reading frame 65	NA	NA	NA	NA		0	0
165679	ADMP	likely ortholog of androgen down regulated gene expressed in mouse prostate	NA	NA	NA	NA		0	0
165721	DNAJB8	DnaJ (Hsp40) homolog, subfamily B, member 8	NA	NA	NA	NA		0	0
166012	CHST13	carbohydrate (chondroitin 4) sulfotransferase 13	NA	NA	NA	NA		0	0
168455	FLJ36031	hypothetical protein FLJ36031	NA	NA	NA	NA		0	0
168544	ZNF467	zinc finger protein 467	NS	NA	NS	up p05		1	0
168620	BHLHB8	basic helix-loop-helix domain containing, class B, 8	NA	NA	NA	NA		0	0
168850	LOC168850	hypothetical protein LOC168850	NA	NA	NA	NA		0	0
170394	PWWP2	PWWP domain containing 2	NA	NA	NA	NA		0	0
170463	SSBP4	single stranded DNA binding protein 4	NA	NA	NA	NA		0	0
170575	GIMAP1	GTPase, IMAP family member 1	NA	NA	NA	NA		0	0
170626	XAGE3	X antigen family, member 3	NA	NA	NA	NA		0	0
170690	ADAMTS16	ADAM metallopeptidase with thrombospondin type 1 motif, 16	NA	NA	NA	NA		0	0
170961	ANKRD24	ankyrin repeat domain 24	NA	NA	NA	NA		0	0
171169	SPACA4	sperm acrosome associated 4	NA	NA	NA	NA		0	0
192286	HIGD2A	HIG1 domain family, member 2A	NA	NA	NS	NA		0	0
196403	DTX3	deltex 3 homolog (Drosophila)	NA	NA	up p05	NA		1	0
196740	C10orf72	chromosome 10 open reading frame 72	NS	NA	NS	down p05		0	1
196743	PAOX	polyamine oxidase (exo-N4-amino)	NA	NA	NS	NA		0	0
196746	NA	NA	NA	NA	NA	NA		0	0
197257	LDHD	lactate dehydrogenase D	NA	NA	NA	NA		0	0
197335	KIAA1924	hypothetical protein KIAA1924	NA	NA	NA	NA		0	0
197350	LOC197350	hypothetical protein LOC197350	NA	NA	NA	NA		0	0
199675	MCEMP1	mast cell-expressed membrane protein 1	NA	NA	NA	NA		0	0
199699	DAND5	DAN domain family, member 5	NA	NA	NA	NA		0	0
199731	IGSF4C	immunoglobulin superfamily, member 4C	NS	NA	NS	NS		0	0
199786	BCNP1	B-cell novel protein 1	NA	NA	NA	NA		0	0
199990	C1orf86	chromosome 1 open reading frame 86	NA	NA	NA	NA		0	0
200205	C1orf69	chromosome 1 open reading frame 69	NA	NA	NA	NA		0	0
200373	MGC33657	similar to hypothetical protein	NA	NA	NA	NA		0	0
200958	MUC20	mucin 20	NA	NA	NS	NA		0	0
201109	NA	NA	NA	NA	NA	NA		0	0
201175	LOC201175	hypothetical protein LOC201175	NA	NA	NA	NA		0	0
201255	LRRC45	leucine rich repeat containing 45	NA	NA	NA	NA		0	0
201294	UNC13D	unc-13 homolog D (C. elegans)	NA	NA	NA	NA		0	0
201595	SIMP	source of immunodominant MHC-associated peptides	NA	NA	NA	NA		0	0
201824	NA	NA	NA	NA	NA	NA		0	0
202051	LOC202051	hypothetical protein LOC202051	NA	NA	NA	NA		0	0
202500	RP11-444E17.2	hypothetical protein MGC33600	NA	NA	NA	NA		0	0
202915	MGC9712	hypothetical protein MGC9712	NA	NA	NA	NA		0	0
203328	SUSD3	sushi domain containing 3	NA	NA	NA	NA		0	0
203447	NRK	Nik related kinase	NA	NA	NA	NA		0	0
203523	ZNF449	zinc finger protein 449	NA	NA	NA	NA		0	0
205428	MGC33365	hypothetical protein MGC33365	NA	NA	NA	NA		0	0
205860	FLJ25801	hypothetical protein FLJ25801	NA	NA	NA	NA		0	0
219293	ATAD3C	ATPase family, AAA domain containing 3C	NA	NA	NA	NA		0	0
219537	CHASM	likely ortholog of mouse calponin homology-associated smooth muscle protein	NA	NA	NA	NA		0	0
219699	UNC5B	unc-5 homolog B (C. elegans)	up p05	NA	up p05	NS		2	0
219736	STOX1	storkhead box 1	NA	NA	NA	NA		0	0
219928	MRGPRF	MAS-related GPR, member F	NA	NA	NA	NA		0	0
220082	NURIT	testis-specific leucine zipper protein nurit	NA	NA	NA	NA		0	0
220164	DOK6	docking protein 6	NA	NA	NA	NA		0	0
220466	NA	NA	NA	NA	NA	NA		0	0
220972	38419	membrane-associated ring finger (C3HC4) 8	NA	NA	NS	NA		0	0
221472	FGD2	FYVE, RhoGEF and PH domain containing 2	NA	NA	NS	NA		0	0
221914	GPC2	glypican 2 (cerebroglycan)	NA	NA	NA	NA		0	0
221935	SDK1	sidekick homolog 1 (chicken)	NA	NA	NA	NA		0	0
221938	MMD2	monocyte to macrophage differentiation-associated 2	NA	NA	NA	NA		0	0
222229	DKFZp434K1815	hypothetical protein DKFZp434K1815	NA	NA	NA	NA		0	0
222234	MGC35361	hypothetical protein MGC35361	NA	NA	NA	NA		0	0
222663	SCUBE3	signal peptide, CUB domain, EGF-like 3	NA	NA	NS	NA		0	0
222698	C6orf194	chromosome 6 open reading frame 194	NA	NA	NA	NA		0	0
245812	MGC40499	hypothetical protein MGC40499	NA	NA	NS	NA		0	0
246330	PELI3	pellino homolog 3 (Drosophila)	NA	NA	NA	NA		0	0
252884	ZNF396	zinc finger protein 396	NA	NA	NA	NA		0	0
252995	FNDC5	fibronectin type III domain containing 5	NA	NA	NA	NA		0	0
253827	MSRB3	methionine sulfoxide reductase B3	NA	NA	NA	NA		0	0
254050	LRRC43	leucine rich repeat containing 43	NA	NA	NA	NA		0	0
254263	CNIH2	cornichon homolog 2 (Drosophila)	NA	NA	NA	NA		0	0
254272	FLJ40244	hypothetical protein FLJ40244	NA	NA	NA	NA		0	0
254439	FLJ22675	hypothetical gene supported by AK026328	NA	NA	NA	NA		0	0
254896	MGC31957	hypothetical protein MGC31957	NA	NA	NS	NA		0	0
255101	DKFZp434O0527	hypothetical protein DKFZp434O0527	NA	NA	NA	NA		0	0
255189	PLA2G4F	phospholipase A2, group IVF	NA	NA	NA	NA		0	0
255743	NPNT	nephronectin	NA	NA	NA	NA		0	0
256223	LOC256223	similar to CDRT15 protein	NA	NA	NA	NA		0	0
256369	C14orf48	chromosome 14 open reading frame 48	NA	NA	NA	NA		0	0
256472	MGC33486	hypothetical protein MGC33486	NA	NA	NA	NA		0	0
256933	NPB	neuropeptide B	NA	NA	NA	NA		0	0
256949	ANKRD47	ankyrin repeat domain 47	up p05	NA	NS	up p05		2	0
257106	ARHGAP30	Rho GTPase activating protein 30	NA	NA	NA	NA		0	0
259197	NCR3	natural cytotoxicity triggering receptor 3	up p05	NA	NS	up p05		2	0
259236	TMIE	transmembrane inner ear	NA	NA	NA	NA		0	0
266553	OFCC1	orofacial cleft 1 candidate 1	NA	NA	NA	NA		0	0
267002	PGBD2	piggyBac transposable element derived 2	NA	NA	NA	NA		0	0
283065	C10orf41	chromosome 10 open reading frame 41	NA	NA	NA	NA		0	0
283248	RCOR2	REST corepressor 2	NA	NA	NA	NA		0	0
283389	LOC283389	hypothetical gene supported by BC029593	NA	NA	NA	NA		0	0
283476	NA	NA	NA	NA	NA	NA		0	0
283576	ZDHHC22	zinc finger, DHHC-type containing 22	NA	NA	NA	NA		0	0
283650	MGC27165	hypothetical protein MGC27165	NS	NA	NS	NS		0	0
283711	LOC283711	hypothetical protein LOC283711	NA	NA	NA	NA		0	0
283849	LOC283849	hypothetical protein LOC283849	NA	NA	NS	NA		0	0
283860	FLJ36701	hypothetical protein FLJ36701	NA	NA	NA	NA		0	0
283875	LOC283875	hypothetical protein LOC283875	NA	NA	NA	NA		0	0
283987	C17orf28	chromosome 17 open reading frame 28	NA	NA	NA	NA		0	0
284013	VMO1	vitelline membrane outer layer 1 homolog (chicken)	NA	NA	NA	NA		0	0
284071	FLJ35848	hypothetical protein FLJ35848	NA	NA	NA	NA		0	0
284184	LOC284184	hypothetical LOC284184	NA	NA	NA	NA		0	0
284185	FLJ39421	hypothetical protein LOC284185	NA	NA	NA	NA		0	0
284252	KCTD1	potassium channel tetramerisation domain containing 1	NA	NA	NA	NA		0	0
284345	PHLDB3	pleckstrin homology-like domain, family B, member 3	NA	NA	NA	NA		0	0
284363	NA	NA	NA	NA	NA	NA		0	0
284439	MGC26694	hypothetical protein MGC26694	up p05	NA	up p05	up p05		3	0
284654	RSPO1	R-spondin homolog (Xenopus laevis)	NA	NA	NA	NA		0	0
284904	SEC14L4	SEC14-like 4 (S. cerevisiae)	NA	NA	NS	NA		0	0
285596	NY-REN-7	NY-REN-7 antigen	up p05	NA	up p05	NS		2	0
285601	GPR150	G protein-coupled receptor 150	NA	NA	NA	NA		0	0
285800	MGC35308	hypothetical protein MGC35308	NA	NA	NA	NA		0	0
285831	LOC285831	hypothetical protein LOC285831	NA	NA	NA	NA		0	0
285877	DKFZp564N2472	hypothetical protein DKFZp564N2472	NA	NA	NA	NA		0	0
286032	FLJ36980	hypothetical protein FLJ36980	NA	NA	NA	NA		0	0
286075	ZNF707	zinc finger protein 707	NA	NA	NA	NA		0	0
286076	LOC286076	hypothetical protein LOC286076	NA	NA	NA	NA		0	0
286133	SCARA5	scavenger receptor class A, member 5 (putative)	NA	NA	NA	NA		0	0
286514	MAGEB18	melanoma antigen family B, 18	NA	NA	NA	NA		0	0
286753	TUSC5	tumor suppressor candidate 5	NA	NA	NA	NA		0	0
317781	DDX51	DEAD (Asp-Glu-Ala-Asp) box polypeptide 51	up p05	NA	up p05	up p05		3	0
319101	K6IRS3	keratin 6 irs3	NA	NA	NA	NA		0	0
326625	MMAB	methylmalonic aciduria (cobalamin deficiency) cblB type	NA	NA	NA	NA		0	0
338707	Beta4GalNAc-T4	beta1,4-N-acetylgalactosaminyltransferases IV	NA	NA	NA	NA		0	0
338731	LOC338731	hypothetical LOC338731	NA	NA	NA	NA		0	0
339237	LOC339237	similar to Envoplakin (210 kDa paraneoplastic pemphigus antigen) (p210) (210 kDa cornified envelope precursor)	NA	NA	NA	NA		0	0
339287	LOC339287	hypothetical protein LOC339287	NS	NA	NS	NS		0	0
339541	MGC33556	hypothetical LOC339541	NA	NA	NA	NA		0	0
339760	LOC339760	hypothetical LOC339760	NA	NA	NA	NA		0	0
340390	KIAA1875	KIAA1875	NA	NA	NA	NA		0	0
341567	H1T2	HANP1	NA	NA	NA	NA		0	0
342918	LOC342918	hypothetical LOC342918	NA	NA	NA	NA		0	0
342958	NA	NA	NA	NA	NA	NA		0	0
343190	NA	NA	NA	NA	NA	NA		0	0
343990	MGC42367	similar to 2010300C02Rik protein	up p05	NA	NS	up p05		2	0
347088	GPR144	G protein-coupled receptor 144	NA	NA	NS	NA		0	0
347730	LRRTM1	leucine rich repeat transmembrane neuronal 1	NA	NA	NA	NA		0	0
347735	SERINC2	serine incorporator 2	NA	NA	up p05	NA		1	0
348793	WDR53	WD repeat domain 53	NA	NA	NA	NA		0	0
359948	IRF2BP2	interferon regulatory factor 2 binding protein 2	NA	NA	NA	NA		0	0
374289	NA	NA	NA	NA	NA	NA		0	0
374374	NA	NA	NA	NA	NA	NA		0	0
374395	LOC374395	similar to RIKEN cDNA 1810059G22	NA	NA	NA	NA		0	0
374439	NA	NA	NA	NA	NA	NA		0	0
374458	NA	NA	NA	NA	NA	NA		0	0
374481	NA	NA	NA	NA	NA	NA		0	0
374572	NA	NA	NA	NA	NA	NA		0	0
374623	NA	NA	NA	NA	NA	NA		0	0
374638	NA	NA	NA	NA	NA	NA		0	0
374655	ZNF710	zinc finger protein 710	NA	NA	NA	NA		0	0
374694	NA	NA	NA	NA	NA	NA		0	0
374763	NA	NA	NA	NA	NA	NA		0	0
374803	NA	NA	NA	NA	NA	NA		0	0
374875	SCDR10	short-chain dehydrogenase/reductase 10	NA	NA	NA	NA		0	0
374915	NA	NA	NA	NA	NA	NA		0	0
374920	LOC374920	hypothetical protein LOC374920	NA	NA	NA	NA		0	0
374926	NA	NA	NA	NA	NA	NA		0	0
374941	NA	NA	NA	NA	NA	NA		0	0
374963	NA	NA	NA	NA	NA	NA		0	0
374972	NA	NA	NA	NA	NA	NA		0	0
375022	NA	NA	NA	NA	NA	NA		0	0
375092	NA	NA	NA	NA	NA	NA		0	0
375132	NA	NA	NA	NA	NA	NA		0	0
375177	NA	NA	NA	NA	NA	NA		0	0
375196	LOC375196	hypothetical protein LOC375196	NA	NA	NA	NA		0	0
375302	NA	NA	NA	NA	NA	NA		0	0
375387	LRRC33	leucine rich repeat containing 33	NA	NA	NA	NA		0	0
375475	NA	NA	NA	NA	NA	NA		0	0
375568	NA	NA	NA	NA	NA	NA		0	0
375607	FLJ39237	FLJ39237 protein	NA	NA	NA	NA		0	0
375759	LOC375759	hypothetical protein LOC375759	NA	NA	NA	NA		0	0
375762	NA	NA	NA	NA	NA	NA		0	0
375775	C9orf111	chromosome 9 open reading frame 111	NA	NA	NA	NA		0	0
375790	AGRN	agrin	NA	NA	NA	NA		0	0
376387	NA	NA	NA	NA	NA	NA		0	0
376401	NA	NA	NA	NA	NA	NA		0	0
376503	NA	NA	NA	NA	NA	NA		0	0
376510	NA	NA	NA	NA	NA	NA		0	0
376558	NA	NA	NA	NA	NA	NA		0	0
376842	NA	NA	NA	NA	NA	NA		0	0
377007	FLJ43374	FLJ43374 protein	NA	NA	NA	NA		0	0
377920	NA	NA	NA	NA	NA	NA		0	0
378032	NA	NA	NA	NA	NA	NA		0	0
378035	NA	NA	NA	NA	NA	NA		0	0
378067	NA	NA	NA	NA	NA	NA		0	0
378103	NA	NA	NA	NA	NA	NA		0	0
378178	NA	NA	NA	NA	NA	NA		0	0
378197	NA	NA	NA	NA	NA	NA		0	0
378210	NA	NA	NA	NA	NA	NA		0	0
378377	NA	NA	NA	NA	NA	NA		0	0

## Sheet: ERBB2_up_Creighton
Entrez_ID	Symbol	Title	Singh_correlation_with_ERBB2	Lapointe_correlation_with_ERBB2	Glinsky_correlation_with_ERBB2	Yu_correlation_with_ERBB2		number of datasets up	number of datasets down
23	ABCF1	ATP-binding cassette, sub-family F (GCN20), member 1	NS	up p05	NS	NS		1	0
29	ABR	active BCR-related gene	up p05	up p05	NS	NS		2	0
30	ACAA1	acetyl-Coenzyme A acyltransferase 1 (peroxisomal 3-oxoacyl-Coenzyme A thiolase)	up p05	up p05	up p05	up p05		4	0
31	ACACA	acetyl-Coenzyme A carboxylase alpha	down p05	NS	up p05	NS		1	1
35	ACADS	acyl-Coenzyme A dehydrogenase, C-2 to C-3 short chain	down p05	down p05	NS	NS		0	2
41	ACCN2	amiloride-sensitive cation channel 2, neuronal	down p05	NS	NS	down p05		0	2
43	ACHE	acetylcholinesterase (YT blood group)	NS	down p05	NS	NS		0	1
59	ACTA2	actin, alpha 2, smooth muscle, aorta	NS	NS	NS	NS		0	0
60	ACTB	actin, beta	up p05	NS	NS	NS		1	0
87	ACTN1	actinin, alpha 1	up p05	NS	NS	NS		1	0
112	ADCY6	adenylate cyclase 6	down p05	NS	NS	down p05		0	2
118	ADD1	adducin 1 (alpha)	up p05	NS	NS	NS		1	0
124	ADH1A	alcohol dehydrogenase 1A (class I), alpha polypeptide	NS	NA	NS	down p05		0	1
133	ADM	adrenomedullin	NS	NS	up p05	NS		1	0
166	AES	amino-terminal enhancer of split	down p05	up p05	NS	up p05		2	1
203	AK1	adenylate kinase 1	NS	NA	NS	NS		0	0
207	AKT1	v-akt murine thymoma viral oncogene homolog 1	up p05	NS	up p05	NS		2	0
208	AKT2	v-akt murine thymoma viral oncogene homolog 2	down p05	up p05	NS	NS		1	1
214	ALCAM	activated leukocyte cell adhesion molecule	up p05	NS	up p05	NS		2	0
217	ALDH2	aldehyde dehydrogenase 2 family (mitochondrial)	up p05	NS	NS	NS		1	0
222	ALDH3B2	aldehyde dehydrogenase 3 family, member B2	NS	NA	NS	NS		0	0
230	ALDOC	aldolase C, fructose-bisphosphate	down p05	NS	NS	NS		0	1
301	ANXA1	annexin A1	up p05	NS	NS	NS		1	0
308	ANXA5	annexin A5	up p05	down p05	NS	NS		1	1
333	APLP1	amyloid beta (A4) precursor-like protein 1	down p05	NA	NS	down p05		0	2
334	APLP2	amyloid beta (A4) precursor-like protein 2	up p05	NS	up p05	NS		2	0
353	APRT	adenine phosphoribosyltransferase	up p05	up p05	up p05	NS		3	0
355	FAS	Fas (TNF receptor superfamily, member 6)	down p05	down p05	down p05	NS		0	3
360	AQP3	aquaporin 3	NS	up p05	NS	up p05		2	0
372	ARCN1	archain 1	up p05	NA	NS	NS		1	0
377	ARF3	ADP-ribosylation factor 3	down p05	NS	up p05	up p05		2	1
378	ARF4	ADP-ribosylation factor 4	up p05	NS	NS	NS		1	0
381	ARF5	ADP-ribosylation factor 5	NS	up p05	NS	up p05		2	0
384	ARG2	arginase, type II	up p05	NS	NS	NS		1	0
389	RHOC	ras homolog gene family, member C	NS	up p05	up p05	up p05		3	0
390	RND3	Rho family GTPase 3	down p05	NS	NS	NS		0	1
391	RHOG	ras homolog gene family, member G (rho G)	NS	up p05	NS	NS		1	0
392	ARHGAP1	Rho GTPase activating protein 1	up p05	up p05	NS	NS		2	0
405	ARNT	aryl hydrocarbon receptor nuclear translocator	NS	NS	NS	NS		0	0
406	ARNTL	aryl hydrocarbon receptor nuclear translocator-like	NS	NS	NS	NS		0	0
411	ARSB	arylsulfatase B	NS	NA	NS	NS		0	0
414	ARSD	arylsulfatase D	NS	NA	NS	NS		0	0
434	ASIP	agouti signaling protein, nonagouti homolog (mouse)	down p05	NS	NS	down p05		0	2
435	ASL	argininosuccinate lyase	up p05	NS	NS	NS		1	0
444	ASPH	aspartate beta-hydroxylase	down p05	down p05	down p05	NS		0	3
460	ASTN	astrotactin	NS	NA	NS	NS		0	0
467	ATF3	activating transcription factor 3	up p05	NS	NS	NS		1	0
473	RERE	arginine-glutamic acid dipeptide (RE) repeats	up p05	NS	NS	NS		1	0
475	ATOX1	ATX1 antioxidant protein 1 homolog (yeast)	up p05	NS	NS	NS		1	0
478	ATP1A3	ATPase, Na+/K+ transporting, alpha 3 polypeptide	NS	down p05	NS	NS		0	1
481	ATP1B1	ATPase, Na+/K+ transporting, beta 1 polypeptide	NS	NS	NS	NS		0	0
489	ATP2A3	ATPase, Ca++ transporting, ubiquitous	up p05	NA	NS	NS		1	0
491	ATP2B2	ATPase, Ca++ transporting, plasma membrane 2	down p05	NA	NS	NS		0	1
493	ATP2B4	ATPase, Ca++ transporting, plasma membrane 4	down p05	NS	down p05	NS		0	2
501	ALDH7A1	aldehyde dehydrogenase 7 family, member A1	up p05	NS	up p05	NS		2	0
527	ATP6V0C	ATPase, H+ transporting, lysosomal 16kDa, V0 subunit c	up p05	up p05	up p05	up p05		4	0
535	ATP6V0A1	ATPase, H+ transporting, lysosomal V0 subunit a isoform 1	up p05	up p05	up p05	NS		3	0
537	ATP6AP1	ATPase, H+ transporting, lysosomal accessory protein 1	up p05	up p05	up p05	up p05		4	0
567	B2M	beta-2-microglobulin	up p05	NS	NS	NS		1	0
582	BBS1	Bardet-Biedl syndrome 1	NA	NS	up p05	NA		1	0
598	BCL2L1	BCL2-like 1	up p05	up p05	up p05	NS		3	0
602	BCL3	B-cell CLL/lymphoma 3	NA	NA	NS	NA		0	0
604	BCL6	B-cell CLL/lymphoma 6 (zinc finger protein 51)	NS	NS	NS	NS		0	0
610	HCN2	hyperpolarization activated cyclic nucleotide-gated potassium channel 2	NS	NS	NS	NS		0	0
613	BCR	breakpoint cluster region	NS	up p05	NS	NS		1	0
632	BGLAP	bone gamma-carboxyglutamate (gla) protein (osteocalcin)	up p05	NA	NS	NS		1	0
634	CEACAM1	carcinoembryonic antigen-related cell adhesion molecule 1 (biliary glycoprotein)	NS	NS	NS	NS		0	0
658	BMPR1B	bone morphogenetic protein receptor, type IB	NS	down p05	NS	NS		0	1
677	ZFP36L1	zinc finger protein 36, C3H type-like 1	down p05	NA	NS	NS		0	1
678	ZFP36L2	zinc finger protein 36, C3H type-like 2	up p05	NA	NS	NS		1	0
684	BST2	bone marrow stromal cell antigen 2	up p05	NS	down p05	NS		1	1
726	CAPN5	calpain 5	NA	NA	NS	NS		0	0
746	C11orf10	chromosome 11 open reading frame 10	NA	NS	NS	NA		0	0
754	PTTG1IP	pituitary tumor-transforming 1 interacting protein	up p05	NS	NS	up p05		2	0
755	C21orf2	chromosome 21 open reading frame 2	down p05	NS	NS	NS		0	1
767	CA8	carbonic anhydrase VIII	NA	NS	down p05	NA		0	1
770	CA11	carbonic anhydrase XI	NS	NA	NS	NS		0	0
780	DDR1	discoidin domain receptor family, member 1	NS	NS	up p05	up p05		2	0
788	SLC25A20	solute carrier family 25 (carnitine/acylcarnitine translocase), member 20	NS	NS	NS	NS		0	0
808	CALM3	calmodulin 3 (phosphorylase kinase, delta)	down p05	up p05	NS	NS		1	1
811	CALR	calreticulin	up p05	NS	NS	NS		1	0
813	CALU	calumenin	up p05	NS	NS	up p05		2	0
823	CAPN1	calpain 1, (mu/I) large subunit	up p05	NS	NS	up p05		2	0
824	CAPN2	calpain 2, (m/II) large subunit	up p05	down p05	NS	NS		1	1
826	CAPNS1	calpain, small subunit 1	up p05	up p05	up p05	up p05		4	0
831	CAST	calpastatin	NS	NS	NS	NS		0	0
861	RUNX1	runt-related transcription factor 1 (acute myeloid leukemia 1; aml1 oncogene)	down p05	NS	NS	NS		0	1
871	SERPINH1	serpin peptidase inhibitor, clade H (heat shock protein 47), member 1, (collagen binding protein 1)	down p05	NS	NS	NS		0	1
900	CCNG1	cyclin G1	NS	NS	up p05	NS		1	0
920	CD4	CD4 antigen (p55)	down p05	NS	NS	NS		0	1
928	CD9	CD9 antigen (p24)	up p05	NS	up p05	up p05		3	0
948	CD36	CD36 antigen (collagen type I receptor, thrombospondin receptor)	down p05	down p05	NS	NS		0	2
953	ENTPD1	ectonucleoside triphosphate diphosphohydrolase 1	NS	NS	NS	NS		0	0
955	ENTPD6	ectonucleoside triphosphate diphosphohydrolase 6 (putative function)	up p05	up p05	up p05	up p05		4	0
967	CD63	CD63 antigen (melanoma 1 antigen)	up p05	NA	NS	up p05		2	0
985	CDC2L2	cell division cycle 2-like 2 (PITSLRE proteins)	NS	NA	NS	up p05		1	0
994	CDC25B	cell division cycle 25B	up p05	NS	NS	NS		1	0
1031	CDKN2C	cyclin-dependent kinase inhibitor 2C (p18, inhibits CDK4)	down p05	NS	NS	NS		0	1
1032	CDKN2D	cyclin-dependent kinase inhibitor 2D (p19, inhibits CDK4)	NS	NA	NS	NS		0	0
1040	CDS1	CDP-diacylglycerol synthase (phosphatidate cytidylyltransferase) 1	up p05	NS	up p05	NS		2	0
1048	CEACAM5	carcinoembryonic antigen-related cell adhesion molecule 5	down p05	NS	NS	NS		0	1
1050	CEBPA	CCAAT/enhancer binding protein (C/EBP), alpha	down p05	NA	up p05	NS		1	1
1059	CENPB	centromere protein B, 80kDa	down p05	up p05	NS	up p05		2	1
1087	CEACAM7	carcinoembryonic antigen-related cell adhesion molecule 7	NA	NS	NS	NS		0	0
1107	CHD3	chromodomain helicase DNA binding protein 3	NS	up p05	NS	NS		1	0
1119	CHKA	choline kinase alpha	up p05	NS	up p05	NS		2	0
1145	CHRNE	cholinergic receptor, nicotinic, epsilon polypeptide	down p05	up p05	NS	NS		1	1
1152	CKB	creatine kinase, brain	up p05	up p05	NS	NS		2	0
1159	CKMT1B	creatine kinase, mitochondrial 1B	NA	NS	up p05	NA		1	0
1191	CLU	clusterin (complement lysis inhibitor, SP-40,40, sulfated glycoprotein 2, testosterone-repressed prostate message 2, apolipoprotein J)	NS	NS	down p05	NS		0	1
1200	TPP1	tripeptidyl peptidase I	up p05	NS	NS	NS		1	0
1201	CLN3	ceroid-lipofuscinosis, neuronal 3, juvenile (Batten, Spielmeyer-Vogt disease)	up p05	up p05	up p05	NS		3	0
1209	CLPTM1	cleft lip and palate associated transmembrane protein 1	NS	NS	NS	NS		0	0
1212	CLTB	clathrin, light polypeptide (Lcb)	down p05	NS	NS	NS		0	1
1263	PLK3	polo-like kinase 3 (Drosophila)	down p05	NA	NS	NS		0	1
1292	COL6A2	collagen, type VI, alpha 2	up p05	NS	NS	NS		1	0
1312	COMT	catechol-O-methyltransferase	up p05	up p05	up p05	up p05		4	0
1314	COPA	coatomer protein complex, subunit alpha	up p05	NA	NS	NS		1	0
1351	COX8A	cytochrome c oxidase subunit 8A (ubiquitous)	NS	NS	NS	NS		0	0
1364	CLDN4	claudin 4	up p05	NS	up p05	up p05		3	0
1365	CLDN3	claudin 3	up p05	up p05	up p05	up p05		4	0
1381	CRABP1	cellular retinoic acid binding protein 1	down p05	NS	NS	NS		0	1
1390	CREM	cAMP responsive element modulator	NS	NS	NS	NS		0	0
1392	CRH	corticotropin releasing hormone	down p05	up p05	NS	NS		1	1
1396	CRIP1	cysteine-rich protein 1 (intestinal)	up p05	NA	NS	NS		1	0
1432	MAPK14	mitogen-activated protein kinase 14	down p05	NS	NS	down p05		0	2
1465	CSRP1	cysteine and glycine-rich protein 1	up p05	NS	NS	up p05		2	0
1471	CST3	cystatin C (amyloid angiopathy and cerebral hemorrhage)	up p05	up p05	NS	up p05		3	0
1475	CSTA	cystatin A (stefin A)	NS	NS	NS	NS		0	0
1476	CSTB	cystatin B (stefin B)	up p05	NA	NS	up p05		2	0
1495	CTNNA1	catenin (cadherin-associated protein), alpha 1, 102kDa	up p05	down p05	NS	NS		1	1
1497	CTNS	cystinosis, nephropathic	up p05	NS	up p05	NS		2	0
1500	CTNND1	catenin (cadherin-associated protein), delta 1	NS	NS	up p05	NS		1	0
1521	CTSW	cathepsin W (lymphopain)	NS	NA	down p05	NS		0	1
1523	CUTL1	cut-like 1, CCAAT displacement protein (Drosophila)	NS	up p05	up p05	up p05		3	0
1525	CXADR	coxsackie virus and adenovirus receptor	up p05	NS	up p05	NS		2	0
1534	CYB561	cytochrome b-561	NA	up p05	up p05	NA		2	0
1543	CYP1A1	cytochrome P450, family 1, subfamily A, polypeptide 1	NS	NA	NS	NS		0	0
1545	CYP1B1	cytochrome P450, family 1, subfamily B, polypeptide 1	up p05	NS	NS	NS		1	0
1580	CYP4B1	cytochrome P450, family 4, subfamily B, polypeptide 1	down p05	NS	NS	NS		0	1
1588	CYP19A1	cytochrome P450, family 19, subfamily A, polypeptide 1	down p05	NS	NS	down p05		0	2
1594	CYP27B1	cytochrome P450, family 27, subfamily B, polypeptide 1	down p05	NA	NS	NS		0	1
1601	DAB2	disabled homolog 2, mitogen-responsive phosphoprotein (Drosophila)	up p05	up p05	up p05	down p05		3	1
1602	DACH1	dachshund homolog 1 (Drosophila)	down p05	NS	NS	NS		0	1
1605	DAG1	dystroglycan 1 (dystrophin-associated glycoprotein 1)	up p05	NS	NS	up p05		2	0
1611	DAP	death-associated protein	up p05	up p05	up p05	up p05		4	0
1635	DCTD	dCMP deaminase	up p05	up p05	NS	NS		2	0
1636	ACE	angiotensin I converting enzyme (peptidyl-dipeptidase A) 1	NS	NA	NS	NS		0	0
1638	DCT	dopachrome tautomerase (dopachrome delta-isomerase, tyrosine-related protein 2)	down p05	NS	down p05	down p05		0	3
1639	DCTN1	dynactin 1 (p150, glued homolog, Drosophila)	NS	up p05	up p05	up p05		3	0
1642	DDB1	damage-specific DNA binding protein 1, 127kDa	NS	NS	NS	up p05		1	0
1643	DDB2	damage-specific DNA binding protein 2, 48kDa	down p05	NS	NS	up p05		1	1
1645	AKR1C1	aldo-keto reductase family 1, member C1 (dihydrodiol dehydrogenase 1; 20-alpha (3-alpha)-hydroxysteroid dehydrogenase)	NA	NS	NS	NA		0	0
1646	AKR1C2	aldo-keto reductase family 1, member C2 (dihydrodiol dehydrogenase 2; bile acid binding protein; 3-alpha hydroxysteroid dehydrogenase, type III)	NA	NS	NS	NA		0	0
1717	DHCR7	7-dehydrocholesterol reductase	down p05	up p05	NS	up p05		2	1
1725	DHPS	deoxyhypusine synthase	down p05	up p05	up p05	NS		2	1
1728	NQO1	NAD(P)H dehydrogenase, quinone 1	down p05	NS	NS	NS		0	1
1729	DIAPH1	diaphanous homolog 1 (Drosophila)	down p05	NA	NS	down p05		0	2
1759	DNM1	dynamin 1	up p05	NS	NS	NS		1	0
1760	DMPK	dystrophia myotonica-protein kinase	down p05	NS	NS	NS		0	1
1785	DNM2	dynamin 2	NS	NS	up p05	NS		1	0
1812	DRD1	dopamine receptor D1	down p05	NA	NS	NS		0	1
1819	DRG2	developmentally regulated GTP binding protein 2	down p05	NS	NS	NS		0	1
1822	ATN1	atrophin 1	NS	NS	NS	NS		0	0
1831	TSC22D3	TSC22 domain family, member 3	up p05	NA	NS	up p05		2	0
1843	DUSP1	dual specificity phosphatase 1	up p05	NS	NS	NS		1	0
1845	DUSP3	dual specificity phosphatase 3 (vaccinia virus phosphatase VH1-related)	up p05	NS	NS	up p05		2	0
1846	DUSP4	dual specificity phosphatase 4	up p05	NA	NS	NS		1	0
1848	DUSP6	dual specificity phosphatase 6	NS	NS	NS	NS		0	0
1859	DYRK1A	dual-specificity tyrosine-(Y)-phosphorylation regulated kinase 1A	up p05	down p05	NS	NS		1	1
1891	ECH1	enoyl Coenzyme A hydratase 1, peroxisomal	up p05	up p05	NS	up p05		3	0
1937	EEF1G	eukaryotic translation elongation factor 1 gamma	up p05	down p05	NS	NS		1	1
1958	EGR1	early growth response 1	down p05	NS	NS	NS		0	1
1969	EPHA2	EPH receptor A2	NS	NS	NS	NS		0	0
1979	EIF4EBP2	eukaryotic translation initiation factor 4E binding protein 2	up p05	NS	NS	NS		1	0
1983	EIF5	eukaryotic translation initiation factor 5	up p05	NS	NS	NS		1	0
1999	ELF3	E74-like factor 3 (ets domain transcription factor, epithelial-specific )	NS	NS	NS	NS		0	0
2000	ELF4	E74-like factor 4 (ets domain transcription factor)	up p05	NS	down p05	NS		1	1
2002	ELK1	ELK1, member of ETS oncogene family	down p05	NS	NS	NS		0	1
2012	EMP1	epithelial membrane protein 1	up p05	up p05	NS	NS		2	0
2023	ENO1	enolase 1, (alpha)	up p05	down p05	NS	NS		1	1
2026	ENO2	enolase 2 (gamma, neuronal)	NS	down p05	NS	NS		0	1
2029	ENSA	endosulfine alpha	up p05	down p05	NS	NS		1	1
2034	EPAS1	endothelial PAS domain protein 1	down p05	up p05	NS	NS		1	1
2041	EPHA1	EPH receptor A1	NS	NS	NS	NS		0	0
2045	EPHA7	EPH receptor A7	NA	NA	NS	NS		0	0
2049	EPHB3	EPH receptor B3	down p05	NA	NS	NS		0	1
2052	EPHX1	epoxide hydrolase 1, microsomal (xenobiotic)	up p05	NS	NS	up p05		2	0
2063	NR2F6	nuclear receptor subfamily 2, group F, member 6	NS	NS	up p05	NS		1	0
2064	ERBB2	v-erb-b2 erythroblastic leukemia viral oncogene homolog 2, neuro/glioblastoma derived oncogene homolog (avian)	NA	NA	NA	NA		0	0
2077	ERF	Ets2 repressor factor	up p05	NA	NS	NS		1	0
2101	ESRRA	estrogen-related receptor alpha	NS	NA	NS	NS		0	0
2119	ETV5	ets variant gene 5 (ets-related molecule)	NS	NS	down p05	NS		0	1
2166	FAAH	fatty acid amide hydrolase	NS	up p05	up p05	NS		2	0
2172	FABP6	fatty acid binding protein 6, ileal (gastrotropin)	NS	NA	NS	NS		0	0
2180	ACSL1	acyl-CoA synthetase long-chain family member 1	up p05	NS	up p05	NS		2	0
2194	FASN	fatty acid synthase	up p05	NS	up p05	NS		2	0
2195	FAT	FAT tumor suppressor homolog 1 (Drosophila)	up p05	down p05	NS	NS		1	1
2203	FBP1	fructose-1,6-bisphosphatase 1	up p05	up p05	NS	NS		2	0
2239	GPC4	glypican 4	NS	NS	NS	NS		0	0
2244	FGB	fibrinogen beta chain	NA	NS	NS	NS		0	0
2258	FGF13	fibroblast growth factor 13	NS	NS	NS	down p05		0	1
2260	FGFR1	fibroblast growth factor receptor 1 (fms-related tyrosine kinase 2, Pfeiffer syndrome)	up p05	NS	NS	NS		1	0
2280	FKBP1A	FK506 binding protein 1A, 12kDa	up p05	NS	NS	NS		1	0
2281	FKBP1B	FK506 binding protein 1B, 12.6 kDa	NS	NS	up p05	NS		1	0
2286	FKBP2	FK506 binding protein 2, 13kDa	up p05	up p05	NS	up p05		3	0
2309	FOXO3A	forkhead box O3A	NS	NA	NS	NS		0	0
2314	FLII	flightless I homolog (Drosophila)	up p05	NS	NS	NS		1	0
2319	FLOT2	flotillin 2	up p05	up p05	NS	NS		2	0
2330	FMO5	flavin containing monooxygenase 5	down p05	NS	NS	NS		0	1
2355	FOSL2	FOS-like antigen 2	down p05	NS	NS	NS		0	1
2495	FTH1	ferritin, heavy polypeptide 1	up p05	NS	NS	up p05		2	0
2515	ADAM2	ADAM metallopeptidase domain 2 (fertilin beta)	down p05	NA	NS	NS		0	1
2517	FUCA1	fucosidase, alpha-L- 1, tissue	NS	NS	NS	up p05		1	0
2537	G1P3	interferon, alpha-inducible protein (clone IFI-6-16)	NS	up p05	down p05	NS		1	1
2548	GAA	glucosidase, alpha; acid (Pompe disease, glycogen storage disease type II)	up p05	NS	NS	up p05		2	0
2624	GATA2	GATA binding protein 2	down p05	NS	NS	NS		0	1
2629	GBA	glucosidase, beta; acid (includes glucosylceramidase)	up p05	NS	NS	NS		1	0
2644	GCHFR	GTP cyclohydrolase I feedback regulator	NS	NS	NS	up p05		1	0
2677	GGCX	gamma-glutamyl carboxylase	NS	NS	NS	NS		0	0
2734	GLG1	golgi apparatus protein 1	down p05	NS	up p05	NS		1	1
2746	GLUD1	glutamate dehydrogenase 1	up p05	up p05	NS	NS		2	0
2747	GLUD2	glutamate dehydrogenase 2	up p05	NA	NS	NS		1	0
2762	GMDS	GDP-mannose 4,6-dehydratase	up p05	up p05	up p05	NS		3	0
2770	GNAI1	guanine nucleotide binding protein (G protein), alpha inhibiting activity polypeptide 1	up p05	down p05	NS	down p05		1	2
2771	GNAI2	guanine nucleotide binding protein (G protein), alpha inhibiting activity polypeptide 2	up p05	up p05	NS	up p05		3	0
2778	GNAS	GNAS complex locus	up p05	NS	NS	NS		1	0
2783	GNB2	guanine nucleotide binding protein (G protein), beta polypeptide 2	up p05	up p05	up p05	up p05		4	0
2794	GNL1	guanine nucleotide binding protein-like 1	down p05	up p05	NS	NS		1	1
2799	GNS	glucosamine (N-acetyl)-6-sulfatase (Sanfilippo disease IIID)	NS	NS	up p05	NS		1	0
2800	GOLGA1	golgi autoantigen, golgin subfamily a, 1	down p05	NS	NS	NS		0	1
2801	GOLGA2	golgi autoantigen, golgin subfamily a, 2	up p05	NS	NS	up p05		2	0
2802	GOLGA3	golgi autoantigen, golgin subfamily a, 3	up p05	NS	NS	NS		1	0
2810	SFN	stratifin	NS	NS	up p05	up p05		2	0
2828	GPR4	G protein-coupled receptor 4	NS	NA	NS	NS		0	0
2833	CXCR3	chemokine (C-X-C motif) receptor 3	NS	NA	NS	NS		0	0
2870	GRK6	G protein-coupled receptor kinase 6	up p05	NS	NS	NS		1	0
2907	GRINA	glutamate receptor, ionotropic, N-methyl D-asparate-associated protein 1 (glutamate binding)	down p05	up p05	NS	NS		1	1
2909	GRLF1	glucocorticoid receptor DNA binding factor 1	up p05	up p05	NS	NS		2	0
2931	GSK3A	glycogen synthase kinase 3 alpha	down p05	up p05	NS	NS		1	1
2934	GSN	gelsolin (amyloidosis, Finnish type)	up p05	up p05	NS	NS		2	0
2941	GSTA4	glutathione S-transferase A4	NS	up p05	up p05	NS		2	0
2972	BRF1	BRF1 homolog, subunit of RNA polymerase III transcription initiation factor IIIB (S. cerevisiae)	NS	up p05	NS	NS		1	0
2982	GUCY1A3	guanylate cyclase 1, soluble, alpha 3	up p05	down p05	NS	NS		1	1
2983	GUCY1B3	guanylate cyclase 1, soluble, beta 3	NS	NA	NS	NS		0	0
3014	H2AFX	H2A histone family, member X	up p05	up p05	NS	NS		2	0
3035	HARS	histidyl-tRNA synthetase	up p05	NS	NS	NS		1	0
3073	HEXA	hexosaminidase A (alpha polypeptide)	up p05	NS	NS	NS		1	0
3077	HFE	hemochromatosis	NS	NS	down p05	NS		0	1
3098	HK1	hexokinase 1	NA	up p05	NS	NA		1	0
3104	HKR3	GLI-Kruppel family member HKR3	up p05	NS	up p05	NS		2	0
3105	HLA-A	major histocompatibility complex, class I, A	up p05	up p05	down p05	NS		2	1
3106	HLA-B	major histocompatibility complex, class I, B	NA	NA	NS	NA		0	0
3107	HLA-C	major histocompatibility complex, class I, C	up p05	up p05	down p05	NS		2	1
3110	HLXB9	homeo box HB9	down p05	NA	NS	down p05		0	2
3119	HLA-DQB1	major histocompatibility complex, class II, DQ beta 1	down p05	up p05	down p05	NS		1	2
3133	HLA-E	major histocompatibility complex, class I, E	up p05	up p05	NS	NS		2	0
3134	HLA-F	major histocompatibility complex, class I, F	NS	up p05	down p05	NS		1	1
3135	HLA-G	HLA-G histocompatibility antigen, class I, G	up p05	up p05	down p05	NS		2	1
3140	MR1	major histocompatibility complex, class I-related	down p05	NS	NS	NS		0	1
3142	HLX1	H2.0-like homeo box 1 (Drosophila)	up p05	NA	NS	NS		1	0
3164	NR4A1	nuclear receptor subfamily 4, group A, member 1	up p05	NS	NS	NS		1	0
3172	HNF4A	hepatocyte nuclear factor 4, alpha	down p05	NA	NS	NS		0	1
3223	HOXC6	homeo box C6	NS	NA	NS	down p05		0	1
3226	HOXC10	homeo box C10	NA	NA	NS	NA		0	0
3227	HOXC11	homeo box C11	down p05	NA	NS	down p05		0	2
3280	HES1	hairy and enhancer of split 1, (Drosophila)	up p05	NA	NS	NS		1	0
3295	HSD17B4	hydroxysteroid (17-beta) dehydrogenase 4	up p05	NS	NS	NS		1	0
3300	DNAJB2	DnaJ (Hsp40) homolog, subfamily B, member 2	up p05	up p05	up p05	up p05		4	0
3337	DNAJB1	DnaJ (Hsp40) homolog, subfamily B, member 1	up p05	up p05	NS	NS		2	0
3338	DNAJC4	DnaJ (Hsp40) homolog, subfamily C, member 4	down p05	NS	NS	NS		0	1
3382	ICA1	islet cell autoantigen 1, 69kDa	up p05	NS	NS	NS		1	0
3399	ID3	inhibitor of DNA binding 3, dominant negative helix-loop-helix protein	up p05	NS	NS	NS		1	0
3418	IDH2	isocitrate dehydrogenase 2 (NADP+), mitochondrial	up p05	up p05	up p05	NS		3	0
3419	IDH3A	isocitrate dehydrogenase 3 (NAD+) alpha	down p05	NS	NS	NS		0	1
3423	IDS	iduronate 2-sulfatase (Hunter syndrome)	down p05	up p05	NS	NS		1	1
3425	IDUA	iduronidase, alpha-L-	down p05	NS	NS	NS		0	1
3430	IFI35	interferon-induced protein 35	NS	up p05	down p05	NS		1	1
3431	SP110	SP110 nuclear body protein	up p05	NS	down p05	NS		1	1
3434	IFIT1	interferon-induced protein with tetratricopeptide repeats 1	down p05	NS	down p05	NS		0	2
3437	IFIT3	interferon-induced protein with tetratricopeptide repeats 3	NS	NA	down p05	NS		0	1
3482	IGF2R	insulin-like growth factor 2 receptor	NA	up p05	NS	NS		1	0
3486	IGFBP3	insulin-like growth factor binding protein 3	down p05	NA	NS	NS		0	1
3487	IGFBP4	insulin-like growth factor binding protein 4	NS	NS	NS	NS		0	0
3491	CYR61	cysteine-rich, angiogenic inducer, 61	up p05	NS	NS	NS		1	0
3576	IL8	interleukin 8	NS	NS	NS	NS		0	0
3597	IL13RA1	interleukin 13 receptor, alpha 1	down p05	down p05	NS	NS		0	2
3621	ING1	inhibitor of growth family, member 1	NS	NS	NS	NS		0	0
3638	INSIG1	insulin induced gene 1	NS	NS	NS	up p05		1	0
3660	IRF2	interferon regulatory factor 2	down p05	down p05	NS	NS		0	2
3661	IRF3	interferon regulatory factor 3	up p05	up p05	NS	NS		2	0
3665	IRF7	interferon regulatory factor 7	down p05	up p05	NS	NS		1	1
3669	ISG20	interferon stimulated exonuclease gene 20kDa	up p05	up p05	NS	NS		2	0
3675	ITGA3	integrin, alpha 3 (antigen CD49C, alpha 3 subunit of VLA-3 receptor)	down p05	NS	NS	NS		0	1
3689	ITGB2	integrin, beta 2 (antigen CD18 (p95), lymphocyte function-associated antigen 1; macrophage antigen 1 (mac-1) beta subunit)	NS	NS	NS	NS		0	0
3691	ITGB4	integrin, beta 4	up p05	NA	NS	NS		1	0
3707	ITPKB	inositol 1,4,5-trisphosphate 3-kinase B	down p05	up p05	NS	up p05		2	1
3726	JUNB	jun B proto-oncogene	NS	NS	NS	NS		0	0
3727	JUND	jun D proto-oncogene	NS	up p05	NS	NS		1	0
3732	CD82	CD82 antigen	down p05	up p05	NS	NS		1	1
3778	KCNMA1	potassium large conductance calcium-activated channel, subfamily M, alpha member 1	down p05	NS	NS	NS		0	1
3783	KCNN4	potassium intermediate/small conductance calcium-activated channel, subfamily N, member 4	NS	NS	down p05	NS		0	1
3818	KLKB1	kallikrein B, plasma (Fletcher factor) 1	NS	NA	NS	NS		0	0
3836	KPNA1	karyopherin alpha 1 (importin alpha 5)	down p05	down p05	up p05	NS		1	2
3855	KRT7	keratin 7	down p05	NS	NS	NS		0	1
3858	KRT10	keratin 10 (epidermolytic hyperkeratosis; keratosis palmaris et plantaris)	up p05	NS	NS	up p05		2	0
3887	KRTHB1	keratin, hair, basic, 1	NA	NA	NS	down p05		0	1
3889	KRTHB3	keratin, hair, basic, 3	down p05	NA	NS	NS		0	1
3892	KRTHB6	keratin, hair, basic, 6 (monilethrix)	down p05	NS	NS	down p05		0	2
3898	LAD1	ladinin 1	up p05	NS	NS	NS		1	0
3913	LAMB2	laminin, beta 2 (laminin S)	up p05	up p05	NS	up p05		3	0
3949	LDLR	low density lipoprotein receptor (familial hypercholesterolemia)	up p05	NS	NS	NS		1	0
3956	LGALS1	lectin, galactoside-binding, soluble, 1 (galectin 1)	up p05	NS	NS	NS		1	0
3959	LGALS3BP	lectin, galactoside-binding, soluble, 3 binding protein	up p05	up p05	NS	up p05		3	0
3964	LGALS8	lectin, galactoside-binding, soluble, 8 (galectin 8)	NS	down p05	NS	NS		0	1
3992	FADS1	fatty acid desaturase 1	down p05	NS	NS	NS		0	1
3995	FADS3	fatty acid desaturase 3	up p05	NA	down p05	NS		1	1
4000	LMNA	lamin A/C	up p05	NS	NS	NS		1	0
4016	LOXL1	lysyl oxidase-like 1	up p05	NS	NS	NS		1	0
4034	LRCH4	leucine-rich repeats and calponin homology (CH) domain containing 4	down p05	NA	NS	NS		0	1
4041	LRP5	low density lipoprotein receptor-related protein 5	down p05	NS	NS	NS		0	1
4047	LSS	lanosterol synthase (2,3-oxidosqualene-lanosterol cyclase)	down p05	up p05	up p05	up p05		3	1
4050	LTB	lymphotoxin beta (TNF superfamily, member 3)	down p05	NS	down p05	down p05		0	3
4054	LTBP3	latent transforming growth factor beta binding protein 3	NA	NS	NS	NA		0	0
4059	LU	Lutheran blood group (Auberger b antigen included)	up p05	NA	NS	NS		1	0
4061	LY6E	lymphocyte antigen 6 complex, locus E	down p05	up p05	down p05	NS		1	2
4088	SMAD3	SMAD, mothers against DPP homolog 3 (Drosophila)	up p05	NS	NS	NS		1	0
4125	MAN2B1	mannosidase, alpha, class 2B, member 1	down p05	NA	NS	NS		0	1
4128	MAOA	monoamine oxidase A	NS	down p05	up p05	NS		1	1
4130	MAP1A	microtubule-associated protein 1A	NS	NS	down p05	NS		0	1
4134	MAP4	microtubule-associated protein 4	NS	up p05	NS	NS		1	0
4141	MARS	methionine-tRNA synthetase	down p05	NS	NS	NS		0	1
4150	MAZ	MYC-associated zinc finger protein (purine-binding transcription factor)	down p05	up p05	NS	NS		1	1
4157	MC1R	melanocortin 1 receptor (alpha melanocyte stimulating hormone receptor)	NS	NA	NS	NS		0	0
4189	DNAJB9	DnaJ (Hsp40) homolog, subfamily B, member 9	up p05	NS	NS	NS		1	0
4204	MECP2	methyl CpG binding protein 2 (Rett syndrome)	up p05	NS	NS	NS		1	0
4209	MEF2D	MADS box transcription enhancer factor 2, polypeptide D (myocyte enhancer factor 2D)	down p05	up p05	NS	NS		1	1
4245	MGAT1	mannosyl (alpha-1,3-)-glycoprotein beta-1,2-N-acetylglucosaminyltransferase	down p05	up p05	NS	NS		1	1
4248	MGAT3	mannosyl (beta-1,4-)-glycoprotein beta-1,4-N-acetylglucosaminyltransferase	NA	NA	NS	NS		0	0
4276	MICA	MHC class I polypeptide-related sequence A	NS	NS	NS	NS		0	0
4296	MAP3K11	mitogen-activated protein kinase kinase kinase 11	down p05	up p05	NS	NS		1	1
4300	MLLT3	myeloid/lymphoid or mixed-lineage leukemia (trithorax homolog, Drosophila); translocated to, 3	NS	NA	up p05	NS		1	0
4320	MMP11	matrix metallopeptidase 11 (stromelysin 3)	down p05	NA	NS	NS		0	1
4329	ALDH6A1	aldehyde dehydrogenase 6 family, member A1	NS	up p05	up p05	up p05		3	0
4358	MPV17	MpV17 transgene, murine homolog, glomerulosclerosis	up p05	NS	NS	up p05		2	0
4363	ABCC1	ATP-binding cassette, sub-family C (CFTR/MRP), member 1	down p05	NS	up p05	NS		1	1
4488	MSX2	msh homeo box homolog 2 (Drosophila)	down p05	NS	down p05	NS		0	2
4494	MT1F	metallothionein 1F (functional)	NS	up p05	NS	NS		1	0
4502	MT2A	metallothionein 2A	NS	up p05	NS	NS		1	0
4582	MUC1	mucin 1, transmembrane	down p05	NS	NS	NS		0	1
4597	MVD	mevalonate (diphospho) decarboxylase	NA	NA	NS	NS		0	0
4613	MYCN	v-myc myelocytomatosis viral related oncogene, neuroblastoma derived (avian)	down p05	NS	NS	NS		0	1
4634	MYL3	myosin, light polypeptide 3, alkali; ventricular, skeletal, slow	down p05	NA	NS	NS		0	1
4637	MYL6	myosin, light polypeptide 6, alkali, smooth muscle and non-muscle	down p05	NS	NS	up p05		1	1
4665	NAB2	NGFI-A binding protein 2 (EGR1 binding protein 2)	up p05	NA	down p05	NS		1	1
4668	NAGA	N-acetylgalactosaminidase, alpha-	NS	NA	NS	down p05		0	1
4680	CEACAM6	carcinoembryonic antigen-related cell adhesion molecule 6 (non-specific cross reacting antigen)	NS	NA	NS	NS		0	0
4714	NDUFB8	NADH dehydrogenase (ubiquinone) 1 beta subcomplex, 8, 19kDa	up p05	up p05	NS	up p05		3	0
4739	NEDD9	neural precursor cell expressed, developmentally down-regulated 9	NS	NS	NS	NS		0	0
4756	NEO1	neogenin homolog 1 (chicken)	NS	NS	up p05	up p05		2	0
4758	NEU1	sialidase 1 (lysosomal sialidase)	up p05	NS	up p05	up p05		3	0
4771	NF2	neurofibromin 2 (bilateral acoustic neuroma)	NS	NS	NS	NS		0	0
4779	NFE2L1	nuclear factor (erythroid-derived 2)-like 1	up p05	up p05	NS	up p05		3	0
4791	NFKB2	nuclear factor of kappa light polypeptide gene enhancer in B-cells 2 (p49/p100)	down p05	NS	NS	NS		0	1
4792	NFKBIA	nuclear factor of kappa light polypeptide gene enhancer in B-cells inhibitor, alpha	up p05	NS	NS	NS		1	0
4795	NFKBIL1	nuclear factor of kappa light polypeptide gene enhancer in B-cells inhibitor-like 1	NS	NS	NS	NS		0	0
4833	NME4	non-metastatic cells 4, protein expressed in	up p05	up p05	NS	NS		2	0
4854	NOTCH3	Notch homolog 3 (Drosophila)	up p05	NS	NS	NS		1	0
4862	NPAS2	neuronal PAS domain protein 2	down p05	NS	up p05	NS		1	1
4882	NPR2	natriuretic peptide receptor B/guanylate cyclase B (atrionatriuretic peptide receptor B)	NS	NS	NS	NS		0	0
4900	NRGN	neurogranin (protein kinase C substrate, RC3)	NA	NA	NS	NS		0	0
4901	NRL	neural retina leucine zipper	NS	NA	NS	NS		0	0
4924	NUCB1	nucleobindin 1	up p05	NS	up p05	up p05		3	0
4926	NUMA1	nuclear mitotic apparatus protein 1	up p05	up p05	NS	up p05		3	0
4938	OAS1	2',5'-oligoadenylate synthetase 1, 40/46kDa	NS	NS	down p05	NS		0	1
4940	OAS3	2'-5'-oligoadenylate synthetase 3, 100kDa	NA	NA	down p05	NA		0	1
5002	SLC22A18	solute carrier family 22 (organic cation transporter), member 18	NS	NS	up p05	up p05		2	0
5034	P4HB	procollagen-proline, 2-oxoglutarate 4-dioxygenase (proline 4-hydroxylase), beta polypeptide (protein disulfide isomerase-associated 1)	up p05	up p05	up p05	NS		3	0
5037	PBP	prostatic binding protein	up p05	up p05	up p05	up p05		4	0
5048	PAFAH1B1	platelet-activating factor acetylhydrolase, isoform Ib, alpha subunit 45kDa	down p05	down p05	NS	NS		0	2
5078	PAX4	paired box gene 4	down p05	NA	NS	NS		0	1
5092	PCBD1	6-pyruvoyl-tetrahydropterin synthase/dimerization cofactor of hepatocyte nuclear factor 1 alpha (TCF1)	up p05	up p05	NS	NS		2	0
5097	PCDH1	protocadherin 1 (cadherin-like 1)	up p05	up p05	NS	NS		2	0
5098	PCDHGC3	protocadherin gamma subfamily C, 3	down p05	up p05	NS	NS		1	1
5100	PCDH8	protocadherin 8	down p05	NA	NS	NS		0	1
5106	PCK2	phosphoenolpyruvate carboxykinase 2 (mitochondrial)	up p05	NS	NS	NS		1	0
5119	PCOLN3	procollagen (type III) N-endopeptidase	up p05	up p05	up p05	up p05		4	0
5127	PCTK1	PCTAIRE protein kinase 1	down p05	NS	up p05	NS		1	1
5129	PCTK3	PCTAIRE protein kinase 3	down p05	NA	NS	NS		0	1
5142	PDE4B	phosphodiesterase 4B, cAMP-specific (phosphodiesterase E4 dunce homolog, Drosophila)	up p05	NS	NS	NS		1	0
5144	PDE4D	phosphodiesterase 4D, cAMP-specific (phosphodiesterase E3 dunce homolog, Drosophila)	down p05	NA	NS	NS		0	1
5151	PDE8A	phosphodiesterase 8A	up p05	NS	NS	NS		1	0
5165	PDK3	pyruvate dehydrogenase kinase, isozyme 3	NS	down p05	NS	NS		0	1
5166	PDK4	pyruvate dehydrogenase kinase, isozyme 4	down p05	NS	NS	NS		0	1
5167	ENPP1	ectonucleotide pyrophosphatase/phosphodiesterase 1	NS	NS	NS	NS		0	0
5184	PEPD	peptidase D	up p05	NS	NS	up p05		2	0
5192	PEX10	peroxisome biogenesis factor 10	down p05	NS	NS	NS		0	1
5195	PEX14	peroxisomal biogenesis factor 14	up p05	up p05	NS	up p05		3	0
5211	PFKL	phosphofructokinase, liver	up p05	up p05	NS	up p05		3	0
5226	PGD	phosphogluconate dehydrogenase	NS	down p05	NS	NS		0	1
5252	PHF1	PHD finger protein 1	down p05	up p05	NS	up p05		2	1
5269	SERPINB6	serpin peptidase inhibitor, clade B (ovalbumin), member 6	up p05	NS	up p05	NS		2	0
5279	PIGC	phosphatidylinositol glycan, class C	NS	NS	NS	NS		0	0
5296	PIK3R2	phosphoinositide-3-kinase, regulatory subunit 2 (p85 beta)	down p05	NS	NS	NS		0	1
5298	PIK4CB	phosphatidylinositol 4-kinase, catalytic, beta polypeptide	down p05	NS	NS	NS		0	1
5306	PITPNA	phosphatidylinositol transfer protein, alpha	down p05	down p05	NS	NS		0	2
5310	PKD1	polycystic kidney disease 1 (autosomal dominant)	up p05	NA	NS	NS		1	0
5315	PKM2	pyruvate kinase, muscle	up p05	NA	NS	up p05		2	0
5326	PLAGL2	pleiomorphic adenoma gene-like 2	down p05	down p05	NS	NS		0	2
5331	PLCB3	phospholipase C, beta 3 (phosphatidylinositol-specific)	NS	NA	NS	NS		0	0
5348	FXYD1	FXYD domain containing ion transport regulator 1 (phospholemman)	NS	NS	NS	NS		0	0
5349	FXYD3	FXYD domain containing ion transport regulator 3	up p05	up p05	up p05	NS		3	0
5371	PML	promyelocytic leukemia	down p05	up p05	NS	NS		1	1
5380	PMS2L2	postmeiotic segregation increased 2-like 2	NA	NS	NS	NA		0	0
5384	NA	NA	down p05	NS	NS	NS		0	1
5428	POLG	polymerase (DNA directed), gamma	up p05	NA	NS	NS		1	0
5430	POLR2A	polymerase (RNA) II (DNA directed) polypeptide A, 220kDa	NS	up p05	NS	NS		1	0
5447	POR	P450 (cytochrome) oxidoreductase	down p05	up p05	up p05	up p05		3	1
5465	PPARA	peroxisome proliferative activated receptor, alpha	down p05	NS	down p05	NS		0	2
5468	PPARG	peroxisome proliferative activated receptor, gamma	down p05	NS	NS	NS		0	1
5480	PPIC	peptidylprolyl isomerase C (cyclophilin C)	up p05	NS	NS	NS		1	0
5496	PPM1G	protein phosphatase 1G (formerly 2C), magnesium-dependent, gamma isoform	down p05	NS	NS	NS		0	1
5524	PPP2R4	protein phosphatase 2A, regulatory subunit B' (PR 53)	up p05	NS	up p05	NS		2	0
5526	PPP2R5B	protein phosphatase 2, regulatory subunit B (B56), beta isoform	NS	NS	NS	NS		0	0
5530	PPP3CA	protein phosphatase 3 (formerly 2B), catalytic subunit, alpha isoform (calcineurin A alpha)	down p05	NS	NS	NS		0	1
5533	PPP3CC	protein phosphatase 3 (formerly 2B), catalytic subunit, gamma isoform (calcineurin A gamma)	down p05	NS	NS	down p05		0	2
5539	PPY	pancreatic polypeptide	NS	NA	NS	NS		0	0
5553	PRG2	proteoglycan 2, bone marrow (natural killer cell activator, eosinophil granule major basic protein)	down p05	NA	NS	NS		0	1
5566	PRKACA	protein kinase, cAMP-dependent, catalytic, alpha	down p05	NS	NS	NS		0	1
5568	PRKACG	protein kinase, cAMP-dependent, catalytic, gamma	down p05	NA	NS	NS		0	1
5569	PKIA	protein kinase (cAMP-dependent, catalytic) inhibitor alpha	down p05	NS	NS	NS		0	1
5578	PRKCA	protein kinase C, alpha	NS	NS	NS	NS		0	0
5583	PRKCH	protein kinase C, eta	up p05	NS	NS	NS		1	0
5585	PKN1	protein kinase N1	down p05	NS	NS	NS		0	1
5587	PRKD1	protein kinase D1	NS	down p05	NS	NS		0	1
5589	PRKCSH	protein kinase C substrate 80K-H	down p05	NA	NS	NS		0	1
5596	MAPK4	mitogen-activated protein kinase 4	NA	up p05	NS	down p05		1	1
5600	MAPK11	mitogen-activated protein kinase 11	NS	NS	NS	NS		0	0
5601	MAPK9	mitogen-activated protein kinase 9	up p05	up p05	NS	NS		2	0
5602	MAPK10	mitogen-activated protein kinase 10	NS	NS	up p05	NS		1	0
5605	MAP2K2	mitogen-activated protein kinase kinase 2	up p05	up p05	up p05	up p05		4	0
5606	MAP2K3	mitogen-activated protein kinase kinase 3	down p05	up p05	NS	NS		1	1
5624	PROC	protein C (inactivator of coagulation factors Va and VIIIa)	down p05	NS	NS	NS		0	1
5639	PRRG2	proline rich Gla (G-carboxyglutamic acid) 2	up p05	NS	NS	NS		1	0
5652	PRSS8	protease, serine, 8 (prostasin)	NS	up p05	up p05	up p05		3	0
5654	HTRA1	HtrA serine peptidase 1	NS	NA	NS	NS		0	0
5660	PSAP	prosaposin (variant Gaucher disease and variant metachromatic leukodystrophy)	up p05	NS	NS	up p05		2	0
5664	PSEN2	presenilin 2 (Alzheimer disease 4)	NS	up p05	NS	NS		1	0
5681	PSKH1	protein serine kinase H1	NA	NA	NS	NA		0	0
5698	PSMB9	proteasome (prosome, macropain) subunit, beta type, 9 (large multifunctional peptidase 2)	down p05	up p05	NS	NS		1	1
5699	PSMB10	proteasome (prosome, macropain) subunit, beta type, 10	down p05	NA	NS	NS		0	1
5710	PSMD4	proteasome (prosome, macropain) 26S subunit, non-ATPase, 4	up p05	NA	NS	NS		1	0
5725	PTBP1	polypyrimidine tract binding protein 1	up p05	up p05	NS	NS		2	0
5734	PTGER4	prostaglandin E receptor 4 (subtype EP4)	NS	NS	NS	NS		0	0
5745	PTHR1	parathyroid hormone receptor 1	down p05	NA	down p05	NS		0	2
5754	PTK7	PTK7 protein tyrosine kinase 7	up p05	NS	NS	NS		1	0
5763	PTMS	parathymosin	down p05	up p05	NS	NS		1	1
5768	QSCN6	quiescin Q6	down p05	NA	NS	NS		0	1
5770	PTPN1	protein tyrosine phosphatase, non-receptor type 1	down p05	NS	NS	NS		0	1
5792	PTPRF	protein tyrosine phosphatase, receptor type, F	up p05	up p05	up p05	up p05		4	0
5799	PTPRN2	protein tyrosine phosphatase, receptor type, N polypeptide 2	up p05	up p05	up p05	NS		3	0
5834	PYGB	phosphorylase, glycogen; brain	NS	up p05	NS	up p05		2	0
5869	RAB5B	RAB5B, member RAS oncogene family	down p05	NS	NS	NS		0	1
5877	RABIF	RAB interacting factor	NS	NS	NS	NS		0	0
5886	RAD23A	RAD23 homolog A (S. cerevisiae)	up p05	up p05	up p05	up p05		4	0
5905	RANGAP1	Ran GTPase activating protein 1	up p05	NS	up p05	NS		2	0
5909	RAP1GA1	RAP1, GTPase activating protein 1	down p05	up p05	NS	down p05		1	2
5910	RAP1GDS1	RAP1, GTP-GDP dissociation stimulator 1	up p05	NS	NS	NS		1	0
5920	RARRES3	retinoic acid receptor responder (tazarotene induced) 3	NS	NS	NS	NS		0	0
5936	RBM4	RNA binding motif protein 4	up p05	down p05	NS	NS		1	1
5937	RBMS1	RNA binding motif, single stranded interacting protein 1	up p05	NS	down p05	NS		1	1
5970	RELA	v-rel reticuloendotheliosis viral oncogene homolog A, nuclear factor of kappa light polypeptide gene enhancer in B-cells 3, p65 (avian)	down p05	up p05	NS	NS		1	1
5976	RENT1	regulator of nonsense transcripts 1	down p05	up p05	up p05	NS		2	1
5977	DPF2	D4, zinc and double PHD fingers family 2	down p05	NS	NS	NS		0	1
5987	RFP	ret finger protein	down p05	down p05	NS	NS		0	2
6002	RGS12	regulator of G-protein signalling 12	NS	NS	down p05	NS		0	1
6004	RGS16	regulator of G-protein signalling 16	NS	NS	NS	NS		0	0
6015	RING1	ring finger protein 1	up p05	up p05	NS	up p05		3	0
6041	RNASEL	ribonuclease L (2',5'-oligoisoadenylate synthetase-dependent)	NA	NS	NS	NA		0	0
6046	BRD2	bromodomain containing 2	down p05	NS	NS	NS		0	1
6195	RPS6KA1	ribosomal protein S6 kinase, 90kDa, polypeptide 1	NS	up p05	up p05	NS		2	0
6196	RPS6KA2	ribosomal protein S6 kinase, 90kDa, polypeptide 2	up p05	NS	up p05	NS		2	0
6238	RRBP1	ribosome binding protein 1 homolog 180kDa (dog)	NS	NS	up p05	NS		1	0
6253	RTN2	reticulon 2	down p05	NA	up p05	up p05		2	1
6256	RXRA	retinoid X receptor, alpha	down p05	up p05	NS	up p05		2	1
6257	RXRB	retinoid X receptor, beta	down p05	up p05	NS	NS		1	1
6277	S100A6	S100 calcium binding protein A6 (calcyclin)	NA	NA	down p05	NA		0	1
6282	S100A11	S100 calcium binding protein A11 (calgizzarin)	up p05	NS	up p05	up p05		3	0
6286	S100P	S100 calcium binding protein P	down p05	NS	NS	NS		0	1
6293	VPS52	vacuolar protein sorting 52 (yeast)	down p05	down p05	NS	NS		0	2
6297	SALL2	sal-like 2 (Drosophila)	NS	NS	NS	NS		0	0
6303	SAT	spermidine/spermine N1-acetyltransferase	up p05	NS	NS	NS		1	0
6305	SBF1	SET binding factor 1	up p05	NS	NS	NS		1	0
6310	ATXN1	ataxin 1	up p05	NS	NS	NS		1	0
6319	SCD	stearoyl-CoA desaturase (delta-9-desaturase)	NS	NS	NS	NS		0	0
6373	CXCL11	chemokine (C-X-C motif) ligand 11	NS	NA	NS	NS		0	0
6388	SDF2	stromal cell-derived factor 2	up p05	NS	up p05	NS		2	0
6397	SEC14L1	SEC14-like 1 (S. cerevisiae)	up p05	down p05	NS	NS		1	1
6405	SEMA3F	sema domain, immunoglobulin domain (Ig), short basic domain, secreted, (semaphorin) 3F	down p05	NA	up p05	up p05		2	1
6470	SHMT1	serine hydroxymethyltransferase 1 (soluble)	down p05	NS	NS	NS		0	1
6482	ST3GAL1	ST3 beta-galactoside alpha-2,3-sialyltransferase 1	NS	down p05	down p05	NS		0	2
6490	SILV	silver homolog (mouse)	NS	NA	NS	NS		0	0
6500	SKP1A	S-phase kinase-associated protein 1A (p19A)	down p05	NS	NS	up p05		1	1
6509	SLC1A4	solute carrier family 1 (glutamate/neutral amino acid transporter), member 4	down p05	NS	up p05	NS		1	1
6510	SLC1A5	solute carrier family 1 (neutral amino acid transporter), member 5	up p05	up p05	NS	NS		2	0
6533	SLC6A6	solute carrier family 6 (neurotransmitter transporter, taurine), member 6	down p05	NA	NS	down p05		0	2
6535	SLC6A8	solute carrier family 6 (neurotransmitter transporter, creatine), member 8	down p05	NA	up p05	NS		1	1
6536	SLC6A9	solute carrier family 6 (neurotransmitter transporter, glycine), member 9	down p05	NA	NS	NS		0	1
6548	SLC9A1	solute carrier family 9 (sodium/hydrogen exchanger), member 1 (antiporter, Na+/H+, amiloride sensitive)	down p05	NA	NS	NS		0	1
6558	SLC12A2	solute carrier family 12 (sodium/potassium/chloride transporters), member 2	down p05	NS	NS	NS		0	1
6560	SLC12A4	solute carrier family 12 (potassium/chloride transporters), member 4	down p05	NS	NS	NS		0	1
6573	SLC19A1	solute carrier family 19 (folate transporter), member 1	down p05	NA	NS	NS		0	1
6597	SMARCA4	SWI/SNF related, matrix associated, actin dependent regulator of chromatin, subfamily a, member 4	up p05	NS	NS	NS		1	0
6602	SMARCD1	SWI/SNF related, matrix associated, actin dependent regulator of chromatin, subfamily d, member 1	down p05	NS	NS	NS		0	1
6610	SMPD2	sphingomyelin phosphodiesterase 2, neutral membrane (neutral sphingomyelinase)	down p05	NA	NS	NS		0	1
6612	SUMO3	SMT3 suppressor of mif two 3 homolog 3 (yeast)	NS	NS	NS	NS		0	0
6616	SNAP25	synaptosomal-associated protein, 25kDa	down p05	NS	down p05	NS		0	2
6658	SOX3	SRY (sex determining region Y)-box 3	NA	NS	NS	NS		0	0
6662	SOX9	SRY (sex determining region Y)-box 9 (campomelic dysplasia, autosomal sex-reversal)	NS	NS	NS	NS		0	0
6664	SOX11	SRY (sex determining region Y)-box 11	down p05	NA	NS	NS		0	1
6667	SP1	Sp1 transcription factor	NS	NS	NS	NS		0	0
6672	SP100	SP100 nuclear antigen	NS	up p05	NS	up p05		2	0
6676	SPAG4	sperm associated antigen 4	NA	NA	NS	NA		0	0
6693	SPN	sialophorin (gpL115, leukosialin, CD43)	down p05	NA	down p05	NS		0	2
6697	SPR	sepiapterin reductase (7,8-dihydrobiopterin:NADP+ oxidoreductase)	up p05	NA	up p05	NS		2	0
6709	SPTAN1	spectrin, alpha, non-erythrocytic 1 (alpha-fodrin)	up p05	up p05	NS	NS		2	0
6720	SREBF1	sterol regulatory element binding transcription factor 1	up p05	up p05	up p05	NS		3	0
6721	SREBF2	sterol regulatory element binding transcription factor 2	NS	NS	up p05	up p05		2	0
6768	ST14	suppression of tumorigenicity 14 (colon carcinoma)	down p05	NA	up p05	NS		1	1
6773	STAT2	signal transducer and activator of transcription 2, 113kDa	down p05	up p05	NS	NS		1	1
6774	STAT3	signal transducer and activator of transcription 3 (acute-phase response factor)	up p05	NS	NS	up p05		2	0
6786	STIM1	stromal interaction molecule 1	down p05	NS	NS	NS		0	1
6809	STX3A	syntaxin 3A	NS	NS	NS	NS		0	0
6830	SUPT6H	suppressor of Ty 6 homolog (S. cerevisiae)	up p05	down p05	NS	NS		1	1
6844	VAMP2	vesicle-associated membrane protein 2 (synaptobrevin 2)	NS	NS	NS	up p05		1	0
6850	SYK	spleen tyrosine kinase	down p05	NS	NS	NS		0	1
6876	TAGLN	transgelin	up p05	up p05	NS	NS		2	0
6878	TAF6	TAF6 RNA polymerase II, TATA box binding protein (TBP)-associated factor, 80kDa	up p05	NS	NS	up p05		2	0
6892	TAPBP	TAP binding protein (tapasin)	up p05	NS	NS	up p05		2	0
6909	TBX2	T-box 2	up p05	NS	NS	NS		1	0
6911	TBX6	T-box 6	NS	NA	NS	NS		0	0
6919	TCEA2	transcription elongation factor A (SII), 2	up p05	up p05	NS	up p05		3	0
6926	TBX3	T-box 3 (ulnar mammary syndrome)	NA	up p05	up p05	NA		2	0
6992	PPP1R11	protein phosphatase 1, regulatory (inhibitor) subunit 11	down p05	NS	up p05	up p05		2	1
7009	TEGT	testis enhanced gene transcript (BAX inhibitor 1)	up p05	NS	up p05	up p05		3	0
7014	TERF2	telomeric repeat binding factor 2	down p05	NS	NS	NS		0	1
7020	TFAP2A	transcription factor AP-2 alpha (activating enhancer binding protein 2 alpha)	up p05	NS	NS	NS		1	0
7021	TFAP2B	transcription factor AP-2 beta (activating enhancer binding protein 2 beta)	down p05	up p05	NS	NS		1	1
7025	NR2F1	nuclear receptor subfamily 2, group F, member 1	NS	NS	NS	NS		0	0
7026	NR2F2	nuclear receptor subfamily 2, group F, member 2	up p05	NS	NS	NS		1	0
7033	TFF3	trefoil factor 3 (intestinal)	down p05	up p05	up p05	NS		2	1
7039	TGFA	transforming growth factor, alpha	NA	NS	NS	NS		0	0
7045	TGFBI	transforming growth factor, beta-induced, 68kDa	up p05	NS	NS	NS		1	0
7056	THBD	thrombomodulin	NS	NS	NS	NS		0	0
7076	TIMP1	TIMP metallopeptidase inhibitor 1	up p05	up p05	NS	NS		2	0
7078	TIMP3	TIMP metallopeptidase inhibitor 3 (Sorsby fundus dystrophy, pseudoinflammatory)	down p05	NS	NS	NS		0	1
7094	TLN1	talin 1	up p05	NS	NS	NS		1	0
7108	TM7SF2	transmembrane 7 superfamily member 2	up p05	NA	up p05	NS		2	0
7113	TMPRSS2	transmembrane protease, serine 2	NS	up p05	up p05	NS		2	0
7126	TNFAIP1	tumor necrosis factor, alpha-induced protein 1 (endothelial)	down p05	NS	NS	NS		0	1
7156	TOP3A	topoisomerase (DNA) III alpha	down p05	NS	down p05	NS		0	2
7157	TP53	tumor protein p53 (Li-Fraumeni syndrome)	down p05	down p05	NS	NS		0	2
7186	TRAF2	TNF receptor-associated factor 2	NS	NA	NS	NS		0	0
7280	TUBB2A	tubulin, beta 2A	NS	down p05	up p05	NS		1	1
7297	TYK2	tyrosine kinase 2	up p05	up p05	up p05	NS		3	0
7317	UBE1	ubiquitin-activating enzyme E1 (A1S9T and BN75 temperature sensitivity complementing)	up p05	up p05	up p05	up p05		4	0
7319	UBE2A	ubiquitin-conjugating enzyme E2A (RAD6 homolog)	up p05	NS	NS	NS		1	0
7351	UCP2	uncoupling protein 2 (mitochondrial, proton carrier)	down p05	up p05	NS	NS		1	1
7379	UPK2	uroplakin 2	NA	NA	NS	NS		0	0
7384	UQCRC1	ubiquinol-cytochrome c reductase core protein I	up p05	NS	up p05	NS		2	0
7386	UQCRFS1	ubiquinol-cytochrome c reductase, Rieske iron-sulfur polypeptide 1	up p05	NS	NS	NS		1	0
7402	UTRN	utrophin (homologous to dystrophin)	down p05	down p05	NS	NS		0	2
7405	UVRAG	UV radiation resistance associated gene	NS	NS	NS	NS		0	0
7408	VASP	vasodilator-stimulated phosphoprotein	up p05	NS	NS	NS		1	0
7416	VDAC1	voltage-dependent anion channel 1	up p05	NS	NS	NS		1	0
7421	VDR	vitamin D (1,25- dihydroxyvitamin D3) receptor	NS	NS	NS	down p05		0	1
7422	VEGF	vascular endothelial growth factor	NS	NS	up p05	up p05		2	0
7423	VEGFB	vascular endothelial growth factor B	down p05	up p05	NS	up p05		2	1
7430	VIL2	villin 2 (ezrin)	down p05	up p05	NS	NS		1	1
7433	VIPR1	vasoactive intestinal peptide receptor 1	up p05	NS	up p05	up p05		3	0
7436	VLDLR	very low density lipoprotein receptor	up p05	NA	NS	down p05		1	1
7458	WBSCR1	Williams-Beuren syndrome chromosome region 1	up p05	NS	NS	NS		1	0
7465	WEE1	WEE1 homolog (S. pombe)	up p05	NS	NS	NS		1	0
7474	WNT5A	wingless-type MMTV integration site family, member 5A	NS	NS	NS	NS		0	0
7477	WNT7B	wingless-type MMTV integration site family, member 7B	NA	NA	NS	NA		0	0
7481	WNT11	wingless-type MMTV integration site family, member 11	down p05	NA	NS	NS		0	1
7536	SF1	splicing factor 1	up p05	up p05	NS	NS		2	0
7538	ZFP36	zinc finger protein 36, C3H type, homolog (mouse)	up p05	up p05	NS	NS		2	0
7542	ZFPL1	zinc finger protein-like 1	down p05	up p05	NS	up p05		2	1
7547	ZIC3	Zic family member 3 heterotaxy 1 (odd-paired homolog, Drosophila)	NS	NA	NS	NS		0	0
7568	ZNF20	zinc finger protein 20 (KOX 13)	up p05	NS	NS	down p05		1	1
7596	ZNF45	zinc finger protein 45	down p05	NA	up p05	NS		1	1
7629	ZNF76	zinc finger protein 76 (expressed in testis)	up p05	up p05	NS	NS		2	0
7673	ZNF222	zinc finger protein 222	NA	NA	NS	NA		0	0
7703	PCGF2	polycomb group ring finger 2	down p05	NS	NS	up p05		1	1
7726	TRIM26	tripartite motif-containing 26	up p05	NS	up p05	NS		2	0
7739	ZNF185	zinc finger protein 185 (LIM domain)	NS	NS	NS	up p05		1	0
7767	ZNF224	zinc finger protein 224	NA	NA	NS	NA		0	0
7776	ZNF236	zinc finger protein 236	NA	NS	NS	NA		0	0
7781	SLC30A3	solute carrier family 30 (zinc transporter), member 3	down p05	NA	NS	NS		0	1
7786	MAP3K12	mitogen-activated protein kinase kinase kinase 12	down p05	NS	up p05	NS		1	1
7791	ZYX	zyxin	up p05	NA	NS	NS		1	0
7832	BTG2	BTG family, member 2	NS	NS	NS	NS		0	0
7851	MALL	mal, T-cell differentiation protein-like	up p05	NA	NS	up p05		2	0
7852	CXCR4	chemokine (C-X-C motif) receptor 4	NS	NS	NS	NS		0	0
7916	BAT2	HLA-B associated transcript 2	down p05	NS	NS	NS		0	1
7919	BAT1	HLA-B associated transcript 1	up p05	NA	NS	NS		1	0
8078	USP5	ubiquitin specific peptidase 5 (isopeptidase T)	NS	NA	NS	NS		0	0
8086	AAAS	achalasia, adrenocortical insufficiency, alacrimia (Allgrove, triple-A)	NA	NS	NS	NA		0	0
8106	PABPN1	poly(A) binding protein, nuclear 1	NS	up p05	NS	NS		1	0
8175	SF3A2	splicing factor 3a, subunit 2, 66kDa	down p05	NA	NS	NS		0	1
8214	DGCR6	DiGeorge syndrome critical region gene 6	NS	NA	up p05	up p05		2	0
8237	USP11	ubiquitin specific peptidase 11	down p05	NS	NS	NS		0	1
8242	SMCX	Smcy homolog, X-linked (mouse)	down p05	NS	NS	NS		0	1
8243	SMC1L1	SMC1 structural maintenance of chromosomes 1-like 1 (yeast)	up p05	NS	up p05	NS		2	0
8263	F8A1	coagulation factor VIII-associated (intronic transcript) 1	down p05	up p05	NS	NS		1	1
8321	FZD1	frizzled homolog 1 (Drosophila)	NS	up p05	up p05	NS		2	0
8367	HIST1H4E	histone 1, H4e	NA	NA	NS	NA		0	0
8396	PIP5K2B	phosphatidylinositol-4-phosphate 5-kinase, type II, beta	up p05	NA	down p05	NS		1	1
8402	SLC25A11	solute carrier family 25 (mitochondrial carrier; oxoglutarate carrier), member 11	down p05	up p05	up p05	NS		2	1
8405	SPOP	speckle-type POZ protein	up p05	NS	NS	NS		1	0
8427	ZNF282	zinc finger protein 282	down p05	up p05	NS	NS		1	1
8428	STK24	serine/threonine kinase 24 (STE20 homolog, yeast)	up p05	NS	up p05	NS		2	0
8476	CDC42BPA	CDC42 binding protein kinase alpha (DMPK-like)	NS	NS	NS	NS		0	0
8490	RGS5	regulator of G-protein signalling 5	NS	NS	NS	NS		0	0
8498	RANBP3	RAN binding protein 3	NS	NS	NS	NS		0	0
8503	PIK3R3	phosphoinositide-3-kinase, regulatory subunit 3 (p55, gamma)	down p05	NA	NS	NS		0	1
8507	ENC1	ectodermal-neural cortex (with BTB-like domain)	down p05	NS	NS	NS		0	1
8519	IFITM1	interferon induced transmembrane protein 1 (9-27)	up p05	NS	down p05	NS		1	1
8535	CBX4	chromobox homolog 4 (Pc class homolog, Drosophila)	NS	NS	up p05	NS		1	0
8555	CDC14B	CDC14 cell division cycle 14 homolog B (S. cerevisiae)	down p05	up p05	NS	up p05		2	1
8564	KMO	kynurenine 3-monooxygenase (kynurenine 3-hydroxylase)	NS	NS	NS	NS		0	0
8566	PDXK	pyridoxal (pyridoxine, vitamin B6) kinase	up p05	up p05	NS	up p05		3	0
8567	MADD	MAP-kinase activating death domain	down p05	up p05	NS	NS		1	1
8612	PPAP2C	phosphatidic acid phosphatase type 2C	up p05	NA	NS	NS		1	0
8635	RNASET2	ribonuclease T2	NA	up p05	NS	NA		1	0
8659	ALDH4A1	aldehyde dehydrogenase 4 family, member A1	down p05	NA	up p05	NS		1	1
8705	B3GALT4	UDP-Gal:betaGlcNAc beta 1,3-galactosyltransferase, polypeptide 4	down p05	NS	NS	NS		0	1
8717	TRADD	TNFRSF1A-associated via death domain	up p05	up p05	NS	NS		2	0
8729	GBF1	golgi-specific brefeldin A resistance factor 1	up p05	up p05	NS	NS		2	0
8741	TNFSF13	tumor necrosis factor (ligand) superfamily, member 13	up p05	NS	NS	NS		1	0
8760	CDS2	CDP-diacylglycerol synthase (phosphatidate cytidylyltransferase) 2	NS	NS	NS	NS		0	0
8766	RAB11A	RAB11A, member RAS oncogene family	NS	down p05	NS	NS		0	1
8799	PEX11B	peroxisomal biogenesis factor 11B	NS	NS	up p05	NS		1	0
8829	NRP1	neuropilin 1	NS	NS	NS	NS		0	0
8878	SQSTM1	sequestosome 1	up p05	NA	NS	up p05		2	0
8888	MCM3AP	MCM3 minichromosome maintenance deficient 3 (S. cerevisiae) associated protein	down p05	NS	up p05	NS		1	1
8908	GYG2	glycogenin 2	NS	NS	NS	NS		0	0
8914	TIMELESS	timeless homolog (Drosophila)	down p05	down p05	NS	down p05		0	3
8938	BAIAP3	BAI1-associated protein 3	NS	up p05	NS	NS		1	0
8974	P4HA2	procollagen-proline, 2-oxoglutarate 4-dioxygenase (proline 4-hydroxylase), alpha polypeptide II	up p05	NS	NS	NS		1	0
8986	RPS6KA4	ribosomal protein S6 kinase, 90kDa, polypeptide 4	NS	NA	NS	down p05		0	1
8989	TRPA1	transient receptor potential cation channel, subfamily A, member 1	NS	NS	NS	NS		0	0
8991	SELENBP1	selenium binding protein 1	down p05	NS	up p05	NS		1	1
8992	ATP6V0E	ATPase, H+ transporting, lysosomal 9kDa, V0 subunit e	up p05	NS	NS	NS		1	0
9013	TAF1C	TATA box binding protein (TBP)-associated factor, RNA polymerase I, C, 110kDa	up p05	up p05	NS	NS		2	0
9026	HIP1R	huntingtin interacting protein-1-related	down p05	up p05	NS	NS		1	1
9049	AIP	aryl hydrocarbon receptor interacting protein	down p05	up p05	NS	up p05		2	1
9060	PAPSS2	3'-phosphoadenosine 5'-phosphosulfate synthase 2	down p05	NS	down p05	down p05		0	3
9087	TMSB4Y	thymosin, beta 4, Y-linked	down p05	NS	NS	NS		0	1
9112	MTA1	metastasis associated 1	up p05	NA	up p05	NS		2	0
9123	SLC16A3	solute carrier family 16 (monocarboxylic acid transporters), member 3	up p05	NA	NS	NS		1	0
9130	FAM50A	family with sequence similarity 50, member A	up p05	up p05	NS	NS		2	0
9138	ARHGEF1	Rho guanine nucleotide exchange factor (GEF) 1	down p05	NA	NS	NS		0	1
9148	NEURL	neuralized-like (Drosophila)	down p05	down p05	NS	down p05		0	3
9149	DYRK1B	dual-specificity tyrosine-(Y)-phosphorylation regulated kinase 1B	NA	NA	NS	NS		0	0
9158	FIBP	fibroblast growth factor (acidic) intracellular binding protein	up p05	up p05	NS	up p05		3	0
9170	EDG4	endothelial differentiation, lysophosphatidic acid G-protein-coupled receptor, 4	down p05	up p05	NS	NS		1	1
9179	AP4M1	adaptor-related protein complex 4, mu 1 subunit	down p05	NA	NS	NS		0	1
9191	DEDD	death effector domain containing	down p05	NS	NS	NS		0	1
9200	PTPLA	protein tyrosine phosphatase-like (proline instead of catalytic arginine), member A	NA	NS	NS	NA		0	0
9220	TIAF1	TGFB1-induced anti-apoptotic factor 1	up p05	NA	NS	NS		1	0
9230	RAB11B	RAB11B, member RAS oncogene family	NS	NS	NS	NS		0	0
9244	CRLF1	cytokine receptor-like factor 1	down p05	NA	NS	NS		0	1
9246	UBE2L6	ubiquitin-conjugating enzyme E2L 6	NS	NS	down p05	NS		0	1
9254	CACNA2D2	calcium channel, voltage-dependent, alpha 2/delta subunit 2	NS	NS	NS	NS		0	0
9260	PDLIM7	PDZ and LIM domain 7 (enigma)	up p05	NA	NS	NS		1	0
9261	MAPKAPK2	mitogen-activated protein kinase-activated protein kinase 2	up p05	up p05	down p05	NS		2	1
9275	BCL7B	B-cell CLL/lymphoma 7B	NS	NS	NS	NS		0	0
9311	ACCN3	amiloride-sensitive cation channel 3	down p05	NA	NS	NS		0	1
9314	KLF4	Kruppel-like factor 4 (gut)	up p05	up p05	NS	NS		2	0
9337	CNOT8	CCR4-NOT transcription complex, subunit 8	down p05	NS	NS	NS		0	1
9351	SLC9A3R2	solute carrier family 9 (sodium/hydrogen exchanger), member 3 regulator 2	down p05	NA	NS	NS		0	1
9415	FADS2	fatty acid desaturase 2	up p05	up p05	NS	up p05		3	0
9425	CDYL	chromodomain protein, Y-like	down p05	NS	NS	NS		0	1
9445	ITM2B	integral membrane protein 2B	up p05	NS	NS	NS		1	0
9455	HOMER2	homer homolog 2 (Drosophila)	NS	NS	NS	NS		0	0
9479	MAPK8IP1	mitogen-activated protein kinase 8 interacting protein 1	down p05	NS	NS	NS		0	1
9496	TBX4	T-box 4	NA	NA	down p05	NA		0	1
9517	SPTLC2	serine palmitoyltransferase, long chain base subunit 2	NA	NS	NS	NS		0	0
9518	GDF15	growth differentiation factor 15	up p05	up p05	up p05	NS		3	0
9526	MPDU1	mannose-P-dolichol utilization defect 1	up p05	NS	up p05	up p05		3	0
9555	H2AFY	H2A histone family, member Y	up p05	down p05	NS	NS		1	1
9568	GPR51	G protein-coupled receptor 51	down p05	NA	NS	NS		0	1
9570	GOSR2	golgi SNAP receptor complex member 2	NS	NS	NS	NS		0	0
9578	CDC42BPB	CDC42 binding protein kinase beta (DMPK-like)	NA	NS	NS	NA		0	0
9580	SOX13	SRY (sex determining region Y)-box 13	NS	up p05	NS	NS		1	0
9582	APOBEC3B	apolipoprotein B mRNA editing enzyme, catalytic polypeptide-like 3B	NS	NS	NS	down p05		0	1
9592	IER2	immediate early response 2	up p05	up p05	NS	NS		2	0
9605	C16orf7	chromosome 16 open reading frame 7	down p05	NA	NS	up p05		1	1
9612	NCOR2	nuclear receptor co-repressor 2	up p05	up p05	NS	down p05		2	1
9619	ABCG1	ATP-binding cassette, sub-family G (WHITE), member 1	down p05	NS	NS	NS		0	1
9632	SEC24C	SEC24 related gene family, member C (S. cerevisiae)	up p05	NS	up p05	NS		2	0
9635	CLCA2	chloride channel, calcium activated, family member 2	down p05	NS	NS	NS		0	1
9636	G1P2	interferon, alpha-inducible protein (clone IFI-15K)	down p05	NS	down p05	NS		0	2
9638	FEZ1	fasciculation and elongation protein zeta 1 (zygin I)	down p05	NS	NS	down p05		0	2
9659	PDE4DIP	phosphodiesterase 4D interacting protein (myomegalin)	down p05	NS	NS	down p05		0	2
9674	KIAA0040	KIAA0040	down p05	NS	down p05	NS		0	2
9677	HISPPD2A	Histidine acid phosphatase domain containing 2A	NS	down p05	NS	NS		0	1
9679	FAM53B	family with sequence similarity 53, member B	NS	NA	NS	NS		0	0
9681	DEPDC5	DEP domain containing 5	down p05	NA	up p05	NS		1	1
9698	PUM1	pumilio homolog 1 (Drosophila)	up p05	NS	NS	NS		1	0
9701	SAPS2	SAPS domain family, member 2	down p05	NS	NS	NS		0	1
9711	KIAA0226	KIAA0226	NS	NS	NS	NS		0	0
9725	TMEM63A	transmembrane protein 63A	up p05	up p05	NS	up p05		3	0
9764	KIAA0513	KIAA0513	down p05	NS	NS	NS		0	1
9776	KIAA0652	KIAA0652	up p05	NS	NS	NS		1	0
9777	TM9SF4	transmembrane 9 superfamily protein member 4	up p05	NS	NS	NS		1	0
9795	NA	NA	NS	NS	NS	NS		0	0
9805	SCRN1	secernin 1	NS	down p05	NS	up p05		1	1
9812	KIAA0141	KIAA0141	down p05	NS	NS	NS		0	1
9817	KEAP1	kelch-like ECH-associated protein 1	up p05	NA	NS	up p05		2	0
9820	CUL7	cullin 7	NS	up p05	NS	NS		1	0
9826	ARHGEF11	Rho guanine nucleotide exchange factor (GEF) 11	NS	up p05	NS	NS		1	0
9854	TMEM24	transmembrane protein 24	NS	NS	NS	NS		0	0
9883	POM121	POM121 membrane glycoprotein (rat)	up p05	NS	NS	NS		1	0
9885	OSBPL2	oxysterol binding protein-like 2	NS	up p05	up p05	NS		2	0
9914	KIAA0703	KIAA0703 gene product	NS	NA	up p05	NS		1	0
9921	RNF10	ring finger protein 10	NS	NS	NS	NS		0	0
9927	MFN2	mitofusin 2	NS	up p05	NS	NS		1	0
9961	MVP	major vault protein	up p05	NA	NS	NS		1	0
9993	DGCR2	DiGeorge syndrome critical region gene 2	down p05	NS	NS	NS		0	1
10014	HDAC5	histone deacetylase 5	up p05	NA	NS	NS		1	0
10049	DNAJB6	DnaJ (Hsp40) homolog, subfamily B, member 6	down p05	down p05	NS	up p05		1	2
10053	AP1M2	adaptor-related protein complex 1, mu 2 subunit	NA	NS	up p05	NA		1	0
10057	ABCC5	ATP-binding cassette, sub-family C (CFTR/MRP), member 5	up p05	NS	NS	NS		1	0
10066	SCAMP2	secretory carrier membrane protein 2	NA	up p05	NS	NA		1	0
10076	PTPRU	protein tyrosine phosphatase, receptor type, U	down p05	up p05	NS	up p05		2	1
10095	ARPC1B	actin related protein 2/3 complex, subunit 1B, 41kDa	down p05	up p05	NS	up p05		2	1
10099	TSPAN3	tetraspanin 3	up p05	NS	NS	NS		1	0
10103	TSPAN1	tetraspanin 1	up p05	NS	NS	up p05		2	0
10121	ACTR1A	ARP1 actin-related protein 1 homolog A, centractin alpha (yeast)	NS	NS	NS	NS		0	0
10124	ARL4A	ADP-ribosylation factor-like 4A	down p05	NS	up p05	NS		1	1
10129	RP11-37E23.6	hypothetical protein CG003	down p05	down p05	NS	NS		0	2
10133	OPTN	optineurin	NS	NS	down p05	NS		0	1
10144	FAM13A1	family with sequence similarity 13, member A1	down p05	NS	NS	NS		0	1
10161	P2RY5	purinergic receptor P2Y, G-protein coupled, 5	NA	down p05	NS	NA		0	1
10163	WASF2	WAS protein family, member 2	down p05	up p05	NS	NS		1	1
10169	SERF2	small EDRK-rich factor 2	NA	NS	NS	NA		0	0
10195	ALG3	asparagine-linked glycosylation 3 homolog (yeast, alpha-1,3-mannosyltransferase)	down p05	up p05	up p05	NS		2	1
10202	DHRS2	dehydrogenase/reductase (SDR family) member 2	down p05	NA	NS	NS		0	1
10205	EVA1	epithelial V-like antigen 1	down p05	down p05	NS	NS		0	2
10211	FLOT1	flotillin 1	down p05	NS	NS	NS		0	1
10239	AP3S2	adaptor-related protein complex 3, sigma 2 subunit	up p05	NS	up p05	up p05		3	0
10245	TIMM17B	translocase of inner mitochondrial membrane 17 homolog B (yeast)	NS	up p05	up p05	up p05		3	0
10262	SF3B4	splicing factor 3b, subunit 4, 49kDa	up p05	NS	NS	NS		1	0
10263	CDK2AP2	CDK2-associated protein 2	up p05	up p05	NS	up p05		3	0
10291	SF3A1	splicing factor 3a, subunit 1, 120kDa	up p05	NS	NS	NS		1	0
10298	PAK4	p21(CDKN1A)-activated kinase 4	down p05	up p05	NS	NS		1	1
10318	TNIP1	TNFAIP3 interacting protein 1	NS	up p05	NS	NS		1	0
10327	AKR1A1	aldo-keto reductase family 1, member A1 (aldehyde reductase)	up p05	NS	up p05	up p05		3	0
10331	B3GNT3	UDP-GlcNAc:betaGal beta-1,3-N-acetylglucosaminyltransferase 3	down p05	NS	NS	NS		0	1
10367	CBARA1	calcium binding atopy-related autoantigen 1	up p05	NS	up p05	NS		2	0
10376	K-ALPHA-1	tubulin, alpha, ubiquitous	up p05	NA	NS	NS		1	0
10379	ISGF3G	interferon-stimulated transcription factor 3, gamma 48kDa	up p05	up p05	down p05	NS		2	1
10383	TUBB2C	tubulin, beta 2C	NA	up p05	NS	NA		1	0
10397	NDRG1	N-myc downstream regulated gene 1	up p05	NS	NS	NS		1	0
10401	PIAS3	protein inhibitor of activated STAT, 3	NS	NS	NS	NS		0	0
10410	IFITM3	interferon induced transmembrane protein 3 (1-8U)	up p05	NS	down p05	NS		1	1
10430	NIFIE14	seven transmembrane domain protein	up p05	up p05	NS	NS		2	0
10432	RBM14	RNA binding motif protein 14	up p05	up p05	NS	NS		2	0
10444	ZYG11BL	zyg-11 homolog B (C. elegans)-like	NA	up p05	up p05	NS		2	0
10475	TRIM38	tripartite motif-containing 38	down p05	NS	NS	NS		0	1
10479	SLC9A6	solute carrier family 9 (sodium/hydrogen exchanger), member 6	up p05	NS	NS	NS		1	0
10490	VTI1B	vesicle transport through interaction with t-SNAREs homolog 1B (yeast)	up p05	up p05	NS	NS		2	0
10493	VAT1	vesicle amine transport protein 1 homolog (T californica)	down p05	NS	NS	NS		0	1
10501	SEMA6B	sema domain, transmembrane domain (TM), and cytoplasmic domain, (semaphorin) 6B	NA	NA	NS	NA		0	0
10519	CIB1	calcium and integrin binding 1 (calmyrin)	NS	up p05	NS	up p05		2	0
10524	HTATIP	HIV-1 Tat interacting protein, 60kDa	up p05	NS	NS	up p05		2	0
10525	HYOU1	hypoxia up-regulated 1	down p05	NS	NS	NS		0	1
10529	NEBL	nebulette	down p05	NS	NS	NS		0	1
10534	SSSCA1	Sjogren's syndrome/scleroderma autoantigen 1	down p05	NA	NS	NS		0	1
10548	TM9SF1	transmembrane 9 superfamily member 1	up p05	NS	NS	up p05		2	0
10554	AGPAT1	1-acylglycerol-3-phosphate O-acyltransferase 1 (lysophosphatidic acid acyltransferase, alpha)	down p05	up p05	NS	up p05		2	1
10567	RABAC1	Rab acceptor 1 (prenylated)	down p05	up p05	up p05	up p05		3	1
10570	DPYSL4	dihydropyrimidinase-like 4	down p05	NA	NS	NS		0	1
10577	NPC2	Niemann-Pick disease, type C2	up p05	NA	NS	up p05		2	0
10579	TACC2	transforming, acidic coiled-coil containing protein 2	down p05	NS	up p05	NS		1	1
10581	IFITM2	interferon induced transmembrane protein 2 (1-8D)	down p05	NS	NS	NS		0	1
10588	MTHFS	5,10-methenyltetrahydrofolate synthetase (5-formyltetrahydrofolate cyclo-ligase)	down p05	up p05	NS	NS		1	1
10610	ST6GALNAC2	ST6 (alpha-N-acetyl-neuraminyl-2,3-beta-galactosyl-1,3)-N-acetylgalactosaminide alpha-2,6-sialyltransferase 2	NS	NS	NS	up p05		1	0
10611	PDLIM5	PDZ and LIM domain 5	up p05	NS	NS	NS		1	0
10612	TRIM3	tripartite motif-containing 3	NS	NA	NS	NS		0	0
10614	HEXIM1	hexamethylene bis-acetamide inducible 1	down p05	NS	NS	NS		0	1
10616	C20orf18	chromosome 20 open reading frame 18	NS	up p05	NS	NS		1	0
10629	TAF6L	TAF6-like RNA polymerase II, p300/CBP-associated factor (PCAF)-associated factor, 65kDa	down p05	NS	NS	NS		0	1
10634	GAS2L1	growth arrest-specific 2 like 1	up p05	NS	up p05	up p05		3	0
10670	RRAGA	Ras-related GTP binding A	up p05	NS	NS	up p05		2	0
10723	SLC12A7	solute carrier family 12 (potassium/chloride transporters), member 7	NA	up p05	NS	NA		1	0
10726	NUDC	nuclear distribution gene C homolog (A. nidulans)	up p05	NS	NS	up p05		2	0
10742	RAI2	retinoic acid induced 2	NA	NA	down p05	NA		0	1
10788	IQGAP2	IQ motif containing GTPase activating protein 2	down p05	NS	up p05	NS		1	1
10826	C5orf4	chromosome 5 open reading frame 4	NA	NS	NS	NA		0	0
10844	TUBGCP2	tubulin, gamma complex associated protein 2	down p05	NA	up p05	up p05		2	1
10847	SRCAP	Snf2-related CBP activator protein	down p05	NS	NS	NS		0	1
10848	PPP1R13L	protein phosphatase 1, regulatory (inhibitor) subunit 13 like	NA	up p05	up p05	NA		2	0
10882	C1QL1	complement component 1, q subcomponent-like 1	down p05	up p05	NS	NS		1	1
10893	MMP24	matrix metallopeptidase 24 (membrane-inserted)	NA	up p05	NS	NS		1	0
10906	TRAFD1	TRAF-type zinc finger domain containing 1	down p05	down p05	NS	NS		0	2
10912	GADD45G	growth arrest and DNA-damage-inducible, gamma	up p05	NA	NS	NS		1	0
10938	EHD1	EH-domain containing 1	down p05	up p05	NS	NS		1	1
10945	KDELR1	KDEL (Lys-Asp-Glu-Leu) endoplasmic reticulum protein retention receptor 1	up p05	up p05	NS	up p05		3	0
10956	OS9	amplified in osteosarcoma	down p05	up p05	NS	up p05		2	1
10957	PNRC1	proline-rich nuclear receptor coactivator 1	NS	down p05	down p05	NS		0	2
10961	ERP29	endoplasmic reticulum protein 29	up p05	NS	up p05	up p05		3	0
10963	STIP1	stress-induced-phosphoprotein 1 (Hsp70/Hsp90-organizing protein)	up p05	down p05	NS	NS		1	1
10982	MAPRE2	microtubule-associated protein, RP/EB family, member 2	NS	NS	NS	NS		0	0
10992	SF3B2	splicing factor 3b, subunit 2, 145kDa	up p05	NS	NS	up p05		2	0
10994	ILVBL	ilvB (bacterial acetolactate synthase)-like	down p05	NA	NS	NS		0	1
11000	SLC27A3	solute carrier family 27 (fatty acid transporter), member 3	NA	NS	NS	NA		0	0
11007	DIPA	hepatitis delta antigen-interacting protein A	up p05	NA	NS	NS		1	0
11014	KDELR2	KDEL (Lys-Asp-Glu-Leu) endoplasmic reticulum protein retention receptor 2	up p05	NS	NS	up p05		2	0
11015	KDELR3	KDEL (Lys-Asp-Glu-Leu) endoplasmic reticulum protein retention receptor 3	up p05	NS	NS	NS		1	0
11030	RBPMS	RNA binding protein with multiple splicing	down p05	NS	NS	NS		0	1
11034	DSTN	destrin (actin depolymerizing factor)	NS	NS	NS	up p05		1	0
11043	MID2	midline 2	NA	NA	down p05	NA		0	1
11045	UPK1A	uroplakin 1A	down p05	NA	NS	NS		0	1
11050	NA	NA	NS	NA	NS	NS		0	0
11054	OGFR	opioid growth factor receptor	up p05	NA	NS	NS		1	0
11076	TPPP	brain-specific protein p25 alpha	NA	NS	NS	NS		0	0
11079	RER1	RER1 retention in endoplasmic reticulum 1 homolog (S. cerevisiae)	up p05	NS	NS	up p05		2	0
11094	C9orf7	chromosome 9 open reading frame 7	NA	NA	NS	NA		0	0
11099	PTPN21	protein tyrosine phosphatase, non-receptor type 21	down p05	NS	NS	NS		0	1
11100	HNRPUL1	heterogeneous nuclear ribonucleoprotein U-like 1	NS	up p05	up p05	NS		2	0
11138	TBC1D8	TBC1 domain family, member 8 (with GRAM domain)	up p05	NS	NS	NS		1	0
11140	CDC37	CDC37 cell division cycle 37 homolog (S. cerevisiae)	up p05	up p05	up p05	NS		3	0
11147	HHLA3	HERV-H LTR-associating 3	NA	NA	up p05	NA		1	0
11156	PTP4A3	protein tyrosine phosphatase type IVA, member 3	down p05	NA	NS	NS		0	1
11163	NUDT4	nudix (nucleoside diphosphate linked moiety X)-type motif 4	down p05	up p05	up p05	NS		2	1
11165	NUDT3	nudix (nucleoside diphosphate linked moiety X)-type motif 3	down p05	down p05	NS	NS		0	2
11176	BAZ2A	bromodomain adjacent to zinc finger domain, 2A	NS	NS	NS	NS		0	0
11186	RASSF1	Ras association (RalGDS/AF-6) domain family 1	down p05	up p05	NS	NS		1	1
11194	ABCB8	ATP-binding cassette, sub-family B (MDR/TAP), member 8	NS	NA	NS	NS		0	0
11214	AKAP13	A kinase (PRKA) anchor protein 13	NA	NS	down p05	NA		0	1
11221	DUSP10	dual specificity phosphatase 10	NS	NS	up p05	NS		1	0
11230	PRAF2	PRA1 domain family, member 2	down p05	up p05	NS	NS		1	1
11253	MAN1B1	mannosidase, alpha, class 1B, member 1	NA	up p05	NS	NA		1	0
11257	TP53AP1	TP53 activated protein 1	NS	up p05	up p05	NS		2	0
11267	SNF8	SNF8, ESCRT-II complex subunit, homolog (S. cerevisiae)	NA	NA	up p05	NA		1	0
11269	DDX19B	DEAD (Asp-Glu-Ala-As) box polypeptide 19B	NS	NS	down p05	NS		0	1
11273	ATXN2L	ataxin 2-like	up p05	NS	NS	NS		1	0
11282	MGAT4B	mannosyl (alpha-1,3-)-glycoprotein beta-1,4-N-acetylglucosaminyltransferase, isozyme B	NA	NA	NS	NA		0	0
11316	COPE	coatomer protein complex, subunit epsilon	up p05	up p05	up p05	up p05		4	0
11322	TMC6	transmembrane channel-like 6	up p05	NS	NS	NS		1	0
11337	GABARAP	GABA(A) receptor-associated protein	down p05	NS	up p05	up p05		2	1
22822	PHLDA1	pleckstrin homology-like domain, family A, member 1	up p05	NS	NS	NS		1	0
22837	COBLL1	COBL-like 1	up p05	NS	NS	NS		1	0
22883	CLSTN1	calsyntenin 1	NS	NS	up p05	up p05		2	0
22891	ZNF365	zinc finger protein 365	down p05	NA	down p05	NS		0	2
22893	BAHD1	bromo adjacent homology domain containing 1	down p05	NA	NS	NS		0	1
22904	KIAA0963	KIAA0963	down p05	NS	NS	NS		0	1
22924	MAPRE3	microtubule-associated protein, RP/EB family, member 3	down p05	NS	NS	NS		0	1
22926	ATF6	activating transcription factor 6	up p05	NS	NS	NS		1	0
22936	ELL2	elongation factor, RNA polymerase II, 2	down p05	NS	NS	NS		0	1
22953	P2RX2	purinergic receptor P2X, ligand-gated ion channel, 2	NA	NA	down p05	NA		0	1
22985	ACIN1	apoptotic chromatin condensation inducer 1	down p05	up p05	up p05	NS		2	1
22992	FBXL11	F-box and leucine-rich repeat protein 11	up p05	NS	down p05	NS		1	1
22993	KIAA0194	KIAA0194 protein	down p05	NS	NS	NS		0	1
22998	KIAA1102	KIAA1102 protein	up p05	NS	NS	NS		1	0
23017	FAIM2	Fas apoptotic inhibitory molecule 2	down p05	NS	NS	NS		0	1
23043	TNIK	TRAF2 and NCK interacting kinase	down p05	NA	NS	NS		0	1
23060	ZNF609	zinc finger protein 609	down p05	down p05	NS	NS		0	2
23061	KIAA0676	KIAA0676 protein	down p05	up p05	NS	NS		1	1
23062	GGA2	golgi associated, gamma adaptin ear containing, ARF binding protein 2	down p05	up p05	NS	NS		1	1
23094	SIPA1L3	signal-induced proliferation-associated 1 like 3	NS	NA	NS	NS		0	0
23129	PLXND1	plexin D1	up p05	NA	NS	NS		1	0
23132	SRISNF2L	KIAA0809 protein	NA	NS	NS	NS		0	0
23138	N4BP3	Nedd4 binding protein 3	NS	NA	NS	NS		0	0
23139	MAST2	microtubule associated serine/threonine kinase 2	NS	up p05	up p05	NS		2	0
23150	FRMD4B	FERM domain containing 4B	NS	NS	NS	NS		0	0
23152	CIC	capicua homolog (Drosophila)	up p05	NS	NS	NS		1	0
23154	NCDN	neurochondrin	down p05	NA	up p05	NS		1	1
23176	38603	septin 8	up p05	NS	NS	NS		1	0
23185	LARP5	La ribonucleoprotein domain family, member 5	up p05	NS	up p05	NS		2	0
23236	PLCB1	phospholipase C, beta 1 (phosphoinositide-specific)	up p05	NS	NS	up p05		2	0
23242	COBL	cordon-bleu homolog (mouse)	up p05	NS	up p05	up p05		3	0
23263	MCF2L	MCF.2 cell line derived transforming sequence-like	up p05	NS	NS	NS		1	0
23265	EXOC7	exocyst complex component 7	up p05	up p05	up p05	NS		3	0
23268	DNMBP	dynamin binding protein	down p05	NS	NS	NS		0	1
23275	POFUT2	protein O-fucosyltransferase 2	down p05	up p05	NS	NS		1	1
23293	C17orf31	chromosome 17 open reading frame 31	NA	up p05	NS	NS		1	0
23308	ICOSLG	inducible T-cell co-stimulator ligand	down p05	NA	NS	down p05		0	2
23315	SLC9A8	solute carrier family 9 (sodium/hydrogen exchanger), member 8	NS	NA	NS	NS		0	0
23321	TRIM2	tripartite motif-containing 2	up p05	down p05	NS	up p05		2	1
23329	KIAA0984	KIAA0984 protein	down p05	NA	up p05	down p05		1	2
23338	PHF15	PHD finger protein 15	NS	NS	NS	NS		0	0
23348	DOCK9	dedicator of cytokinesis 9	NS	NS	NS	NS		0	0
23368	PPP1R13B	protein phosphatase 1, regulatory (inhibitor) subunit 13B	up p05	NA	up p05	NS		2	0
23383	KIAA0892	KIAA0892	up p05	NS	NS	NS		1	0
23399	DULLARD	dullard homolog (Xenopus laevis)	up p05	NA	up p05	NS		2	0
23423	TMED3	transmembrane emp24 protein transport domain containing 3	up p05	up p05	up p05	NS		3	0
23428	SLC7A8	solute carrier family 7 (cationic amino acid transporter, y+ system), member 8	up p05	up p05	up p05	up p05		4	0
23452	ANGPTL2	angiopoietin-like 2	down p05	NS	NS	NS		0	1
23464	GCAT	glycine C-acetyltransferase (2-amino-3-ketobutyrate coenzyme A ligase)	down p05	up p05	NS	up p05		2	1
23474	ETHE1	ethylmalonic encephalopathy 1	NS	up p05	up p05	up p05		3	0
23476	BRD4	bromodomain containing 4	down p05	up p05	NS	NS		1	1
23495	TNFRSF13B	tumor necrosis factor receptor superfamily, member 13B	NS	NA	NS	NS		0	0
23508	TTC9	tetratricopeptide repeat domain 9	NS	NA	NS	NS		0	0
23510	KCTD2	potassium channel tetramerisation domain containing 2	NS	NS	NS	NS		0	0
23523	CABIN1	calcineurin binding protein 1	up p05	NS	NS	NS		1	0
23529	CLCF1	cardiotrophin-like cytokine factor 1	NA	NS	NS	NA		0	0
23530	NNT	nicotinamide nucleotide transhydrogenase	NS	NS	NS	NS		0	0
23558	WBP2	WW domain binding protein 2	up p05	up p05	up p05	up p05		4	0
23564	DDAH2	dimethylarginine dimethylaminohydrolase 2	NS	up p05	NS	NS		1	0
23598	ZNF278	zinc finger protein 278	up p05	up p05	NS	NS		2	0
23608	MKRN1	makorin, ring finger protein, 1	up p05	NS	up p05	NS		2	0
23612	PHLDA3	pleckstrin homology-like domain, family A, member 3	NA	NA	NS	NA		0	0
23645	PPP1R15A	protein phosphatase 1, regulatory (inhibitor) subunit 15A	NS	NS	NS	NS		0	0
23646	PLD3	phospholipase D family, member 3	NS	NS	up p05	up p05		2	0
23649	POLA2	polymerase (DNA directed), alpha 2 (70kD subunit)	down p05	up p05	NS	NS		1	1
23654	PLXNB2	plexin B2	up p05	up p05	up p05	up p05		4	0
23657	SLC7A11	solute carrier family 7, (cationic amino acid transporter, y+ system) member 11	down p05	NS	up p05	NS		1	1
23660	ZFP95	zinc finger protein 95 homolog (mouse)	up p05	NS	NS	NS		1	0
23677	SH3BP4	SH3-domain binding protein 4	NA	NS	up p05	NA		1	0
23704	KCNE4	potassium voltage-gated channel, Isk-related family, member 4	NA	NA	down p05	NA		0	1
23762	OSBP2	oxysterol binding protein 2	NA	NS	NS	NA		0	0
23770	FKBP8	FK506 binding protein 8, 38kDa	NS	up p05	NS	NS		1	0
23780	APOL2	apolipoprotein L, 2	NA	NA	NS	NA		0	0
24148	C20orf14	chromosome 20 open reading frame 14	up p05	NS	NS	NS		1	0
24149	ZNF318	zinc finger protein 318	NS	NS	NS	NS		0	0
25792	CIZ1	CDKN1A interacting zinc finger protein 1	down p05	NS	up p05	NS		1	1
25793	FBXO7	F-box protein 7	down p05	NA	NS	NS		0	1
25805	BAMBI	BMP and activin membrane-bound inhibitor homolog (Xenopus laevis)	NS	NA	NS	up p05		1	0
25813	SAMM50	sorting and assembly machinery component 50 homolog (S. cerevisiae)	NS	NS	NS	NS		0	0
25844	YIPF3	Yip1 domain family, member 3	up p05	up p05	up p05	up p05		4	0
25849	DKFZP564O0823	DKFZP564O0823 protein	up p05	NS	NS	up p05		2	0
25855	BRMS1	breast cancer metastasis suppressor 1	down p05	NA	NS	NS		0	1
25865	PRKD2	protein kinase D2	down p05	up p05	NS	NS		1	1
25945	PVRL3	poliovirus receptor-related 3	NS	NS	NS	NS		0	0
25959	ANKRD25	ankyrin repeat domain 25	NA	NS	NS	NA		0	0
25979	DKFZp566O084	DKFZP566O084 protein	NA	NS	up p05	NA		1	0
26000	TBC1D10B	TBC1 domain family, member 10B	NA	up p05	NS	NA		1	0
26003	GORASP2	golgi reassembly stacking protein 2, 55kDa	up p05	NS	NS	NS		1	0
26010	DNAPTP6	DNA polymerase-transactivated protein 6	NA	NS	NS	NA		0	0
26020	LRP10	low density lipoprotein receptor-related protein 10	NS	NA	NS	NS		0	0
26047	CNTNAP2	contactin associated protein-like 2	NS	NS	NS	NS		0	0
26118	WSB1	WD repeat and SOCS box-containing 1	up p05	down p05	NS	NS		1	1
26119	LDLRAP1	low density lipoprotein receptor adaptor protein 1	NA	up p05	NS	NA		1	0
26168	SENP3	SUMO1/sentrin/SMT3 specific peptidase 3	up p05	NS	NS	NS		1	0
26229	B3GAT3	beta-1,3-glucuronyltransferase 3 (glucuronosyltransferase I)	up p05	NA	up p05	NS		2	0
26240	FAM50B	family with sequence similarity 50, member B	down p05	NA	NS	NS		0	1
26263	FBXO22	F-box protein 22	NA	NS	NS	NA		0	0
26277	TINF2	TERF1 (TRF1)-interacting nuclear factor 2	NA	NS	NS	NA		0	0
26333	OR7A17	olfactory receptor, family 7, subfamily A, member 17	NA	NA	NS	NA		0	0
26469	PTPN18	protein tyrosine phosphatase, non-receptor type 18 (brain-derived)	NS	NS	NS	NS		0	0
26580	BSCL2	Bernardinelli-Seip congenital lipodystrophy 2 (seipin)	down p05	up p05	up p05	up p05		3	1
26872	STEAP1	six transmembrane epithelial antigen of the prostate 1	NS	up p05	NS	up p05		2	0
27010	TPK1	thiamin pyrophosphokinase 1	NA	NA	NS	NA		0	0
27013	C2orf24	chromosome 2 open reading frame 24	down p05	up p05	up p05	up p05		3	1
27044	SND1	staphylococcal nuclease domain containing 1	up p05	NS	up p05	NS		2	0
27090	ST6GALNAC4	ST6 (alpha-N-acetyl-neuraminyl-2,3-beta-galactosyl-1,3)-N-acetylgalactosaminide alpha-2,6-sialyltransferase 4	NA	NS	NS	NA		0	0
27183	VPS4A	vacuolar protein sorting 4A (yeast)	NA	up p05	up p05	NA		2	0
27237	ARHGEF16	Rho guanine exchange factor (GEF) 16	up p05	NA	NS	NS		1	0
27238	GPKOW	G patch domain and KOW motifs	NS	up p05	NS	NS		1	0
27242	TNFRSF21	tumor necrosis factor receptor superfamily, member 21	NS	down p05	NS	NS		0	1
27341	CTA-126B4.3	CGI-96 protein	down p05	NA	NS	NS		0	1
27344	PCSK1N	proprotein convertase subtilisin/kexin type 1 inhibitor	NA	NA	up p05	NA		1	0
28231	SLCO4A1	solute carrier organic anion transporter family, member 4A1	NA	NA	NS	NA		0	0
28232	SLCO3A1	solute carrier organic anion transporter family, member 3A1	down p05	NS	down p05	NS		0	2
28316	CDH20	cadherin 20, type 2	NA	NA	down p05	NA		0	1
28951	TRIB2	tribbles homolog 2 (Drosophila)	NS	NS	NS	NS		0	0
28964	GIT1	G protein-coupled receptor kinase interactor 1	NA	NA	NS	NA		0	0
28984	RGC32	response gene to complement 32	NA	NS	NS	NA		0	0
28992	LRP16	LRP16 protein	NA	NA	up p05	NA		1	0
29095	ORMDL2	ORM1-like 2 (S. cerevisiae)	NA	NA	up p05	NA		1	0
29098	RANGNRF	RAN guanine nucleotide release factor	NA	NA	NS	NA		0	0
29109	FHOD1	formin homology 2 domain containing 1	NA	up p05	NS	NA		1	0
29780	PARVB	parvin, beta	down p05	NS	NS	down p05		0	2
29799	YPEL1	yippee-like 1 (Drosophila)	down p05	NA	NS	NS		0	1
29888	STRN4	striatin, calmodulin binding protein 4	NA	NS	up p05	NA		1	0
29896	TRA2A	transformer-2 alpha	down p05	NS	NS	NS		0	1
29907	SNX15	sorting nexin 15	down p05	up p05	NS	NS		1	1
29916	SNX11	sorting nexin 11	NA	NS	NS	NA		0	0
29923	HIG2	hypoxia-inducible protein 2	NA	up p05	NS	NA		1	0
29924	EPN1	epsin 1	NA	up p05	NS	NA		1	0
50486	G0S2	G0/G1switch 2	up p05	NA	NS	NS		1	0
50488	MINK1	misshapen-like kinase 1 (zebrafish)	up p05	up p05	NS	NS		2	0
50617	ATP6V0A4	ATPase, H+ transporting, lysosomal V0 subunit a isoform 4	NA	NA	NS	NA		0	0
50717	WDR42A	WD repeat domain 42A	up p05	NS	NS	NS		1	0
50807	DDEF1	development and differentiation enhancing factor 1	NA	down p05	NS	NA		0	1
50848	F11R	F11 receptor	NA	NS	NS	NA		0	0
50940	PDE11A	phosphodiesterase 11A	NA	NA	NS	NA		0	0
51024	TTC11	tetratricopeptide repeat domain 11	NA	up p05	NS	NA		1	0
51035	LOC51035	unknown protein LOC51035	up p05	NA	NS	NS		1	0
51036	NA	NA	down p05	NA	NS	NS		0	1
51064	NA	NA	NA	down p05	NS	NA		0	1
51084	CRYL1	crystallin, lambda 1	NA	NS	NS	NA		0	0
51097	SCCPDH	saccharopine dehydrogenase (putative)	up p05	NS	up p05	up p05		3	0
51129	ANGPTL4	angiopoietin-like 4	NA	NS	NS	NA		0	0
51170	DHRS8	dehydrogenase/reductase (SDR family) member 8	NA	down p05	NS	NA		0	1
51222	ZNF219	zinc finger protein 219	NA	NA	down p05	NA		0	1
51226	COPZ2	coatomer protein complex, subunit zeta 2	NA	NS	NS	NA		0	0
51272	BET1L	blocked early in transport 1 homolog (S. cerevisiae)-like	NA	NS	NS	NA		0	0
51303	FKBP11	FK506 binding protein 11, 19 kDa	NA	up p05	NS	NA		1	0
51304	ZDHHC3	zinc finger, DHHC-type containing 3	NS	NS	up p05	up p05		2	0
51310	SLC22A17	solute carrier family 22 (organic cation transporter), member 17	NA	NA	NS	NA		0	0
51322	WAC	WW domain containing adaptor with coiled-coil	NA	NS	NS	NA		0	0
51324	SPG21	spastic paraplegia 21 (autosomal recessive, Mast syndrome)	NA	NS	NS	NA		0	0
51335	NGRN	neugrin, neurite outgrowth associated	NA	NA	NS	NA		0	0
51337	C8orf55	chromosome 8 open reading frame 55	NA	NA	up p05	NA		1	0
51343	FZR1	fizzy/cell division cycle 20 related 1 (Drosophila)	down p05	NA	NS	NS		0	1
51400	PPME1	protein phosphatase methylesterase 1	NA	NS	up p05	NA		1	0
51474	EPLIN	epithelial protein lost in neoplasm beta	NA	NS	NS	NA		0	0
51491	HSPC111	hypothetical protein HSPC111	up p05	NS	NS	NS		1	0
51512	GTSE1	G-2 and S-phase expressed 1	down p05	NS	NS	NS		0	1
51593	ARS2	ARS2 protein	NS	up p05	up p05	NS		2	0
51599	LISCH7	liver-specific bHLH-Zip transcription factor	up p05	NA	up p05	NS		2	0
51614	C20orf47	chromosome 20 open reading frame 47	up p05	NS	up p05	NS		2	0
51652	VPS24	vacuolar protein sorting 24 (yeast)	NA	up p05	NS	NA		1	0
51677	NA	NA	down p05	NA	NS	NS		0	1
51741	WWOX	WW domain containing oxidoreductase	down p05	up p05	NS	NS		1	1
53343	NUDT9	nudix (nucleoside diphosphate linked moiety X)-type motif 9	NA	NS	NS	NA		0	0
53373	TPCN1	two pore segment channel 1	NA	NA	NS	NA		0	0
53635	PTOV1	prostate tumor overexpressed gene 1	up p05	up p05	up p05	up p05		4	0
53637	EDG8	endothelial differentiation, sphingolipid G-protein-coupled receptor, 8	NA	NA	NS	NA		0	0
53826	FXYD6	FXYD domain containing ion transport regulator 6	NA	NA	down p05	NA		0	1
53916	RAB4B	RAB4B, member RAS oncogene family	NA	NA	NS	NA		0	0
54020	SLC37A1	solute carrier family 37 (glycerol-3-phosphate transporter), member 1	NA	up p05	NS	NA		1	0
54187	NANS	N-acetylneuraminic acid synthase (sialic acid synthase)	NA	up p05	up p05	NA		2	0
54458	DKFZp564J157	DKFZp564J157 protein	up p05	NS	NS	NS		1	0
54474	KRT20	keratin 20	NS	NA	NS	NS		0	0
54476	TRIAD3	TRIAD3 protein	NA	down p05	down p05	NA		0	2
54491	FLJ11127	hypothetical protein FLJ11127	down p05	NS	NS	NS		0	1
54496	PRMT7	protein arginine N-methyltransferase 7	NA	NS	down p05	NA		0	1
54508	FLJ11235	hypothetical protein FLJ11235	NA	NA	NS	NA		0	0
54541	DDIT4	DNA-damage-inducible transcript 4	up p05	NS	NS	NS		1	0
54581	SCAND2	SCAN domain containing 2	down p05	NS	down p05	NS		0	2
54623	PAF1	Paf1, RNA polymerase II associated factor, homolog (S. cerevisiae)	up p05	up p05	NS	NS		2	0
54784	FLJ20013	hypothetical protein FLJ20013	NA	NA	NS	NA		0	0
54785	FLJ20014	hypothetical protein FLJ20014	NA	NA	NS	NA		0	0
54849	FLJ20186	hypothetical protein FLJ20186	NA	NS	NS	NA		0	0
54855	FAM46C	family with sequence similarity 46, member C	NA	NS	down p05	NA		0	1
54858	PGPEP1	pyroglutamyl-peptidase I	NA	NS	NS	NA		0	0
54862	CC2D1A	coiled-coil and C2 domain containing 1A	NA	NA	NS	NA		0	0
54867	FLJ20254	hypothetical protein FLJ20254	NA	NS	up p05	NA		1	0
54869	EPS8L1	EPS8-like 1	NA	NS	up p05	NA		1	0
54923	LIME1	Lck interacting transmembrane adaptor 1	NA	NA	NS	NA		0	0
54929	FLJ20422	hypothetical protein FLJ20422	NA	NA	NS	NA		0	0
54930	C14orf94	chromosome 14 open reading frame 94	NA	NS	NS	NA		0	0
54938	SARS2	seryl-tRNA synthetase 2	NA	NA	NS	NA		0	0
54956	PARP16	poly (ADP-ribose) polymerase family, member 16	NA	NS	down p05	NA		0	1
54958	FLJ20512	hypothetical protein FLJ20512	NA	up p05	NS	NA		1	0
54961	SSH3	slingshot homolog 3 (Drosophila)	NA	NA	up p05	NA		1	0
54972	HSPA5BP1	heat shock 70kDa protein 5 (glucose-regulated protein, 78kDa) binding protein 1	NA	NA	NS	NA		0	0
54979	HRASLS2	HRAS-like suppressor 2	NA	NA	NS	NA		0	0
54982	CLN6	ceroid-lipofuscinosis, neuronal 6, late infantile, variant	NA	NA	up p05	NA		1	0
54985	HCFC1R1	host cell factor C1 regulator 1 (XPO1 dependent)	NA	up p05	NS	NA		1	0
54991	C1orf159	chromosome 1 open reading frame 159	NA	NA	NS	NA		0	0
54996	MOSC2	MOCO sulphurase C-terminal domain containing 2	NA	NS	up p05	NA		1	0
54997	TSC	hypothetical protein FLJ20607	NA	NS	NS	NA		0	0
55008	HERC6	hect domain and RLD 6	NA	NA	NS	NA		0	0
55020	FLJ20699	hypothetical protein FLJ20699	NA	up p05	NS	NA		1	0
55049	FLJ20850	hypothetical protein FLJ20850	NA	NS	up p05	NA		1	0
55062	WIPI1	WD repeat domain, phosphoinositide interacting 1	NS	NS	NS	NS		0	0
55080	TAPBPL	TAP binding protein-like	NA	NA	NS	NA		0	0
55090	MED9	mediator of RNA polymerase II transcription, subunit 9 homolog (yeast)	NA	NS	NS	NA		0	0
55105	GPATC2	G patch domain containing 2	NA	NS	up p05	NA		1	0
55146	ZDHHC4	zinc finger, DHHC-type containing 4	NA	NA	NS	NA		0	0
55147	RBM23	RNA binding motif protein 23	NA	down p05	up p05	NA		1	1
55150	FLJ10490	hypothetical protein FLJ10490	NA	NS	NS	NA		0	0
55164	SHQ1	SHQ1 homolog (S. cerevisiae)	NA	up p05	up p05	NA		2	0
55176	SEC61A2	Sec61 alpha 2 subunit (S. cerevisiae)	NA	NS	NS	NA		0	0
55210	ATAD3A	ATPase family, AAA domain containing 3A	NA	NA	NS	NA		0	0
55222	LRRC20	leucine rich repeat containing 20	NA	NA	NS	NA		0	0
55272	IMP3	IMP3, U3 small nucleolar ribonucleoprotein, homolog (yeast)	NA	NA	up p05	NA		1	0
55295	FLJ11078	hypothetical protein FLJ11078	NA	NA	up p05	NA		1	0
55323	LARP6	La ribonucleoprotein domain family, member 6	NA	up p05	NS	NA		1	0
55336	FBXL8	F-box and leucine-rich repeat protein 8	down p05	NS	NS	NS		0	1
55337	FLJ11286	hypothetical protein FLJ11286	NA	up p05	down p05	NA		1	1
55357	TBC1D2	TBC1 domain family, member 2	NA	NA	NS	NA		0	0
55361	PI4KII	phosphatidylinositol 4-kinase type II	down p05	NA	NS	NS		0	1
55506	H2AFY2	H2A histone family, member Y2	NA	NS	down p05	NA		0	1
55544	RNPC1	RNA-binding region (RNP1, RRM) containing 1	NS	NS	down p05	NS		0	1
55565	LOC55565	hypothetical protein LOC55565	up p05	NA	NS	NS		1	0
55568	GALNT10	UDP-N-acetyl-alpha-D-galactosamine:polypeptide N-acetylgalactosaminyltransferase 10 (GalNAc-T10)	NS	NS	up p05	NS		1	0
55577	NAGK	N-acetylglucosamine kinase	NA	NA	NS	NA		0	0
55603	FAM46A	family with sequence similarity 46, member A	NA	NS	NS	NA		0	0
55611	OTUB1	OTU domain, ubiquitin aldehyde binding 1	down p05	NS	NS	NS		0	1
55616	DDEFL1	development and differentiation enhancing factor-like 1	NA	NA	NS	NA		0	0
55633	TBC1D22B	TBC1 domain family, member 22B	NA	NS	NS	NA		0	0
55638	FLJ20366	hypothetical protein FLJ20366	NA	NS	up p05	NA		1	0
55640	C14orf58	chromosome 14 open reading frame 58	NA	NS	NS	NA		0	0
55643	BTBD2	BTB (POZ) domain containing 2	down p05	NS	up p05	NS		1	1
55644	OSGEP	O-sialoglycoprotein endopeptidase	NS	down p05	NS	NS		0	1
55647	RAB20	RAB20, member RAS oncogene family	NA	NS	up p05	NA		1	0
55652	FLJ20489	hypothetical protein FLJ20489	NA	NA	NS	NA		0	0
55668	C14orf118	chromosome 14 open reading frame 118	NA	NS	down p05	NA		0	1
55690	PACS1	phosphofurin acidic cluster sorting protein 1	NA	up p05	NS	NA		1	0
55697	VAC14	Vac14 homolog (S. cerevisiae)	NS	up p05	up p05	NS		2	0
55715	DOK4	docking protein 4	up p05	NA	NS	NS		1	0
55723	ASF1B	ASF1 anti-silencing function 1 homolog B (S. cerevisiae)	NA	NA	NS	NA		0	0
55733	HHAT	hedgehog acyltransferase	NA	NA	NS	NA		0	0
55738	ARFGAP1	ADP-ribosylation factor GTPase activating protein 1	NA	NS	NS	NA		0	0
55743	CHFR	checkpoint with forkhead and ring finger domains	NA	NA	NS	NA		0	0
55753	OGDHL	oxoglutarate dehydrogenase-like	NA	NA	NS	NA		0	0
55788	LMBRD1	LMBR1 domain containing 1	NA	NS	NS	NA		0	0
55790	ChGn	chondroitin beta1,4 N-acetylgalactosaminyltransferase	NA	NS	down p05	NA		0	1
55819	RNF130	ring finger protein 130	NA	down p05	NS	NA		0	1
55861	C20orf35	chromosome 20 open reading frame 35	NA	NS	NS	NA		0	0
55885	LMO3	LIM domain only 3 (rhombotin-like 2)	NS	NS	NS	NS		0	0
55898	UNC45A	unc-45 homolog A (C. elegans)	NA	up p05	NS	NA		1	0
55937	APOM	apolipoprotein M	NS	NS	NS	NS		0	0
55968	NSFL1C	NSFL1 (p97) cofactor (p47)	up p05	NS	NS	up p05		2	0
55974	RAG1AP1	recombination activating gene 1 activating protein 1	NA	NA	up p05	NA		1	0
56006	FLJ12886	hypothetical protein FLJ12886	NA	NA	up p05	NA		1	0
56271	BEXL1	brain expressed X-linked-like 1	up p05	NA	NS	up p05		2	0
56288	PARD3	par-3 partitioning defective 3 homolog (C. elegans)	up p05	NS	NS	NS		1	0
56654	NPDC1	neural proliferation, differentiation and control, 1	NA	up p05	up p05	NA		2	0
56681	SAR1A	SAR1 gene homolog A (S. cerevisiae)	down p05	NA	NS	NS		0	1
56731	SLC2A4RG	SLC2A4 regulator	NA	NS	NS	NA		0	0
56829	ZC3HAV1	zinc finger CCCH-type, antiviral 1	up p05	NS	NS	NS		1	0
56834	C11orf4	chromosome 11 hypothetical protein ORF4	NA	NS	NS	NA		0	0
56848	SPHK2	sphingosine kinase 2	up p05	NS	NS	NS		1	0
56904	SH3GLB2	SH3-domain GRB2-like endophilin B2	NA	up p05	up p05	NA		2	0
56935	FN5	FN5 protein	NA	NS	NS	NA		0	0
56998	CTNNBIP1	catenin, beta interacting protein 1	up p05	up p05	NS	NS		2	0
57016	AKR1B10	aldo-keto reductase family 1, member B10 (aldose reductase)	NS	NA	NS	NS		0	0
57020	MGC16824	esophageal cancer associated protein	NS	NS	NS	NS		0	0
57030	SLC17A7	solute carrier family 17 (sodium-dependent inorganic phosphate cotransporter), member 7	down p05	NA	NS	down p05		0	2
57037	ANKMY2	ankyrin repeat and MYND domain containing 2	NS	NS	NS	up p05		1	0
57104	PNPLA2	patatin-like phospholipase domain containing 2	up p05	NA	NS	NS		1	0
57109	REXO4	REX4, RNA exonuclease 4 homolog (S. cerevisiae)	NA	NA	up p05	NA		1	0
57154	SMURF1	SMAD specific E3 ubiquitin protein ligase 1	NA	NS	up p05	NA		1	0
57175	CORO1B	coronin, actin binding protein, 1B	NA	NA	up p05	NA		1	0
57178	RAI17	retinoic acid induced 17	up p05	up p05	up p05	NS		3	0
57185	NPAL3	NIPA-like domain containing 3	up p05	up p05	up p05	NS		3	0
57214	KIAA1199	KIAA1199	down p05	NS	down p05	NS		0	2
57326	PBXIP1	pre-B-cell leukemia transcription factor interacting protein 1	NS	up p05	NS	up p05		2	0
57402	S100A14	S100 calcium binding protein A14	NA	NA	NS	NA		0	0
57447	NDRG2	NDRG family member 2	down p05	up p05	NS	NS		1	1
57610	RANBP10	RAN binding protein 10	NA	NS	NS	NA		0	0
57658	CALCOCO1	calcium binding and coiled-coil domain 1	down p05	NS	NS	NS		0	1
57720	GPR107	G protein-coupled receptor 107	up p05	NS	up p05	NS		2	0
57804	POLD4	polymerase (DNA-directed), delta 4	up p05	up p05	up p05	up p05		4	0
57834	CYP4F11	cytochrome P450, family 4, subfamily F, polypeptide 11	NS	NA	NS	NS		0	0
57876	MUC3B	mucin 3B	NS	NA	NS	NS		0	0
58473	PLEKHB1	pleckstrin homology domain containing, family B (evectins) member 1	down p05	up p05	NS	NS		1	1
58525	WIZ	widely-interspaced zinc finger motifs	NS	NS	NS	NS		0	0
58986	TMEM8	transmembrane protein 8 (five membrane-spanning domains)	NA	NS	NS	NA		0	0
60673	FLJ11773	hypothetical protein FLJ11773	NA	up p05	up p05	NA		2	0
63874	ABHD4	abhydrolase domain containing 4	NA	NS	NS	NA		0	0
63876	PKNOX2	PBX/knotted 1 homeobox 2	NA	NA	NS	NA		0	0
63891	RNF123	ring finger protein 123	NA	NA	NS	NA		0	0
64063	PRSS22	protease, serine, 22	down p05	NA	NS	NS		0	1
64073	C19orf33	chromosome 19 open reading frame 33	NA	NA	NS	NA		0	0
64077	LHPP	phospholysine phosphohistidine inorganic pyrophosphate phosphatase	NA	up p05	NS	NA		1	0
64097	EPB41L4A	erythrocyte membrane protein band 4.1 like 4A	NA	NS	down p05	NA		0	1
64116	SLC39A8	solute carrier family 39 (zinc transporter), member 8	up p05	up p05	NS	NS		2	0
64135	IFIH1	interferon induced with helicase C domain 1	NA	NS	NS	NA		0	0
64218	SEMA4A	sema domain, immunoglobulin domain (Ig), transmembrane domain (TM) and short cytoplasmic domain, (semaphorin) 4A	NA	up p05	NS	NA		1	0
64284	RAB17	RAB17, member RAS oncogene family	NA	up p05	up p05	NA		2	0
64319	FBS1	fibrosin 1	NA	NA	NS	NA		0	0
64374	SIL1	SIL1 homolog, endoplasmic reticulum chaperone (S. cerevisiae)	NA	up p05	up p05	NA		2	0
64577	ALDH8A1	aldehyde dehydrogenase 8 family, member A1	NA	NA	NS	NA		0	0
64748	LPPR2	lipid phosphate phosphatase-related protein type 2	NA	up p05	NS	NA		1	0
64754	SMYD3	SET and MYND domain containing 3	NA	NA	NS	NA		0	0
64755	FLJ13868	hypothetical protein FLJ13868	NA	NS	up p05	NA		1	0
64761	PARP12	poly (ADP-ribose) polymerase family, member 12	NA	up p05	NS	NA		1	0
64764	CREB3L2	cAMP responsive element binding protein 3-like 2	up p05	NS	NS	up p05		2	0
64771	C6orf106	chromosome 6 open reading frame 106	NA	NS	up p05	NA		1	0
64779	FLJ12998	hypothetical protein FLJ12998	NA	NA	NS	NA		0	0
64784	CRTC3	CREB regulated transcription coactivator 3	NA	up p05	down p05	NA		1	1
64787	EPS8L2	EPS8-like 2	NA	NA	up p05	NA		1	0
64788	LA16c-360B4.1	hypothetical protein FLJ12681	NA	NA	NS	NA		0	0
64837	KLC2	kinesin light chain 2	NA	NA	up p05	NA		1	0
64856	VWA1	von Willebrand factor A domain containing 1	NA	NS	NS	NA		0	0
64927	TTC23	tetratricopeptide repeat domain 23	NA	NA	up p05	NA		1	0
65018	PINK1	PTEN induced putative kinase 1	up p05	up p05	up p05	up p05		4	0
65264	FLJ13855	hypothetical protein FLJ13855	NA	NS	NS	NA		0	0
65988	MGC2474	hypothetical protein MGC2474	NA	NS	down p05	NA		0	1
65990	C16orf24	chromosome 16 open reading frame 24	NA	NA	up p05	NA		1	0
66035	SLC2A11	solute carrier family 2 (facilitated glucose transporter), member 11	NA	NA	NS	NA		0	0
78987	CRELD1	cysteine-rich with EGF-like domains 1	NS	up p05	NS	up p05		2	0
78992	YIPF2	Yip1 domain family, member 2	NA	NS	NS	NA		0	0
79006	METRN	meteorin, glial cell differentiation regulator	NA	NA	NS	NA		0	0
79026	AHNAK	AHNAK nucleoprotein (desmoyokin)	up p05	up p05	NS	NS		2	0
79065	ATG9A	ATG9 autophagy related 9 homolog A (S. cerevisiae)	NA	up p05	up p05	NA		2	0
79073	MGC5508	hypothetical protein MGC5508	down p05	up p05	NS	NS		1	1
79086	MGC2747	hypothetical protein MGC2747	NA	NS	up p05	NA		1	0
79092	CARD14	caspase recruitment domain family, member 14	NA	NA	NS	NA		0	0
79094	CHAC1	ChaC, cation transport regulator-like 1 (E. coli)	NA	NA	NS	NA		0	0
79095	C9orf16	chromosome 9 open reading frame 16	up p05	NA	up p05	up p05		3	0
79143	LENG4	leukocyte receptor cluster (LRC) member 4	down p05	NS	NS	up p05		1	1
79144	C20orf149	chromosome 20 open reading frame 149	NA	NS	up p05	NA		1	0
79147	FKRP	fukutin related protein	NA	NS	NS	NA		0	0
79171	MGC10433	hypothetical protein MGC10433	up p05	NS	up p05	up p05		3	0
79414	LRFN3	leucine rich repeat and fibronectin type III domain containing 3	NA	NA	up p05	NA		1	0
79567	FAM65A	family with sequence similarity 65, member A	NA	NS	down p05	NA		0	1
79581	GPR172A	G protein-coupled receptor 172A	NA	NA	up p05	NA		1	0
79585	CORO7	coronin 7	NA	NA	NS	NA		0	0
79586	CHPF	chondroitin polymerizing factor	up p05	NS	NS	NS		1	0
79615	NA	NA	NA	NA	NS	NA		0	0
79616	FLJ14166	hypothetical protein FLJ14166	NA	NS	NS	NA		0	0
79641	FLJ22386	leucine zipper domain protein	NA	NA	up p05	NA		1	0
79701	FLJ22222	hypothetical protein FLJ22222	NA	NS	NS	NA		0	0
79716	NPEPL1	aminopeptidase-like 1	NA	NS	NS	NA		0	0
79719	FLJ11506	hypothetical protein FLJ11506	NA	NS	NS	NA		0	0
79720	VPS37B	vacuolar protein sorting 37B (yeast)	NA	NA	up p05	NA		1	0
79735	TBC1D17	TBC1 domain family, member 17	NA	NA	up p05	NA		1	0
79758	FLJ13639	hypothetical protein FLJ13639	up p05	NS	NS	NS		1	0
79784	MYH14	myosin, heavy polypeptide 14	NA	NA	NS	NA		0	0
79791	FBXO31	F-box protein 31	NA	up p05	NS	NA		1	0
79820	C14orf161	chromosome 14 open reading frame 161	NA	NA	NS	NA		0	0
79829	FLJ13848	hypothetical protein FLJ13848	NA	NA	NS	NA		0	0
79847	C10orf77	chromosome 10 open reading frame 77	NA	NA	NS	NA		0	0
79869	FLJ12529	pre-mRNA cleavage factor I, 59 kDa subunit	NA	down p05	NS	NA		0	1
79890	RIN3	Ras and Rab interactor 3	NA	NA	down p05	NA		0	1
79924	ADM2	adrenomedullin 2	NA	NA	NS	NA		0	0
79962	FLJ13236	hypothetical protein FLJ13236	down p05	NA	NS	NS		0	1
79971	C1orf139	chromosome 1 open reading frame 139	NA	NS	up p05	NA		1	0
80019	UBTD1	ubiquitin domain containing 1	NA	NA	NS	NA		0	0
80021	TMEM62	transmembrane protein 62	NA	NA	NS	NA		0	0
80043	NA	NA	NA	NA	NS	NA		0	0
80045	GPR157	G protein-coupled receptor 157	NA	NA	NS	NA		0	0
80128	TRIM46	tripartite motif-containing 46	NA	NA	NS	NA		0	0
80142	PTGES2	prostaglandin E synthase 2	NA	NS	NS	NA		0	0
80149	ZC3H12A	zinc finger CCCH-type containing 12A	NA	NA	NS	NA		0	0
80153	YJDC	yjeF domain containing (E.coli)	NA	down p05	NS	NA		0	1
80169	FLJ22170	hypothetical protein FLJ22170	NA	NS	NS	NA		0	0
80209	C13orf23	chromosome 13 open reading frame 23	NA	down p05	NS	NA		0	1
80212	FLJ22471	limkain beta 2	NA	NS	NS	NA		0	0
80307	FER1L4	fer-1-like 4 (C. elegans)	NA	NS	NS	NA		0	0
80344	WDR23	WD repeat domain 23	up p05	NA	NS	NS		1	0
80349	WDR61	WD repeat domain 61	down p05	NS	up p05	NS		1	1
80741	LY6G5C	lymphocyte antigen 6 complex, locus G5C	NA	NA	NS	NA		0	0
80761	UPK3B	uroplakin 3B	NA	NA	NS	NA		0	0
80789	KIAA1698	KIAA1698	up p05	NA	NS	up p05		2	0
80823	BHLHB9	basic helix-loop-helix domain containing, class B, 9	NA	NS	NS	NA		0	0
81031	SLC2A10	solute carrier family 2 (facilitated glucose transporter), member 10	NA	up p05	up p05	NA		2	0
81565	NDEL1	nudE nuclear distribution gene E homolog like 1 (A. nidulans)	up p05	up p05	NS	up p05		3	0
81567	TXNDC5	thioredoxin domain containing 5	NA	NS	NS	NA		0	0
81617	CAB39L	calcium binding protein 39-like	NA	NS	NS	NA		0	0
81618	ITM2C	integral membrane protein 2C	NA	up p05	NS	NA		1	0
81621	KAZALD1	Kazal-type serine peptidase inhibitor domain 1	down p05	NA	NS	NS		0	1
81693	AMN	amnionless homolog (mouse)	NA	NA	NS	NA		0	0
81848	SPRY4	sprouty homolog 4 (Drosophila)	NA	NS	NS	NA		0	0
81876	RAB1B	RAB1B, member RAS oncogene family	NA	up p05	up p05	NA		2	0
83440	ADPGK	ADP-dependent glucokinase	NA	NS	up p05	NA		1	0
83442	SH3BGRL3	SH3 domain binding glutamic acid-rich protein like 3	NA	up p05	NS	NA		1	0
83444	ZNHIT4	zinc finger, HIT type 4	NA	NA	NS	NA		0	0
83459	DKFZP761H1710	hypothetical protein DKFZp761H1710	NA	NA	NS	NA		0	0
83464	APH1B	anterior pharynx defective 1 homolog B (C. elegans)	NA	NS	down p05	NA		0	1
83638	Bles03	basophilic leukemia expressed protein BLES03	NA	up p05	NS	NA		1	0
83696	NIBP	NIK and IKK{beta} binding protein	NA	NA	NS	NA		0	0
83854	ANGPTL6	angiopoietin-like 6	NA	NA	down p05	NA		0	1
83988	NCALD	neurocalcin delta	down p05	down p05	down p05	NS		0	3
84124	ZNF394	zinc finger protein 394	NA	NA	NS	NA		0	0
84187	RP13-360B22.2	hypothetical protein FLJ22679	NA	NS	NS	NA		0	0
84364	ZNF289	zinc finger protein 289, ID1 regulated	up p05	NS	up p05	NS		2	0
84525	HOP	homeodomain-only protein	NS	NS	NS	NS		0	0
84619	ZGPAT	zinc finger, CCCH-type with G patch domain	NA	NA	NS	NA		0	0
84726	KIAA0515	KIAA0515	NS	NA	NS	NS		0	0
84747	MGC5139	hypothetical protein MGC5139	NA	NA	NS	NA		0	0
84790	TUBA6	tubulin, alpha 6	NA	NA	NS	NA		0	0
84975	MGC11308	hypothetical protein MGC11308	down p05	up p05	up p05	NS		2	1
89910	UBE3B	ubiquitin protein ligase E3B	down p05	up p05	up p05	NS		2	1
90121	RP1-112K5.2	hypothetical protein DT1P1A10	up p05	NA	NS	NS		1	0
90379	LOC90379	hypothetical protein BC002926	NA	NS	NS	NA		0	0
90480	GADD45GIP1	growth arrest and DNA-damage-inducible, gamma interacting protein 1	NA	NS	NS	NA		0	0
90993	CREB3L1	cAMP responsive element binding protein 3-like 1	up p05	NS	up p05	NS		2	0
91289	BC002942	hypothetical protein BC002942	up p05	NS	NS	NS		1	0
91373	UAP1L1	UDP-N-acteylglucosamine pyrophosphorylase 1-like 1	NA	NA	NS	NA		0	0
92558	LOC92558	hypothetical protein LOC92558	up p05	NS	NS	NS		1	0
92579	G6PC3	glucose 6 phosphatase, catalytic, 3	NA	up p05	up p05	NA		2	0
92609	TIMM50	translocase of inner mitochondrial membrane 50 homolog (yeast)	NA	NS	NS	NA		0	0
92689	LOC92689	hypothetical protein BC001096	up p05	NS	NS	up p05		2	0
93487	C14orf32	chromosome 14 open reading frame 32	up p05	NS	NS	NS		1	0
93664	CADPS2	Ca2+-dependent activator protein for secretion 2	NA	NS	NS	NA		0	0
112398	EGLN2	egl nine homolog 2 (C. elegans)	NA	up p05	NS	NA		1	0
112399	EGLN3	egl nine homolog 3 (C. elegans)	NA	NS	NS	NA		0	0
113178	SCAMP4	secretory carrier membrane protein 4	NA	up p05	up p05	NA		2	0
114049	WBSCR22	Williams Beuren syndrome chromosome region 22	down p05	NA	up p05	up p05		2	1
114819	KIAA1922	KIAA1922 protein	NA	NA	NS	NA		0	0
115201	ATG4A	ATG4 autophagy related 4 homolog A (S. cerevisiae)	down p05	NS	up p05	NS		1	1
115703	SNX26	sorting nexin 26	up p05	NA	NS	NS		1	0
116138	KLHDC3	kelch domain containing 3	down p05	up p05	up p05	NS		2	1
116496	C1orf24	chromosome 1 open reading frame 24	NA	NS	up p05	NA		1	0
116985	CENTD2	centaurin, delta 2	down p05	up p05	down p05	NS		1	2
116987	CENTG2	centaurin, gamma 2	NS	NS	NS	NS		0	0
126298	IRGQ	immunity-related GTPase family, Q	NA	NS	NS	NA		0	0
127544	IBRDC3	IBR domain containing 3	up p05	NS	NS	NS		1	0
133619	LOC133619	hypothetical protein MGC12103	down p05	NS	NS	NS		0	1
138162	C9orf116	chromosome 9 open reading frame 116	NA	NS	NS	NA		0	0
140462	ASB9	ankyrin repeat and SOCS box-containing 9	down p05	NS	NS	NS		0	1
149153	NA	NA	NA	NA	NS	NS		0	0
151011	38605	septin 10	NS	NS	NS	NS		0	0
155066	ATP6V0E2L	ATPase, H+ transporting V0 subunit E isoform 2-like (rat)	NA	NA	up p05	NA		1	0
162427	LOC162427	hypothetical protein LOC162427	up p05	NS	up p05	up p05		3	0
168544	ZNF467	zinc finger protein 467	down p05	NA	NS	NS		0	1
171023	ASXL1	additional sex combs like 1 (Drosophila)	NS	up p05	NS	NS		1	0
192286	HIGD2A	HIG1 domain family, member 2A	NA	NA	NS	NA		0	0
192683	SCAMP5	secretory carrier membrane protein 5	down p05	NS	NS	NS		0	1
196403	DTX3	deltex 3 homolog (Drosophila)	NA	NA	NS	NA		0	0
200734	SPRED2	sprouty-related, EVH1 domain containing 2	down p05	NS	NS	NS		0	1
206358	SLC36A1	solute carrier family 36 (proton/amino acid symporter), member 1	up p05	NS	NS	NS		1	0
253190	SERHL2	serine hydrolase-like 2	NA	NA	NS	NA		0	0
254102	EHBP1L1	EH domain binding protein 1-like 1	NA	NA	NS	NA		0	0
256364	EML3	echinoderm microtubule associated protein like 3	down p05	NS	NS	NS		0	1
283537	LOC283537	hypothetical protein LOC283537	down p05	NA	down p05	NS		0	2
283687	C15orf37	chromosome 15 open reading frame 37	down p05	NS	NS	down p05		0	2
284352	LOC284352	hypothetical protein LOC284352	NS	NA	down p05	NS		0	1
284602	NA	NA	NS	NA	NS	NS		0	0
343133	NA	NA	NA	NA	down p05	NA		0	1
346225	NA	NA	up p05	NA	NS	up p05		2	0
348477	NA	NA	NS	NA	up p05	NS		1	0

## Sheet: EGFR_up_Creighton
Entrez_ID	Symbol	Title	Singh_correlation_with_EGFR	Lapointe_correlation_with_EGFR	Glinsky_correlation_with_EGFR	Yu_correlation_with_EGFR		number of datasets up	number of datasets down
2	A2M	alpha-2-macroglobulin	NA	NS	down p05	NA		0	1
12	SERPINA3	serpin peptidase inhibitor, clade A (alpha-1 antiproteinase, antitrypsin), member 3	NS	NS	NS	NS		0	0
31	ACACA	acetyl-Coenzyme A carboxylase alpha	up p05	NS	NS	NS		1	0
87	ACTN1	actinin, alpha 1	NS	NS	NS	up p05		1	0
90	ACVR1	activin A receptor, type I	NS	up p05	NS	NS		1	0
133	ADM	adrenomedullin	NS	NS	NS	NS		0	0
135	ADORA2A	adenosine A2a receptor	NS	NS	NS	NS		0	0
211	ALAS1	aminolevulinate, delta-, synthase 1	NS	NS	NS	NS		0	0
271	AMPD2	adenosine monophosphate deaminase 2 (isoform L)	NS	NS	NS	NS		0	0
355	FAS	Fas (TNF receptor superfamily, member 6)	NS	NS	down p05	NS		0	1
372	ARCN1	archain 1	NS	NA	NS	NS		0	0
374	AREG	amphiregulin (schwannoma-derived growth factor)	NS	NS	NS	NS		0	0
390	RND3	Rho family GTPase 3	NS	NS	NS	up p05		1	0
391	RHOG	ras homolog gene family, member G (rho G)	NS	NS	NS	up p05		1	0
411	ARSB	arylsulfatase B	NS	NA	NS	NS		0	0
440	ASNS	asparagine synthetase	NS	NS	NS	NS		0	0
444	ASPH	aspartate beta-hydroxylase	NS	NS	NS	NS		0	0
460	ASTN	astrotactin	NS	NA	NS	down p05		0	1
467	ATF3	activating transcription factor 3	NS	NS	NS	NS		0	0
567	B2M	beta-2-microglobulin	NS	NS	down p05	up p05		1	1
602	BCL3	B-cell CLL/lymphoma 3	NA	NA	NS	NA		0	0
629	BF	B-factor, properdin	NS	NS	NS	up p05		1	0
634	CEACAM1	carcinoembryonic antigen-related cell adhesion molecule 1 (biliary glycoprotein)	NS	NS	NS	NS		0	0
645	BLVRB	biliverdin reductase B (flavin reductase (NADPH))	NS	NA	NS	NS		0	0
654	BMP6	bone morphogenetic protein 6	NS	NS	NS	NS		0	0
661	POLR3D	polymerase (RNA) III (DNA directed) polypeptide D, 44kDa	NS	NS	down p05	NS		0	1
684	BST2	bone marrow stromal cell antigen 2	NS	NS	NS	up p05		1	0
705	BYSL	bystin-like	NS	NS	NS	NS		0	0
716	C1S	complement component 1, s subcomponent	NS	NS	down p05	up p05		1	1
727	C5	complement component 5	NS	NS	NS	NS		0	0
728	C5R1	complement component 5 receptor 1 (C5a ligand)	NA	NA	NS	NA		0	0
824	CAPN2	calpain 2, (m/II) large subunit	NS	NS	NS	NS		0	0
837	CASP4	caspase 4, apoptosis-related cysteine peptidase	NS	NS	NS	up p05		1	0
840	CASP7	caspase 7, apoptosis-related cysteine peptidase	NS	up p05	NS	NS		1	0
841	CASP8	caspase 8, apoptosis-related cysteine peptidase	NS	NA	NS	NS		0	0
871	SERPINH1	serpin peptidase inhibitor, clade H (heat shock protein 47), member 1, (collagen binding protein 1)	NS	NS	NS	NS		0	0
874	CBR3	carbonyl reductase 3	NS	down p05	NS	NS		0	1
955	ENTPD6	ectonucleoside triphosphate diphosphohydrolase 6 (putative function)	NS	NS	NS	NS		0	0
965	CD58	CD58 antigen, (lymphocyte function-associated antigen 3)	NS	NS	NS	NS		0	0
966	CD59	CD59 antigen p18-20 (antigen identified by monoclonal antibodies 16.3A5, EJ16, EJ30, EL32 and G344)	NS	NS	NS	up p05		1	0
967	CD63	CD63 antigen (melanoma 1 antigen)	NS	NA	NS	NS		0	0
1001	CDH3	cadherin 3, type 1, P-cadherin (placental)	NA	NS	NS	up p05		1	0
1039	CDR2	cerebellar degeneration-related protein 2, 62kDa	NS	NS	NS	NS		0	0
1054	CEBPG	CCAAT/enhancer binding protein (C/EBP), gamma	NS	NS	NS	NS		0	0
1191	CLU	clusterin (complement lysis inhibitor, SP-40,40, sulfated glycoprotein 2, testosterone-repressed prostate message 2, apolipoprotein J)	NS	NS	NS	up p05		1	0
1265	CNN2	calponin 2	NA	NS	NS	NA		0	0
1290	COL5A2	collagen, type V, alpha 2	NS	NS	NS	NS		0	0
1305	COL13A1	collagen, type XIII, alpha 1	NS	NA	NS	NS		0	0
1316	KLF6	Kruppel-like factor 6	NS	NS	NS	NS		0	0
1381	CRABP1	cellular retinoic acid binding protein 1	NS	NS	NS	NS		0	0
1384	CRAT	carnitine acetyltransferase	NS	NA	NS	NS		0	0
1435	CSF1	colony stimulating factor 1 (macrophage)	NS	NS	NS	NS		0	0
1452	CSNK1A1	casein kinase 1, alpha 1	NS	NS	NS	NS		0	0
1453	CSNK1D	casein kinase 1, delta	NS	NS	NS	NS		0	0
1465	CSRP1	cysteine and glycine-rich protein 1	NS	up p05	NS	up p05		2	0
1525	CXADR	coxsackie virus and adenovirus receptor	NS	up p05	up p05	NS		2	0
1545	CYP1B1	cytochrome P450, family 1, subfamily B, polypeptide 1	NS	down p05	NS	NS		0	1
1581	CYP7A1	cytochrome P450, family 7, subfamily A, polypeptide 1	NS	NA	NS	NS		0	0
1594	CYP27B1	cytochrome P450, family 27, subfamily B, polypeptide 1	NS	NA	down p05	down p05		0	2
1647	GADD45A	growth arrest and DNA-damage-inducible, alpha	NS	NA	NS	NS		0	0
1729	DIAPH1	diaphanous homolog 1 (Drosophila)	NS	NA	NS	NS		0	0
1758	DMP1	dentin matrix acidic phosphoprotein	NA	NS	NS	NS		0	0
1795	DOCK3	dedicator of cytokinesis 3	NS	NS	NS	NS		0	0
1810	DR1	down-regulator of transcription 1, TBP-binding (negative cofactor 2)	NS	up p05	NS	NS		1	0
1827	DSCR1	Down syndrome critical region gene 1	NS	NS	NS	NS		0	0
1837	DTNA	dystrobrevin, alpha	NS	NS	NS	NS		0	0
1839	HBEGF	heparin-binding EGF-like growth factor	NS	NS	NS	NS		0	0
1845	DUSP3	dual specificity phosphatase 3 (vaccinia virus phosphatase VH1-related)	NS	NS	NS	up p05		1	0
1846	DUSP4	dual specificity phosphatase 4	NS	NA	NS	NS		0	0
1847	DUSP5	dual specificity phosphatase 5	NS	NS	NS	up p05		1	0
1848	DUSP6	dual specificity phosphatase 6	NS	NS	NS	up p05		1	0
1874	E2F4	E2F transcription factor 4, p107/p130-binding	NS	NS	NS	NS		0	0
1875	E2F5	E2F transcription factor 5, p130-binding	NS	NS	NS	NS		0	0
1912	PHC2	polyhomeotic-like 2 (Drosophila)	NS	NS	down p05	NS		0	1
1956	EGFR	epidermal growth factor receptor (erythroblastic leukemia viral (v-erb-b) oncogene homolog, avian)	NA	NA	NA	NA		0	0
1958	EGR1	early growth response 1	NS	NS	NS	up p05		1	0
1965	EIF2S1	eukaryotic translation initiation factor 2, subunit 1 alpha, 35kDa	NS	NS	NS	NS		0	0
1969	EPHA2	EPH receptor A2	NS	NS	NS	NS		0	0
2000	ELF4	E74-like factor 4 (ets domain transcription factor)	NS	NS	NS	up p05		1	0
2004	ELK3	ELK3, ETS-domain protein (SRF accessory protein 2)	NS	NS	NS	down p05		0	1
2005	ELK4	ELK4, ETS-domain protein (SRF accessory protein 1)	NS	NS	NS	NS		0	0
2012	EMP1	epithelial membrane protein 1	up p05	NS	NS	NS		1	0
2034	EPAS1	endothelial PAS domain protein 1	NS	NS	NS	NS		0	0
2041	EPHA1	EPH receptor A1	NS	NS	NS	NS		0	0
2051	EPHB6	EPH receptor B6	NS	NA	NS	NS		0	0
2067	ERCC1	excision repair cross-complementing rodent repair deficiency, complementation group 1 (includes overlapping antisense sequence)	NS	NS	NS	NS		0	0
2114	ETS2	v-ets erythroblastosis virus E26 oncogene homolog 2 (avian)	NS	NS	up p05	up p05		2	0
2120	ETV6	ets variant gene 6 (TEL oncogene)	up p05	NS	NS	NS		1	0
2131	EXT1	exostoses (multiple) 1	NS	NS	NS	up p05		1	0
2132	EXT2	exostoses (multiple) 2	NS	NS	NS	NS		0	0
2149	F2R	coagulation factor II (thrombin) receptor	NS	NS	NS	NS		0	0
2150	F2RL1	coagulation factor II (thrombin) receptor-like 1	NS	NS	NS	down p05		0	1
2152	F3	coagulation factor III (thromboplastin, tissue factor)	NS	down p05	NS	NS		0	1
2193	FARSLA	phenylalanine-tRNA synthetase-like, alpha subunit	NS	NS	NS	NS		0	0
2195	FAT	FAT tumor suppressor homolog 1 (Drosophila)	NS	NS	NS	NS		0	0
2243	FGA	fibrinogen alpha chain	NS	up p05	NS	down p05		1	1
2244	FGB	fibrinogen beta chain	NA	up p05	NS	NS		1	0
2261	FGFR3	fibroblast growth factor receptor 3 (achondroplasia, thanatophoric dwarfism)	NS	NS	NS	NS		0	0
2266	FGG	fibrinogen gamma chain	NA	NA	NS	down p05		0	1
2274	FHL2	four and a half LIM domains 2	NS	NS	NS	up p05		1	0
2314	FLII	flightless I homolog (Drosophila)	NS	NS	NS	up p05		1	0
2335	FN1	fibronectin 1	NS	NS	NS	NS		0	0
2531	FVT1	follicular lymphoma variant translocation 1	NS	NS	NS	NS		0	0
2549	GAB1	GRB2-associated binding protein 1	NS	NS	NS	NS		0	0
2553	GABPB2	GA binding protein transcription factor, beta subunit 2	NS	NS	NS	NS		0	0
2591	GALNT3	UDP-N-acetyl-alpha-D-galactosamine:polypeptide N-acetylgalactosaminyltransferase 3 (GalNAc-T3)	NS	NS	NS	NS		0	0
2617	GARS	glycyl-tRNA synthetase	NS	up p05	NS	NS		1	0
2633	GBP1	guanylate binding protein 1, interferon-inducible, 67kDa	NS	NS	NS	up p05		1	0
2634	GBP2	guanylate binding protein 2, interferon-inducible	NS	NS	NS	up p05		1	0
2649	NR6A1	nuclear receptor subfamily 6, group A, member 1	NA	up p05	NS	down p05		1	1
2650	GCNT1	glucosaminyl (N-acetyl) transferase 1, core 2 (beta-1,6-N-acetylglucosaminyltransferase)	NS	down p05	NS	NS		0	1
2669	GEM	GTP binding protein overexpressed in skeletal muscle	NS	NS	NS	up p05		1	0
2673	GFPT1	glutamine-fructose-6-phosphate transaminase 1	NS	NS	NS	NS		0	0
2697	GJA1	gap junction protein, alpha 1, 43kDa (connexin 43)	NS	up p05	NS	NS		1	0
2745	GLRX	glutaredoxin (thioltransferase)	NS	NS	NS	NS		0	0
2768	GNA12	guanine nucleotide binding protein (G protein) alpha 12	NS	NS	NS	up p05		1	0
2779	GNAT1	guanine nucleotide binding protein (G protein), alpha transducing activity polypeptide 1	NS	NA	NS	NS		0	0
2805	GOT1	glutamic-oxaloacetic transaminase 1, soluble (aspartate aminotransferase 1)	NS	up p05	NS	NS		1	0
2810	SFN	stratifin	NS	up p05	NS	NS		1	0
2959	GTF2B	general transcription factor IIB	NS	NS	NS	NS		0	0
2992	GYG1	glycogenin 1	NS	NS	NS	NS		0	0
3052	HCCS	holocytochrome c synthase (cytochrome c heme-lyase)	NS	NS	NS	NS		0	0
3091	HIF1A	hypoxia-inducible factor 1, alpha subunit (basic helix-loop-helix transcription factor)	NS	NS	NS	NS		0	0
3097	HIVEP2	human immunodeficiency virus type I enhancer binding protein 2	NS	NA	NS	NS		0	0
3099	HK2	hexokinase 2	NS	NS	NS	NS		0	0
3106	HLA-B	major histocompatibility complex, class I, B	NA	NA	NS	NA		0	0
3107	HLA-C	major histocompatibility complex, class I, C	NS	NS	down p05	up p05		1	1
3133	HLA-E	major histocompatibility complex, class I, E	NS	NS	down p05	up p05		1	1
3134	HLA-F	major histocompatibility complex, class I, F	NS	NS	down p05	up p05		1	1
3135	HLA-G	HLA-G histocompatibility antigen, class I, G	NS	NS	down p05	up p05		1	1
3140	MR1	major histocompatibility complex, class I-related	NS	up p05	NS	NS		1	0
3156	HMGCR	3-hydroxy-3-methylglutaryl-Coenzyme A reductase	NS	NS	NS	NS		0	0
3184	HNRPD	heterogeneous nuclear ribonucleoprotein D (AU-rich element RNA binding protein 1, 37kDa)	NS	NA	NS	NS		0	0
3241	HPCAL1	hippocalcin-like 1	NS	NS	NS	NS		0	0
3249	HPN	hepsin (transmembrane protease, serine 1)	NS	NS	NS	down p05		0	1
3294	HSD17B2	hydroxysteroid (17-beta) dehydrogenase 2	down p05	NA	NS	down p05		0	2
3308	HSPA4	heat shock 70kDa protein 4	NS	up p05	NS	NS		1	0
3309	HSPA5	heat shock 70kDa protein 5 (glucose-regulated protein, 78kDa)	NS	NA	NS	NS		0	0
3383	ICAM1	intercellular adhesion molecule 1 (CD54), human rhinovirus receptor	NS	NS	down p05	NS		0	1
3423	IDS	iduronate 2-sulfatase (Hunter syndrome)	NS	NS	NS	NS		0	0
3429	IFI27	interferon, alpha-inducible protein 27	NS	NS	NS	NS		0	0
3430	IFI35	interferon-induced protein 35	NS	NS	down p05	NS		0	1
3431	SP110	SP110 nuclear body protein	NS	NS	NS	NS		0	0
3433	IFIT2	interferon-induced protein with tetratricopeptide repeats 2	NS	NS	NS	NS		0	0
3434	IFIT1	interferon-induced protein with tetratricopeptide repeats 1	NS	NS	NS	up p05		1	0
3437	IFIT3	interferon-induced protein with tetratricopeptide repeats 3	NS	NA	NS	NS		0	0
3475	IFRD1	interferon-related developmental regulator 1	NS	NS	NS	NS		0	0
3491	CYR61	cysteine-rich, angiogenic inducer, 61	NS	NS	NS	NS		0	0
3566	IL4R	interleukin 4 receptor	NS	NS	NS	up p05		1	0
3569	IL6	interleukin 6 (interferon, beta 2)	NS	NS	NS	NS		0	0
3572	IL6ST	interleukin 6 signal transducer (gp130, oncostatin M receptor)	NS	up p05	NS	up p05		2	0
3588	IL10RB	interleukin 10 receptor, beta	NS	NS	NS	NS		0	0
3597	IL13RA1	interleukin 13 receptor, alpha 1	NS	NS	NS	NS		0	0
3601	IL15RA	interleukin 15 receptor, alpha	NS	NS	NS	NS		0	0
3620	INDO	indoleamine-pyrrole 2,3 dioxygenase	NS	NA	NS	NS		0	0
3624	INHBA	inhibin, beta A (activin A, activin AB alpha polypeptide)	NS	NS	NS	NS		0	0
3627	CXCL10	chemokine (C-X-C motif) ligand 10	NS	NS	NS	NS		0	0
3655	ITGA6	integrin, alpha 6	NS	up p05	NS	NS		1	0
3659	IRF1	interferon regulatory factor 1	NS	NS	NS	NS		0	0
3665	IRF7	interferon regulatory factor 7	up p05	up p05	NS	NS		2	0
3669	ISG20	interferon stimulated exonuclease gene 20kDa	NS	NS	NS	NS		0	0
3675	ITGA3	integrin, alpha 3 (antigen CD49C, alpha 3 subunit of VLA-3 receptor)	NS	NS	NS	up p05		1	0
3685	ITGAV	integrin, alpha V (vitronectin receptor, alpha polypeptide, antigen CD51)	NS	up p05	NS	NS		1	0
3688	ITGB1	integrin, beta 1 (fibronectin receptor, beta polypeptide, antigen CD29 includes MDF2, MSK12)	NS	up p05	NS	NS		1	0
3694	ITGB6	integrin, beta 6	NS	NA	down p05	NS		0	1
3725	JUN	v-jun sarcoma virus 17 oncogene homolog (avian)	NS	NS	NS	NS		0	0
3726	JUNB	jun B proto-oncogene	down p05	NS	NS	up p05		1	1
3735	KARS	lysyl-tRNA synthetase	NS	up p05	NS	NS		1	0
3839	KPNA3	karyopherin alpha 3 (importin alpha 4)	NS	NS	NS	NS		0	0
3840	KPNA4	karyopherin alpha 4 (importin alpha 3)	NS	up p05	NS	NS		1	0
3887	KRTHB1	keratin, hair, basic, 1	NA	NA	NS	NS		0	0
3892	KRTHB6	keratin, hair, basic, 6 (monilethrix)	NS	NS	NS	NS		0	0
3895	KTN1	kinectin 1 (kinesin receptor)	NS	NS	NS	up p05		1	0
3898	LAD1	ladinin 1	NS	NS	NS	NS		0	0
3918	LAMC2	laminin, gamma 2	NS	NS	NS	down p05		0	1
3929	LBP	lipopolysaccharide binding protein	NS	NA	NS	NS		0	0
3949	LDLR	low density lipoprotein receptor (familial hypercholesterolemia)	NS	NS	NS	NS		0	0
3956	LGALS1	lectin, galactoside-binding, soluble, 1 (galectin 1)	NS	NS	NS	up p05		1	0
3959	LGALS3BP	lectin, galactoside-binding, soluble, 3 binding protein	NS	NS	NS	up p05		1	0
3976	LIF	leukemia inhibitory factor (cholinergic differentiation factor)	NS	NA	NS	NS		0	0
3981	LIG4	ligase IV, DNA, ATP-dependent	NS	NS	NS	NS		0	0
3988	LIPA	lipase A, lysosomal acid, cholesterol esterase (Wolman disease)	NS	up p05	NS	up p05		2	0
3992	FADS1	fatty acid desaturase 1	NS	NS	NS	NS		0	0
3995	FADS3	fatty acid desaturase 3	NS	NA	NS	NS		0	0
4008	LMO7	LIM domain 7	NS	up p05	NS	down p05		1	1
4017	LOXL2	lysyl oxidase-like 2	NS	NS	NS	NS		0	0
4026	LPP	LIM domain containing preferred translocation partner in lipoma	NS	NS	NS	up p05		1	0
4067	LYN	v-yes-1 Yamaguchi sarcoma viral related oncogene homolog	up p05	NS	up p05	NS		2	0
4071	TM4SF1	transmembrane 4 L six family member 1	NS	up p05	NS	NS		1	0
4088	SMAD3	SMAD, mothers against DPP homolog 3 (Drosophila)	NS	NS	NS	up p05		1	0
4097	MAFG	v-maf musculoaponeurotic fibrosarcoma oncogene homolog G (avian)	NA	NS	down p05	NA		0	1
4128	MAOA	monoamine oxidase A	NS	NS	NS	NS		0	0
4141	MARS	methionine-tRNA synthetase	NS	up p05	NS	NS		1	0
4170	MCL1	myeloid cell leukemia sequence 1 (BCL2-related)	NS	NS	NS	NS		0	0
4189	DNAJB9	DnaJ (Hsp40) homolog, subfamily B, member 9	NS	up p05	NS	NS		1	0
4199	ME1	malic enzyme 1, NADP(+)-dependent, cytosolic	up p05	up p05	NS	NS		2	0
4213	MEIS4	Meis1, myeloid ecotropic viral integration site 1 homolog 4 (mouse)	NS	NA	NS	NS		0	0
4217	MAP3K5	mitogen-activated protein kinase kinase kinase 5	NS	NS	up p05	NS		1	0
4293	MAP3K9	mitogen-activated protein kinase kinase kinase 9	NA	NA	NS	NA		0	0
4299	AFF1	AF4/FMR2 family, member 1	NS	NA	NS	NS		0	0
4300	MLLT3	myeloid/lymphoid or mixed-lineage leukemia (trithorax homolog, Drosophila); translocated to, 3	NS	NA	NS	NS		0	0
4312	MMP1	matrix metallopeptidase 1 (interstitial collagenase)	up p05	NA	NS	NS		1	0
4319	MMP10	matrix metallopeptidase 10 (stromelysin 2)	NS	NS	NS	NS		0	0
4358	MPV17	MpV17 transgene, murine homolog, glomerulosclerosis	NS	NS	NS	NS		0	0
4363	ABCC1	ATP-binding cassette, sub-family C (CFTR/MRP), member 1	up p05	up p05	NS	NS		2	0
4486	MST1R	macrophage stimulating 1 receptor (c-met-related tyrosine kinase)	NS	NS	NS	NS		0	0
4487	MSX1	msh homeo box homolog 1 (Drosophila)	NS	NS	NS	NS		0	0
4494	MT1F	metallothionein 1F (functional)	NS	NS	NS	NS		0	0
4495	MT1G	metallothionein 1G	NS	NS	NS	NS		0	0
4496	MT1H	metallothionein 1H	NS	NS	NS	NS		0	0
4501	MT1X	metallothionein 1X	NS	up p05	NS	NS		1	0
4502	MT2A	metallothionein 2A	NS	up p05	NS	NS		1	0
4552	MTRR	5-methyltetrahydrofolate-homocysteine methyltransferase reductase	NS	NS	NS	NS		0	0
4589	MUC7	mucin 7, salivary	NS	NA	NS	NS		0	0
4600	MX2	myxovirus (influenza virus) resistance 2 (mouse)	NS	NS	NS	NS		0	0
4609	MYC	v-myc myelocytomatosis viral oncogene homolog (avian)	NS	NS	NS	NS		0	0
4615	MYD88	myeloid differentiation primary response gene (88)	NS	up p05	NS	NS		1	0
4616	GADD45B	growth arrest and DNA-damage-inducible, beta	NS	NS	NS	NS		0	0
4627	MYH9	myosin, heavy polypeptide 9, non-muscle	NS	NS	NS	NS		0	0
4643	MYO1E	myosin IE	NS	down p05	NS	NS		0	1
4689	NCF4	neutrophil cytosolic factor 4, 40kDa	NS	NS	down p05	NS		0	1
4690	NCK1	NCK adaptor protein 1	NS	up p05	NS	NS		1	0
4704	NDUFA9	NADH dehydrogenase (ubiquinone) 1 alpha subcomplex, 9, 39kDa	down p05	NS	up p05	NS		1	1
4771	NF2	neurofibromin 2 (bilateral acoustic neuroma)	NS	NS	NS	NS		0	0
4783	NFIL3	nuclear factor, interleukin 3 regulated	NS	NS	NS	NS		0	0
4790	NFKB1	nuclear factor of kappa light polypeptide gene enhancer in B-cells 1 (p105)	NS	NS	NS	up p05		1	0
4791	NFKB2	nuclear factor of kappa light polypeptide gene enhancer in B-cells 2 (p49/p100)	NS	NS	NS	NS		0	0
4793	NFKBIB	nuclear factor of kappa light polypeptide gene enhancer in B-cells inhibitor, beta	NS	NS	NS	NS		0	0
4824	NKX3-1	NK3 transcription factor related, locus 1 (Drosophila)	NS	NS	up p05	NS		1	0
4839	NOL1	nucleolar protein 1, 120kDa	NS	NA	NS	NS		0	0
4860	NP	nucleoside phosphorylase	NS	NS	NS	NS		0	0
4861	NPAS1	neuronal PAS domain protein 1	NS	NA	NS	NS		0	0
4864	NPC1	Niemann-Pick disease, type C1	NS	NS	NS	NS		0	0
4938	OAS1	2',5'-oligoadenylate synthetase 1, 40/46kDa	NS	NS	NS	NS		0	0
4939	OAS2	2'-5'-oligoadenylate synthetase 2, 69/71kDa	NS	NS	NS	NS		0	0
4940	OAS3	2'-5'-oligoadenylate synthetase 3, 100kDa	NA	NA	NS	NA		0	0
4953	ODC1	ornithine decarboxylase 1	NS	NS	NS	NS		0	0
4982	TNFRSF11B	tumor necrosis factor receptor superfamily, member 11b (osteoprotegerin)	NS	NS	NS	NS		0	0
5031	P2RY6	pyrimidinergic receptor P2Y, G-protein coupled, 6	NA	NA	NS	NS		0	0
5074	PAWR	PRKC, apoptosis, WT1, regulator	NS	NS	up p05	NS		1	0
5098	PCDHGC3	protocadherin gamma subfamily C, 3	NS	NS	NS	up p05		1	0
5106	PCK2	phosphoenolpyruvate carboxykinase 2 (mitochondrial)	NS	up p05	NS	NS		1	0
5129	PCTK3	PCTAIRE protein kinase 3	NS	NA	NS	NS		0	0
5142	PDE4B	phosphodiesterase 4B, cAMP-specific (phosphodiesterase E4 dunce homolog, Drosophila)	NS	up p05	NS	up p05		2	0
5152	PDE9A	phosphodiesterase 9A	NS	NS	up p05	NS		1	0
5155	PDGFB	platelet-derived growth factor beta polypeptide (simian sarcoma viral (v-sis) oncogene homolog)	NS	NS	NS	NS		0	0
5167	ENPP1	ectonucleotide pyrophosphatase/phosphodiesterase 1	up p05	NS	up p05	NS		2	0
5238	PGM3	phosphoglucomutase 3	NS	NS	NS	NS		0	0
5271	SERPINB8	serpin peptidase inhibitor, clade B (ovalbumin), member 8	NS	NS	NS	NS		0	0
5281	PIGF	phosphatidylinositol glycan, class F	NS	up p05	NS	NS		1	0
5298	PIK4CB	phosphatidylinositol 4-kinase, catalytic, beta polypeptide	NS	NS	down p05	NS		0	1
5329	PLAUR	plasminogen activator, urokinase receptor	NA	NS	down p05	NS		0	1
5337	PLD1	phospholipase D1, phophatidylcholine-specific	NS	NS	NS	NS		0	0
5352	PLOD2	procollagen-lysine, 2-oxoglutarate 5-dioxygenase 2	NS	NS	NS	NS		0	0
5359	PLSCR1	phospholipid scramblase 1	NS	NS	NS	up p05		1	0
5366	PMAIP1	phorbol-12-myristate-13-acetate-induced protein 1	NS	NA	NS	down p05		0	1
5371	PML	promyelocytic leukemia	NS	NS	NS	down p05		0	1
5526	PPP2R5B	protein phosphatase 2, regulatory subunit B (B56), beta isoform	NS	down p05	NS	NS		0	1
5530	PPP3CA	protein phosphatase 3 (formerly 2B), catalytic subunit, alpha isoform (calcineurin A alpha)	NS	NS	NS	NS		0	0
5534	PPP3R1	protein phosphatase 3 (formerly 2B), regulatory subunit B, 19kDa, alpha isoform (calcineurin B, type I)	NS	NA	down p05	NS		0	1
5564	PRKAB1	protein kinase, AMP-activated, beta 1 non-catalytic subunit	NS	NS	NS	NS		0	0
5578	PRKCA	protein kinase C, alpha	NS	NS	NS	NS		0	0
5583	PRKCH	protein kinase C, eta	NS	NS	NS	NS		0	0
5597	MAPK6	mitogen-activated protein kinase 6	NS	NS	NS	NS		0	0
5606	MAP2K3	mitogen-activated protein kinase kinase 3	NS	NS	NS	NS		0	0
5610	EIF2AK2	eukaryotic translation initiation factor 2-alpha kinase 2	NA	NS	up p05	NA		1	0
5611	DNAJC3	DnaJ (Hsp40) homolog, subfamily C, member 3	NS	NS	up p05	NS		1	0
5612	PRKRIR	protein-kinase, interferon-inducible double stranded RNA dependent inhibitor, repressor of (P58 repressor)	NS	NS	NS	NS		0	0
5621	PRNP	prion protein (p27-30) (Creutzfeld-Jakob disease, Gerstmann-Strausler-Scheinker syndrome, fatal familial insomnia)	NS	up p05	NS	up p05		2	0
5682	PSMA1	proteasome (prosome, macropain) subunit, alpha type, 1	NS	NS	NS	NS		0	0
5698	PSMB9	proteasome (prosome, macropain) subunit, beta type, 9 (large multifunctional peptidase 2)	NS	up p05	NS	up p05		2	0
5699	PSMB10	proteasome (prosome, macropain) subunit, beta type, 10	NS	NA	NS	up p05		1	0
5713	PSMD7	proteasome (prosome, macropain) 26S subunit, non-ATPase, 7 (Mov34 homolog)	NS	NA	NS	NS		0	0
5721	PSME2	proteasome (prosome, macropain) activator subunit 2 (PA28 beta)	NS	NS	NS	NS		0	0
5733	PTGER3	prostaglandin E receptor 3 (subtype EP3)	NS	NA	NS	NS		0	0
5742	PTGS1	prostaglandin-endoperoxide synthase 1 (prostaglandin G/H synthase and cyclooxygenase)	NS	NS	down p05	NS		0	1
5774	PTPN3	protein tyrosine phosphatase, non-receptor type 3	NS	NS	NS	NS		0	0
5782	PTPN12	protein tyrosine phosphatase, non-receptor type 12	NS	NS	NS	NS		0	0
5791	PTPRE	protein tyrosine phosphatase, receptor type, E	up p05	NS	NS	down p05		1	1
5868	RAB5A	RAB5A, member RAS oncogene family	NS	NS	NS	NS		0	0
5873	RAB27A	RAB27A, member RAS oncogene family	NS	NS	NS	NS		0	0
5899	RALB	v-ral simian leukemia viral oncogene homolog B (ras related; GTP binding protein)	NS	NS	NS	NS		0	0
5937	RBMS1	RNA binding motif, single stranded interacting protein 1	NS	up p05	NS	NS		1	0
5987	RFP	ret finger protein	NS	NS	NS	NS		0	0
6004	RGS16	regulator of G-protein signalling 16	NS	NS	NS	NS		0	0
6015	RING1	ring finger protein 1	NS	NS	down p05	NS		0	1
6197	RPS6KA3	ribosomal protein S6 kinase, 90kDa, polypeptide 3	NS	NS	NS	NS		0	0
6273	S100A2	S100 calcium binding protein A2	NS	NA	NS	up p05		1	0
6279	S100A8	S100 calcium binding protein A8 (calgranulin A)	NS	NS	NS	NS		0	0
6280	S100A9	S100 calcium binding protein A9 (calgranulin B)	NS	NS	NS	NS		0	0
6286	S100P	S100 calcium binding protein P	NS	NS	NS	up p05		1	0
6303	SAT	spermidine/spermine N1-acetyltransferase	down p05	NS	NS	NS		0	1
6310	ATXN1	ataxin 1	NS	NS	NS	NS		0	0
6347	CCL2	chemokine (C-C motif) ligand 2	NS	NS	NS	NS		0	0
6367	CCL22	chemokine (C-C motif) ligand 22	NA	NA	NS	NS		0	0
6373	CXCL11	chemokine (C-X-C motif) ligand 11	NS	NA	NS	NS		0	0
6376	CX3CL1	chemokine (C-X3-C motif) ligand 1	up p05	NS	NS	up p05		2	0
6416	MAP2K4	mitogen-activated protein kinase kinase 4	NS	up p05	NS	NS		1	0
6455	SH3GL1	SH3-domain GRB2-like 1	NS	NA	NS	NS		0	0
6461	SHB	Src homology 2 domain containing adaptor protein B	NS	NS	NS	up p05		1	0
6482	ST3GAL1	ST3 beta-galactoside alpha-2,3-sialyltransferase 1	NS	NS	NS	NS		0	0
6525	SMTN	smoothelin	NS	NS	NS	up p05		1	0
6533	SLC6A6	solute carrier family 6 (neurotransmitter transporter, taurine), member 6	NS	NA	NS	NS		0	0
6541	SLC7A1	solute carrier family 7 (cationic amino acid transporter, y+ system), member 1	NS	down p05	NS	NS		0	1
6566	SLC16A1	solute carrier family 16 (monocarboxylic acid transporters), member 1	NS	NS	NS	NS		0	0
6578	SLCO2A1	solute carrier organic anion transporter family, member 2A1	NS	NS	down p05	NS		0	1
6602	SMARCD1	SWI/SNF related, matrix associated, actin dependent regulator of chromatin, subfamily d, member 1	NS	NS	NS	NS		0	0
6672	SP100	SP100 nuclear antigen	NS	up p05	NS	up p05		2	0
6676	SPAG4	sperm associated antigen 4	NA	NA	NS	NA		0	0
6728	SRP19	signal recognition particle 19kDa	NS	NS	NS	NS		0	0
6737	TRIM21	tripartite motif-containing 21	NS	NS	NS	up p05		1	0
6772	STAT1	signal transducer and activator of transcription 1, 91kDa	NS	NS	NS	up p05		1	0
6774	STAT3	signal transducer and activator of transcription 3 (acute-phase response factor)	up p05	up p05	NS	up p05		3	0
6868	ADAM17	ADAM metallopeptidase domain 17 (tumor necrosis factor, alpha, converting enzyme)	up p05	NS	NS	NS		1	0
6890	TAP1	transporter 1, ATP-binding cassette, sub-family B (MDR/TAP)	up p05	NS	NS	NS		1	0
6934	TCF7L2	transcription factor 7-like 2 (T-cell specific, HMG-box)	NS	NS	NS	NS		0	0
6945	MLX	MAX-like protein X	NS	up p05	NS	NS		1	0
6954	TCP11	t-complex 11 (mouse)	NA	NA	NS	NA		0	0
6992	PPP1R11	protein phosphatase 1, regulatory (inhibitor) subunit 11	NS	NS	NS	up p05		1	0
7052	TGM2	transglutaminase 2 (C polypeptide, protein-glutamine-gamma-glutamyltransferase)	NS	NS	NS	NS		0	0
7056	THBD	thrombomodulin	NS	NS	NS	NS		0	0
7076	TIMP1	TIMP metallopeptidase inhibitor 1	NS	NS	NS	NS		0	0
7113	TMPRSS2	transmembrane protease, serine 2	up p05	NS	NS	NS		1	0
7126	TNFAIP1	tumor necrosis factor, alpha-induced protein 1 (endothelial)	NS	NS	NS	NS		0	0
7132	TNFRSF1A	tumor necrosis factor receptor superfamily, member 1A	NS	NS	NS	up p05		1	0
7204	TRIO	triple functional domain (PTPRF interacting)	NS	NS	NS	NS		0	0
7264	TSTA3	tissue specific transplantation antigen P35B	NS	NS	NS	NS		0	0
7280	TUBB2A	tubulin, beta 2A	NS	up p05	NS	down p05		1	1
7323	UBE2D3	ubiquitin-conjugating enzyme E2D 3 (UBC4/5 homolog, yeast)	NS	up p05	NS	up p05		2	0
7347	UCHL3	ubiquitin carboxyl-terminal esterase L3 (ubiquitin thiolesterase)	NS	NS	NS	NS		0	0
7358	UGDH	UDP-glucose dehydrogenase	NS	down p05	NS	down p05		0	2
7408	VASP	vasodilator-stimulated phosphoprotein	NS	up p05	NS	NS		1	0
7409	VAV1	vav 1 oncogene	NS	NS	NS	NS		0	0
7414	VCL	vinculin	NS	up p05	down p05	up p05		2	1
7422	VEGF	vascular endothelial growth factor	NS	NS	NS	NS		0	0
7425	VGF	VGF nerve growth factor inducible	NA	NA	NS	NA		0	0
7430	VIL2	villin 2 (ezrin)	NS	NS	NS	NS		0	0
7453	WARS	tryptophanyl-tRNA synthetase	NS	NS	NS	NS		0	0
7474	WNT5A	wingless-type MMTV integration site family, member 5A	NS	NS	NS	NS		0	0
7477	WNT7B	wingless-type MMTV integration site family, member 7B	NA	NA	NS	NA		0	0
7538	ZFP36	zinc finger protein 36, C3H type, homolog (mouse)	NS	NS	NS	NS		0	0
7712	ZNF157	zinc finger protein 157 (HZF22)	NS	NA	NS	NS		0	0
7763	ZA20D2	zinc finger, A20 domain containing 2	NS	NS	NS	NS		0	0
7776	ZNF236	zinc finger protein 236	NA	NS	NS	NA		0	0
7791	ZYX	zyxin	NS	NA	NS	up p05		1	0
7851	MALL	mal, T-cell differentiation protein-like	NS	NA	NS	NS		0	0
7873	ARMET	arginine-rich, mutated in early stage tumors	NS	NS	NS	NS		0	0
7965	JTV1	JTV1 gene	NS	NA	NS	NS		0	0
7980	TFPI2	tissue factor pathway inhibitor 2	NS	NA	NS	NS		0	0
8395	PIP5K1B	phosphatidylinositol-4-phosphate 5-kinase, type I, beta	up p05	NS	NS	NS		1	0
8428	STK24	serine/threonine kinase 24 (STE20 homolog, yeast)	NS	up p05	NS	up p05		2	0
8459	TPST2	tyrosylprotein sulfotransferase 2	NS	NS	NS	NS		0	0
8460	TPST1	tyrosylprotein sulfotransferase 1	NS	NS	NS	NS		0	0
8487	SIP1	survival of motor neuron protein interacting protein 1	NS	NS	NS	NS		0	0
8500	PPFIA1	protein tyrosine phosphatase, receptor type, f polypeptide (PTPRF), interacting protein (liprin), alpha 1	NS	NS	NS	NS		0	0
8507	ENC1	ectodermal-neural cortex (with BTB-like domain)	NS	NS	NS	NS		0	0
8519	IFITM1	interferon induced transmembrane protein 1 (9-27)	NS	up p05	NS	up p05		2	0
8531	CSDA	cold shock domain protein A	NS	NS	NS	NS		0	0
8546	AP3B1	adaptor-related protein complex 3, beta 1 subunit	NS	NS	NS	NS		0	0
8555	CDC14B	CDC14 cell division cycle 14 homolog B (S. cerevisiae)	NS	up p05	NS	NS		1	0
8557	TCAP	titin-cap (telethonin)	NS	NA	NS	NS		0	0
8638	OASL	2'-5'-oligoadenylate synthetase-like	NS	NA	NS	NS		0	0
8667	EIF3S3	eukaryotic translation initiation factor 3, subunit 3 gamma, 40kDa	NS	NS	NS	NS		0	0
8669	EIF3S1	eukaryotic translation initiation factor 3, subunit 1 alpha, 35kDa	NS	NS	NS	NS		0	0
8703	B4GALT3	UDP-Gal:betaGlcNAc beta 1,4- galactosyltransferase, polypeptide 3	NS	NS	NS	down p05		0	1
8727	CTNNAL1	catenin (cadherin-associated protein), alpha-like 1	NS	NS	NS	NS		0	0
8829	NRP1	neuropilin 1	NS	NS	NS	NS		0	0
8835	SOCS2	suppressor of cytokine signaling 2	NS	NS	NS	NS		0	0
8837	CFLAR	CASP8 and FADD-like apoptosis regulator	NS	up p05	NS	down p05		1	1
8847	DLEU2	deleted in lymphocytic leukemia, 2	NS	up p05	up p05	NS		2	0
8848	TSC22D1	TSC22 domain family, member 1	NS	NS	NS	up p05		1	0
8870	IER3	immediate early response 3	NS	NS	NS	up p05		1	0
8877	SPHK1	sphingosine kinase 1	NA	NS	NS	NA		0	0
8886	DDX18	DEAD (Asp-Glu-Ala-Asp) box polypeptide 18	NS	NS	NS	NS		0	0
8987	GENX-3414	genethonin 1	NS	NS	NS	NS		0	0
9015	TAF1A	TATA box binding protein (TBP)-associated factor, RNA polymerase I, A, 48kDa	NS	NS	NS	NS		0	0
9020	MAP3K14	mitogen-activated protein kinase kinase kinase 14	NS	up p05	NS	NS		1	0
9021	SOCS3	suppressor of cytokine signaling 3	NA	NS	NS	up p05		1	0
9043	SPAG9	sperm associated antigen 9	NS	NS	NS	NS		0	0
9048	ARTN	artemin	NS	NA	NS	NS		0	0
9060	PAPSS2	3'-phosphoadenosine 5'-phosphosulfate synthase 2	NS	NS	NS	NS		0	0
9076	CLDN1	claudin 1	NA	NS	NS	NA		0	0
9093	DNAJA3	DnaJ (Hsp40) homolog, subfamily A, member 3	NA	NS	NS	NS		0	0
9111	NMI	N-myc (and STAT) interactor	NS	NS	NS	up p05		1	0
9136	RNU3IP2	RNA, U3 small nucleolar interacting protein 2	NS	NS	NS	down p05		0	1
9246	UBE2L6	ubiquitin-conjugating enzyme E2L 6	NS	NS	NS	NS		0	0
9255	SCYE1	small inducible cytokine subfamily E, member 1 (endothelial monocyte-activating)	NS	NS	NS	NS		0	0
9261	MAPKAPK2	mitogen-activated protein kinase-activated protein kinase 2	NS	NS	NS	NS		0	0
9314	KLF4	Kruppel-like factor 4 (gut)	NS	NS	NS	NS		0	0
9329	GTF3C4	general transcription factor IIIC, polypeptide 4, 90kDa	NA	NS	NS	NA		0	0
9367	RAB9A	RAB9A, member RAS oncogene family	NS	NA	NS	NS		0	0
9442	CRSP8	cofactor required for Sp1 transcriptional activation, subunit 8, 34kDa	NA	NS	NS	NA		0	0
9456	HOMER1	homer homolog 1 (Drosophila)	NS	NS	up p05	NS		1	0
9497	SLC4A7	solute carrier family 4, sodium bicarbonate cotransporter, member 7	NS	NA	up p05	NS		1	0
9501	RPH3AL	rabphilin 3A-like (without C2 domains)	NA	NA	NS	NA		0	0
9517	SPTLC2	serine palmitoyltransferase, long chain base subunit 2	NA	NS	up p05	NS		1	0
9536	PTGES	prostaglandin E synthase	NA	NS	NS	NS		0	0
9562	MINPP1	multiple inositol polyphosphate histidine phosphatase, 1	NS	NS	NS	NS		0	0
9568	GPR51	G protein-coupled receptor 51	NS	NA	NS	NS		0	0
9582	APOBEC3B	apolipoprotein B mRNA editing enzyme, catalytic polypeptide-like 3B	NS	NS	down p05	down p05		0	2
9592	IER2	immediate early response 2	NS	NS	NS	NS		0	0
9603	NFE2L3	nuclear factor (erythroid-derived 2)-like 3	NS	NS	NS	NS		0	0
9605	C16orf7	chromosome 16 open reading frame 7	NS	NA	NS	NS		0	0
9635	CLCA2	chloride channel, calcium activated, family member 2	up p05	NS	NS	down p05		1	1
9636	G1P2	interferon, alpha-inducible protein (clone IFI-15K)	NS	NS	NS	NS		0	0
9637	FEZ2	fasciculation and elongation protein zeta 2 (zygin II)	NS	up p05	NS	NS		1	0
9638	FEZ1	fasciculation and elongation protein zeta 1 (zygin I)	NS	NS	NS	NS		0	0
9645	MICAL2	microtubule associated monoxygenase, calponin and LIM domain containing 2	NS	NS	NS	NS		0	0
9674	KIAA0040	KIAA0040	up p05	NS	NS	NS		1	0
9683	N4BP1	Nedd4 binding protein 1	NS	NS	down p05	NS		0	1
9689	BZW1	basic leucine zipper and W2 domains 1	NS	NA	NS	NS		0	0
9695	EDEM1	ER degradation enhancer, mannosidase alpha-like 1	NS	up p05	NS	NS		1	0
9729	KIAA0408	KIAA0408	NS	NS	down p05	down p05		0	2
9764	KIAA0513	KIAA0513	NS	NS	NS	NS		0	0
9766	KIAA0247	KIAA0247	NS	NS	NS	NS		0	0
9771	RAPGEF5	Rap guanine nucleotide exchange factor (GEF) 5	NS	NS	NS	down p05		0	1
9789	SPCS2	signal peptidase complex subunit 2 homolog (S. cerevisiae)	NS	up p05	NS	NS		1	0
9808	KIAA0087	KIAA0087 gene product	NS	NS	NS	NS		0	0
9830	TRIM14	tripartite motif-containing 14	up p05	NS	NS	NS		1	0
9846	GAB2	GRB2-associated binding protein 2	NS	NA	NS	NS		0	0
9914	KIAA0703	KIAA0703 gene product	NS	NA	NS	NS		0	0
9948	WDR1	WD repeat domain 1	NS	NS	NS	NS		0	0
9958	USP15	ubiquitin specific peptidase 15	NS	NS	down p05	NS		0	1
9961	MVP	major vault protein	NS	NA	NS	up p05		1	0
9962	SLC23A2	solute carrier family 23 (nucleobase transporters), member 2	NS	NS	NS	NS		0	0
9997	SCO2	SCO cytochrome oxidase deficient homolog 2 (yeast)	NS	NA	down p05	NS		0	1
10133	OPTN	optineurin	NS	NS	NS	NS		0	0
10135	PBEF1	pre-B-cell colony enhancing factor 1	NS	up p05	NS	NS		1	0
10150	MBNL2	muscleblind-like 2 (Drosophila)	NS	NS	NS	NS		0	0
10161	P2RY5	purinergic receptor P2Y, G-protein coupled, 5	NA	NS	NS	NA		0	0
10175	CNIH	cornichon homolog (Drosophila)	NS	up p05	NS	NS		1	0
10184	LHFPL2	lipoma HMGIC fusion partner-like 2	NS	up p05	down p05	up p05		2	1
10186	LHFP	lipoma HMGIC fusion partner	NA	NA	NS	NA		0	0
10190	TXNDC9	thioredoxin domain containing 9	NS	up p05	NS	NS		1	0
10193	RNF41	ring finger protein 41	NS	NS	up p05	NS		1	0
10200	MPHOSPH6	M-phase phosphoprotein 6	NS	up p05	NS	NS		1	0
10205	EVA1	epithelial V-like antigen 1	NS	up p05	NS	NS		1	0
10213	PSMD14	proteasome (prosome, macropain) 26S subunit, non-ATPase, 14	NS	up p05	NS	NS		1	0
10221	TRIB1	tribbles homolog 1 (Drosophila)	NS	down p05	NS	NS		0	1
10308	ZNF267	zinc finger protein 267	NS	NA	NS	NS		0	0
10313	RTN3	reticulon 3	NA	up p05	NS	NA		1	0
10329	TMEM5	transmembrane protein 5	NS	NS	NS	NS		0	0
10331	B3GNT3	UDP-GlcNAc:betaGal beta-1,3-N-acetylglucosaminyltransferase 3	NS	NS	NS	NS		0	0
10342	TFG	TRK-fused gene	NA	up p05	NS	NA		1	0
10346	TRIM22	tripartite motif-containing 22	NS	NS	NS	up p05		1	0
10365	KLF2	Kruppel-like factor 2 (lung)	NA	NS	NS	NA		0	0
10379	ISGF3G	interferon-stimulated transcription factor 3, gamma 48kDa	NS	NS	NS	NS		0	0
10381	TUBB3	tubulin, beta 3	NS	NA	NS	down p05		0	1
10383	TUBB2C	tubulin, beta 2C	NA	NS	NS	NA		0	0
10410	IFITM3	interferon induced transmembrane protein 3 (1-8U)	NS	up p05	NS	up p05		2	0
10419	SKB1	SKB1 homolog (S. pombe)	NA	NS	NS	NA		0	0
10451	VAV3	vav 3 oncogene	NA	NS	NS	NA		0	0
10472	ZNF238	zinc finger protein 238	NS	NA	NS	NS		0	0
10473	HMGN4	high mobility group nucleosomal binding domain 4	down p05	up p05	NS	up p05		2	1
10482	NXF1	nuclear RNA export factor 1	NS	NS	NS	up p05		1	0
10483	SEC23B	Sec23 homolog B (S. cerevisiae)	NS	NS	NS	NS		0	0
10525	HYOU1	hypoxia up-regulated 1	NS	down p05	NS	NS		0	1
10537	UBD	ubiquitin D	NS	NS	NS	NS		0	0
10538	BATF	basic leucine zipper transcription factor, ATF-like	NS	NA	NS	NS		0	0
10539	TXNL2	thioredoxin-like 2	NS	NS	NS	NS		0	0
10561	IFI44	interferon-induced protein 44	NS	NA	NS	up p05		1	0
10581	IFITM2	interferon induced transmembrane protein 2 (1-8D)	NS	NS	NS	up p05		1	0
10611	PDLIM5	PDZ and LIM domain 5	NS	NS	NS	down p05		0	1
10616	C20orf18	chromosome 20 open reading frame 18	NS	NS	NS	NS		0	0
10620	ARID3B	AT rich interactive domain 3B (BRIGHT- like)	NA	down p05	NS	NA		0	1
10623	POLR3C	polymerase (RNA) III (DNA directed) polypeptide C (62kD)	NS	NS	down p05	up p05		1	1
10636	RGS14	regulator of G-protein signalling 14	NS	NA	NS	NS		0	0
10644	IMP-2	IGF-II mRNA-binding protein 2	NA	NS	NS	NA		0	0
10723	SLC12A7	solute carrier family 12 (potassium/chloride transporters), member 7	NA	NS	NS	NA		0	0
10761	PLAC1	placenta-specific 1	NA	NA	NS	NA		0	0
10797	MTHFD2	methylenetetrahydrofolate dehydrogenase (NADP+ dependent) 2, methenyltetrahydrofolate cyclohydrolase	NS	NS	NS	NS		0	0
10827	C5orf3	chromosome 5 open reading frame 3	NA	NS	NS	NA		0	0
10847	SRCAP	Snf2-related CBP activator protein	NS	up p05	NS	NS		1	0
10897	YIF1A	Yip1 interacting factor homolog A (S. cerevisiae)	NS	NA	NS	NS		0	0
10903	MTMR11	myotubularin related protein 11	NS	NS	down p05	NS		0	1
10905	MAN1A2	mannosidase, alpha, class 1A, member 2	NS	up p05	NS	down p05		1	1
10906	TRAFD1	TRAF-type zinc finger domain containing 1	NS	NS	NS	NS		0	0
10912	GADD45G	growth arrest and DNA-damage-inducible, gamma	NS	NA	NS	NS		0	0
10953	TOMM34	translocase of outer mitochondrial membrane 34	NS	NS	down p05	NS		0	1
10954	PDIA5	protein disulfide isomerase family A, member 5	NS	NS	NS	NS		0	0
10979	PLEKHC1	pleckstrin homology domain containing, family C (with FERM domain) member 1	NS	up p05	NS	up p05		2	0
11007	DIPA	hepatitis delta antigen-interacting protein A	NS	NA	NS	up p05		1	0
11015	KDELR3	KDEL (Lys-Asp-Glu-Leu) endoplasmic reticulum protein retention receptor 3	NS	NS	NS	up p05		1	0
11034	DSTN	destrin (actin depolymerizing factor)	down p05	up p05	NS	up p05		2	1
11043	MID2	midline 2	NA	NA	NS	NA		0	0
11138	TBC1D8	TBC1 domain family, member 8 (with GRAM domain)	NS	NS	NS	NS		0	0
11156	PTP4A3	protein tyrosine phosphatase type IVA, member 3	NS	NA	NS	NS		0	0
11177	BAZ1A	bromodomain adjacent to zinc finger domain, 1A	NS	NS	NS	NS		0	0
11182	SLC2A6	solute carrier family 2 (facilitated glucose transporter), member 6	NA	NA	NS	NA		0	0
11214	AKAP13	A kinase (PRKA) anchor protein 13	NA	NS	up p05	NA		1	0
11274	USP18	ubiquitin specific peptidase 18	NA	NS	NS	NA		0	0
11343	MGLL	monoglyceride lipase	NS	NS	NS	NS		0	0
22800	RRAS2	related RAS viral (r-ras) oncogene homolog 2	down p05	NS	NS	NS		0	1
22822	PHLDA1	pleckstrin homology-like domain, family A, member 1	NS	NS	NS	NS		0	0
22827	SIAHBP1	fuse-binding protein-interacting repressor	NS	NS	NS	NS		0	0
22837	COBLL1	COBL-like 1	NS	NS	NS	NS		0	0
22862	FNDC3A	fibronectin type III domain containing 3A	NS	NA	NS	up p05		1	0
22867	NA	NA	NS	NA	NS	NS		0	0
22927	HABP4	hyaluronan binding protein 4	NS	up p05	NS	NS		1	0
22930	RAB3GAP1	RAB3 GTPase activating protein subunit 1 (catalytic)	NS	NS	up p05	up p05		2	0
22936	ELL2	elongation factor, RNA polymerase II, 2	NS	NS	NS	NS		0	0
23012	STK38L	serine/threonine kinase 38 like	NS	up p05	NS	NS		1	0
23022	PALLD	palladin, cytoskeletal associated protein	NS	NS	NS	up p05		1	0
23027	NA	NA	NS	NS	NS	down p05		0	1
23034	SAMD4	sterile alpha motif domain containing 4	NS	NS	NS	NS		0	0
23048	FNBP1	formin binding protein 1	NS	NS	NS	up p05		1	0
23071	TXNDC4	thioredoxin domain containing 4 (endoplasmic reticulum)	NS	NS	NS	NS		0	0
23135	JMJD3	jumonji domain containing 3	NS	NS	NS	NS		0	0
23136	EPB41L3	erythrocyte membrane protein band 4.1-like 3	NS	up p05	NS	NS		1	0
23175	LPIN1	lipin 1	NS	NS	NS	up p05		1	0
23210	PTDSR	phosphatidylserine receptor	NS	NS	NS	NS		0	0
23223	KIAA0690	KIAA0690	NS	NS	NS	NS		0	0
23231	KIAA0746	KIAA0746 protein	NS	NS	NS	NS		0	0
23236	PLCB1	phospholipase C, beta 1 (phosphoinositide-specific)	NS	NS	NS	NS		0	0
23256	SCFD1	sec1 family domain containing 1	NS	NS	NS	NS		0	0
23268	DNMBP	dynamin binding protein	NS	NS	NS	down p05		0	1
23308	ICOSLG	inducible T-cell co-stimulator ligand	NS	NA	NS	NS		0	0
23313	C22orf9	chromosome 22 open reading frame 9	NS	NS	NS	NS		0	0
23329	KIAA0984	KIAA0984 protein	NS	NA	down p05	down p05		0	2
23433	RHOQ	ras homolog gene family, member Q	NS	NS	up p05	up p05		2	0
23474	ETHE1	ethylmalonic encephalopathy 1	NS	NS	NS	NS		0	0
23514	KIAA0146	KIAA0146 protein	NS	NS	NS	NS		0	0
23528	ZNF281	zinc finger protein 281	NA	NS	NS	NA		0	0
23529	CLCF1	cardiotrophin-like cytokine factor 1	NA	NS	NS	NA		0	0
23541	SEC14L2	SEC14-like 2 (S. cerevisiae)	NS	NS	NS	NS		0	0
23545	ATP6V0A2	ATPase, H+ transporting, lysosomal V0 subunit a isoform 2	NS	NS	NS	down p05		0	1
23586	DDX58	DEAD (Asp-Glu-Ala-Asp) box polypeptide 58	NA	NS	NS	NA		0	0
23603	CORO1C	coronin, actin binding protein, 1C	NA	NS	down p05	NA		0	1
23645	PPP1R15A	protein phosphatase 1, regulatory (inhibitor) subunit 15A	NS	NS	NS	NS		0	0
23657	SLC7A11	solute carrier family 7, (cationic amino acid transporter, y+ system) member 11	NS	NS	NS	down p05		0	1
23670	TMEM2	transmembrane protein 2	NA	NS	NS	NA		0	0
23673	STX12	syntaxin 12	NS	up p05	NS	up p05		2	0
23760	PITPNB	phosphatidylinositol transfer protein, beta	NS	NS	NS	up p05		1	0
23764	MAFF	v-maf musculoaponeurotic fibrosarcoma oncogene homolog F (avian)	NS	NS	NS	NS		0	0
23780	APOL2	apolipoprotein L, 2	NA	NA	NS	NA		0	0
24138	IFIT5	interferon-induced protein with tetratricopeptide repeats 5	NS	NA	NS	NS		0	0
24145	PANX1	pannexin 1	NS	up p05	NS	NS		1	0
24147	FJX1	four jointed box 1 (Drosophila)	NA	NS	NS	NA		0	0
25816	TNFAIP8	tumor necrosis factor, alpha-induced protein 8	NS	up p05	NS	NS		1	0
25856	NA	NA	NA	up p05	NS	NA		1	0
25865	PRKD2	protein kinase D2	NS	down p05	NS	up p05		1	1
25895	DKFZP586D0919	hepatocellularcarcinoma-associated antigen HCA557a	up p05	up p05	NS	NS		2	0
25897	RNF19	ring finger protein 19	NA	NS	NS	NA		0	0
25907	RIS1	Ras-induced senescence 1	NS	NS	NS	up p05		1	0
25937	WWTR1	WW domain containing transcription regulator 1	NS	NS	NS	up p05		1	0
25945	PVRL3	poliovirus receptor-related 3	NS	NS	NS	NS		0	0
25978	CHMP2B	chromatin modifying protein 2B	NS	up p05	NS	NS		1	0
26003	GORASP2	golgi reassembly stacking protein 2, 55kDa	NS	NS	NS	NS		0	0
26010	DNAPTP6	DNA polymerase-transactivated protein 6	NA	NS	NS	NA		0	0
26020	LRP10	low density lipoprotein receptor-related protein 10	NS	NA	NS	NS		0	0
26091	HERC4	hect domain and RLD 4	NS	NS	NS	NS		0	0
26092	TOR1AIP1	torsin A interacting protein 1	NS	up p05	NS	up p05		2	0
26471	P8	p8 protein (candidate of metastasis 1)	NS	NS	NS	NS		0	0
26499	PLEK2	pleckstrin 2	NA	NS	NS	NA		0	0
27074	LAMP3	lysosomal-associated membrane protein 3	NS	NA	NS	NS		0	0
27102	EIF2AK1	eukaryotic translation initiation factor 2-alpha kinase 1	NS	NS	NS	NS		0	0
27161	EIF2C2	eukaryotic translation initiation factor 2C, 2	NS	NS	NS	NS		0	0
27242	TNFRSF21	tumor necrosis factor receptor superfamily, member 21	NS	NS	NS	NS		0	0
27289	RND1	Rho family GTPase 1	NS	NS	NS	NS		0	0
27348	TOR1B	torsin family 1, member B (torsin B)	NS	NS	NS	NS		0	0
27351	D15Wsu75e	DNA segment, Chr 15, Wayne State University 75, expressed	NS	down p05	NS	NS		0	1
28951	TRIB2	tribbles homolog 2 (Drosophila)	NS	up p05	NS	up p05		2	0
29107	NXT1	NTF2-like export factor 1	NA	NA	NS	NA		0	0
29109	FHOD1	formin homology 2 domain containing 1	NA	NS	NS	NA		0	0
29780	PARVB	parvin, beta	NS	NS	NS	NS		0	0
29893	TBPIP	TBP-1 interacting protein	NS	NA	NS	NS		0	0
29927	SEC61A1	Sec61 alpha 1 subunit (S. cerevisiae)	NS	NS	NS	NS		0	0
29948	OKL38	pregnancy-induced growth inhibitor	NA	NA	NS	NA		0	0
29995	LMCD1	LIM and cysteine-rich domains 1	NA	NS	NS	NA		0	0
30001	ERO1L	ERO1-like (S. cerevisiae)	NA	NS	down p05	NA		0	1
30836	DNTTIP2	deoxynucleotidyltransferase, terminal, interacting protein 2	NS	NS	NS	NS		0	0
30844	EHD4	EH-domain containing 4	NA	NS	NS	NA		0	0
50805	IRX4	iroquois homeobox protein 4	NA	NA	NS	NA		0	0
51018	CGI-115	CGI-115 protein	NA	NS	NS	NA		0	0
51029	C1orf121	chromosome 1 open reading frame 121	NS	NS	NS	NS		0	0
51083	GAL	galanin	NS	NA	NS	down p05		0	1
51097	SCCPDH	saccharopine dehydrogenase (putative)	NS	NS	NS	NS		0	0
51129	ANGPTL4	angiopoietin-like 4	NA	NS	NS	NA		0	0
51131	PHF11	PHD finger protein 11	NA	NS	NS	NA		0	0
51174	TUBD1	tubulin, delta 1	NA	NS	up p05	NA		1	0
51202	DDX47	DEAD (Asp-Glu-Ala-Asp) box polypeptide 47	NA	NS	NS	NA		0	0
51207	DUSP13	dual specificity phosphatase 13	NA	NA	NS	NA		0	0
51232	CRIM1	cysteine rich transmembrane BMP regulator 1 (chordin-like)	NS	up p05	NS	up p05		2	0
51278	IER5	immediate early response 5	NA	NS	NS	NA		0	0
51371	C13orf12	chromosome 13 open reading frame 12	NA	NS	NS	NA		0	0
51377	UCHL5	ubiquitin carboxyl-terminal hydrolase L5	NA	NS	NS	NA		0	0
51379	CRLF3	cytokine receptor-like factor 3	NS	NS	NS	NS		0	0
51388	CGI-37	comparative gene identification transcript 37	NA	NS	NS	NA		0	0
51400	PPME1	protein phosphatase methylesterase 1	NA	NS	NS	NA		0	0
51478	HSD17B7	hydroxysteroid (17-beta) dehydrogenase 7	NA	NS	NS	NA		0	0
51540	SCLY	selenocysteine lyase	NA	NA	NS	NA		0	0
51601	LIPT1	lipoyltransferase 1	up p05	NS	NS	NS		1	0
51734	SEPX1	selenoprotein X, 1	NA	NS	NS	NA		0	0
51752	ARTS-1	type 1 tumor necrosis factor receptor shedding aminopeptidase regulator	NS	NS	NS	down p05		0	1
53838	C11orf24	chromosome 11 open reading frame 24	NA	NS	NS	NA		0	0
53918	PELO	pelota homolog (Drosophila)	NA	NA	NS	NA		0	0
54101	RIPK4	receptor-interacting serine-threonine kinase 4	NA	up p05	up p05	NA		2	0
54436	SH3TC1	SH3 domain and tetratricopeptide repeats 1	NA	NA	NS	NA		0	0
54438	GFOD1	glucose-fructose oxidoreductase domain containing 1	NA	NA	NS	NA		0	0
54442	KCTD5	potassium channel tetramerisation domain containing 5	NA	NS	NS	NA		0	0
54475	NLE1	notchless homolog 1 (Drosophila)	NA	down p05	NS	NS		0	1
54541	DDIT4	DNA-damage-inducible transcript 4	NS	NS	NS	NS		0	0
54575	UGT1A10	UDP glucuronosyltransferase 1 family, polypeptide A10	NS	NA	NS	down p05		0	1
54676	GTPBP2	GTP binding protein 2	NA	up p05	NS	NA		1	0
54680	C1orf181	chromosome 1 open reading frame 181	NA	NS	NS	NA		0	0
54942	C9orf6	chromosome 9 open reading frame 6	NA	NS	NS	NA		0	0
54997	TSC	hypothetical protein FLJ20607	NA	NS	up p05	NA		1	0
55007	C22orf8	chromosome 22 open reading frame 8	NA	NS	NS	NA		0	0
55008	HERC6	hect domain and RLD 6	NA	NA	NS	NA		0	0
55025	FLJ20712	hypothetical protein FLJ20712	NA	NA	NS	NA		0	0
55033	FKBP14	FK506 binding protein 14, 22 kDa	NA	NS	NS	NA		0	0
55076	TMEM45A	transmembrane protein 45A	NA	NA	down p05	NA		0	1
55133	FLJ10379	hypothetical protein FLJ10379	NA	up p05	NS	NA		1	0
55199	FLJ10661	hypothetical protein FLJ10661	NA	NA	NS	NA		0	0
55262	FLJ10925	hypothetical protein FLJ10925	NA	NS	NS	NA		0	0
55281	FLJ11000	hypothetical protein FLJ11000	NA	NS	NS	NA		0	0
55287	TMEM40	transmembrane protein 40	NA	NA	NS	NA		0	0
55312	RFK	riboflavin kinase	NS	NS	NS	NS		0	0
55337	FLJ11286	hypothetical protein FLJ11286	NA	NS	down p05	NA		0	1
55355	DKFZp762E1312	hypothetical protein DKFZp762E1312	NA	NS	NS	NA		0	0
55379	PRO1855	hypothetical protein PRO1855	NA	NA	NS	NA		0	0
55601	FLJ20035	hypothetical protein FLJ20035	NA	NA	NS	NA		0	0
55622	FLJ20272	hypothetical protein FLJ20272	NA	NS	NS	NA		0	0
55630	SLC39A4	solute carrier family 39 (zinc transporter), member 4	NA	NS	NS	NA		0	0
55647	RAB20	RAB20, member RAS oncogene family	NA	NS	NS	NA		0	0
55652	FLJ20489	hypothetical protein FLJ20489	NA	NA	NS	NA		0	0
55686	DSU	dilute suppressor	NA	NS	NS	NA		0	0
55731	FLJ10700	hypothetical protein FLJ10700	NA	NS	down p05	NA		0	1
55761	TTC17	tetratricopeptide repeat domain 17	NA	NS	NS	NA		0	0
55790	ChGn	chondroitin beta1,4 N-acetylgalactosaminyltransferase	NA	NS	NS	NA		0	0
55791	C1orf103	chromosome 1 open reading frame 103	NA	up p05	NS	NA		1	0
55803	CENTA2	centaurin, alpha 2	NA	NS	NS	NA		0	0
55848	C9orf46	chromosome 9 open reading frame 46	NA	up p05	NS	NA		1	0
55863	HT007	uncharacterized hypothalamus protein HT007	NA	up p05	NS	NA		1	0
56005	C19orf10	chromosome 19 open reading frame 10	NS	NS	NS	NS		0	0
56255	TXNDC13	thioredoxin domain containing 13	NS	NS	NS	up p05		1	0
56288	PARD3	par-3 partitioning defective 3 homolog (C. elegans)	NS	up p05	NS	NS		1	0
56616	DIABLO	diablo homolog (Drosophila)	NA	NA	NS	NA		0	0
56892	C8orf4	chromosome 8 open reading frame 4	NA	NS	NS	NA		0	0
56901	LOC56901	NADH:ubiquinone oxidoreductase MLRQ subunit homolog	NA	NA	up p05	NA		1	0
56913	C1GALT1	core 1 synthase, glycoprotein-N-acetylgalactosamine 3-beta-galactosyltransferase, 1	NA	NS	up p05	NA		1	0
56935	FN5	FN5 protein	NA	NS	NS	NA		0	0
56941	DC12	DC12 protein	NS	NS	NS	NS		0	0
56945	MRPS22	mitochondrial ribosomal protein S22	NA	NA	NS	NA		0	0
57102	C12orf4	chromosome 12 open reading frame 4	NA	NS	NS	NA		0	0
57142	RTN4	reticulon 4	NS	up p05	NS	up p05		2	0
57154	SMURF1	SMAD specific E3 ubiquitin protein ligase 1	NA	NS	NS	NA		0	0
57214	KIAA1199	KIAA1199	NS	down p05	NS	NS		0	1
57228	LOC57228	small trans-membrane and glycosylated protein	NS	NS	NS	NS		0	0
57493	HEG1	HEG homolog 1 (zebrafish)	NS	NS	NS	NS		0	0
57664	PLEKHA4	pleckstrin homology domain containing, family A (phosphoinositide binding specific) member 4	NA	NA	NS	NA		0	0
57761	TRIB3	tribbles homolog 3 (Drosophila)	NA	NA	NS	NA		0	0
57804	POLD4	polymerase (DNA-directed), delta 4	NS	NS	NS	NS		0	0
58472	SQRDL	sulfide quinone reductase-like (yeast)	NA	NS	NS	NA		0	0
58516	FAM60A	family with sequence similarity 60, member A	NA	NS	NS	NA		0	0
58533	SNX6	sorting nexin 6	NA	up p05	NS	NA		1	0
59340	HRH4	histamine receptor H4	NA	NA	NS	NA		0	0
59344	ALOXE3	arachidonate lipoxygenase 3	NA	NA	NS	NA		0	0
60673	FLJ11773	hypothetical protein FLJ11773	NA	NS	up p05	NA		1	0
63892	THADA	thyroid adenoma associated	NA	NS	NS	NA		0	0
63899	NSUN3	NOL1/NOP2/Sun domain family, member 3	NA	NS	NS	NA		0	0
64108	IFRG28	28kD interferon responsive protein	NA	NS	NS	NA		0	0
64135	IFIH1	interferon induced with helicase C domain 1	NA	NS	NS	NA		0	0
64215	DNAJC1	DnaJ (Hsp40) homolog, subfamily C, member 1	NA	NS	NS	NA		0	0
64219	PJA1	praja 1	NA	NS	NS	NA		0	0
64746	ACBD3	acyl-Coenzyme A binding domain containing 3	NS	NS	NS	NS		0	0
64757	MOSC1	MOCO sulphurase C-terminal domain containing 1	NA	NS	NS	NA		0	0
64761	PARP12	poly (ADP-ribose) polymerase family, member 12	NA	NS	NS	NA		0	0
64778	FNDC3B	fibronectin type III domain containing 3B	NA	up p05	up p05	NA		2	0
64897	FLJ12448	hypothetical protein FLJ12448	NS	NA	NS	NS		0	0
65124	C2orf26	chromosome 2 open reading frame 26	NA	NA	NS	NA		0	0
65259	C16orf28	chromosome 16 open reading frame 28	NA	NA	up p05	NA		1	0
65983	GRAMD3	GRAM domain containing 3	NA	NS	NS	NA		0	0
78991	MGC3265	hypothetical protein MGC3265	NA	up p05	NS	NA		1	0
79029	SPATA5L1	spermatogenesis associated 5-like 1	NA	NS	NS	NA		0	0
79080	MGC2574	hypothetical protein MGC2574	NA	NS	NS	NS		0	0
79084	WDR77	WD repeat domain 77	NS	NS	NS	down p05		0	1
79094	CHAC1	ChaC, cation transport regulator-like 1 (E. coli)	NA	NA	NS	NA		0	0
79155	TNIP2	TNFAIP3 interacting protein 2	NA	NS	NS	NA		0	0
79174	MGC11256	hypothetical protein MGC11256	NA	NA	NS	NA		0	0
79443	FYCO1	FYVE and coiled-coil domain containing 1	NA	NA	NS	NA		0	0
79594	C1orf166	chromosome 1 open reading frame 166	NA	up p05	NS	NA		1	0
79752	ZFAND1	zinc finger, AN1-type domain 1	NA	NS	NS	NA		0	0
79791	FBXO31	F-box protein 31	NA	NS	NS	NA		0	0
79837	PIP5K2C	phosphatidylinositol-4-phosphate 5-kinase, type II, gamma	NA	NA	NS	NA		0	0
80019	UBTD1	ubiquitin domain containing 1	NA	NA	NS	NA		0	0
80092	FLJ14082	hypothetical protein FLJ14082	NA	NA	up p05	NA		1	0
80149	ZC3H12A	zinc finger CCCH-type containing 12A	NA	NA	NS	NA		0	0
80183	C13orf18	chromosome 13 open reading frame 18	NA	NA	down p05	NA		0	1
80219	FLJ13448	hypothetical protein FLJ13448	NA	up p05	NS	NA		1	0
80229	NA	NA	NS	NA	NS	NS		0	0
80271	ITPKC	inositol 1,4,5-trisphosphate 3-kinase C	NS	NS	NS	NS		0	0
80273	GRPEL1	GrpE-like 1, mitochondrial (E. coli)	NS	NS	NS	NS		0	0
80323	SE57-1	CTCL tumor antigen se57-1	NA	NA	NS	NA		0	0
80742	PRR3	proline rich 3	up p05	NS	down p05	NS		1	1
80757	MGC4659	hole gene	NA	NA	NS	NA		0	0
80830	APOL6	apolipoprotein L, 6	NA	NA	down p05	NA		0	1
81034	SLC25A32	solute carrier family 25, member 32	NA	NS	NS	NA		0	0
81561	C2orf31	chromosome 2 open reading frame 31	NA	NA	NS	NA		0	0
81566	C12orf22	chromosome 12 open reading frame 22	NA	NS	NS	NA		0	0
81576	MGC10471	hypothetical protein MGC10471	NS	NS	NS	NS		0	0
81848	SPRY4	sprouty homolog 4 (Drosophila)	NA	NS	NS	NA		0	0
81873	ARPC5L	actin related protein 2/3 complex, subunit 5-like	NA	NS	NS	NA		0	0
81894	SLC25A28	solute carrier family 25, member 28	NA	NA	NS	NA		0	0
83716	CRISPLD2	cysteine-rich secretory protein LCCL domain containing 2	NA	NS	NS	NA		0	0
83854	ANGPTL6	angiopoietin-like 6	NA	NA	down p05	NA		0	1
84159	ARID5B	AT rich interactive domain 5B (MRF1-like)	NS	NS	NS	NS		0	0
84169	NA	NA	NA	NA	NS	NA		0	0
84220	BS-63	sperm membrane protein BS-63	NA	NA	NS	NA		0	0
84223	IQCG	IQ motif containing G	NA	NA	NS	NA		0	0
84759	PCGF1	polycomb group ring finger 1	NS	up p05	NS	NS		1	0
84790	TUBA6	tubulin, alpha 6	NA	NA	NS	NA		0	0
84804	MGC11332	hypothetical protein MGC11332	NS	NS	NS	down p05		0	1
84981	MGC14376	hypothetical protein MGC14376	NS	NA	NS	NS		0	0
85363	TRIM5	tripartite motif-containing 5	NA	NS	NS	NA		0	0
91543	RSAD2	radical S-adenosyl methionine domain containing 2	NA	NS	NS	NS		0	0
93664	CADPS2	Ca2+-dependent activator protein for secretion 2	NA	NS	NS	NA		0	0
96764	NCOA6IP	nuclear receptor coactivator 6 interacting protein	NA	NS	NS	NA		0	0
112399	EGLN3	egl nine homolog 3 (C. elegans)	NA	NS	NS	NA		0	0
114882	OSBPL8	oxysterol binding protein-like 8	NS	NS	up p05	NS		1	0
116984	CENTD1	centaurin, delta 1	NS	NS	NS	NS		0	0
133619	LOC133619	hypothetical protein MGC12103	NS	NS	up p05	NS		1	0
151011	38605	septin 10	NS	up p05	NS	NS		1	0
161291	TMEM30B	transmembrane protein 30B	up p05	NS	NS	NS		1	0
171546	C14orf147	chromosome 14 open reading frame 147	NS	up p05	NS	NS		1	0
205564	SENP5	SUMO1/sentrin specific peptidase 5	NA	NS	NS	NA		0	0
246721	POLR2J2	DNA directed RNA polymerase II polypeptide J-related gene	NS	NS	NS	NS		0	0
253635	FLJ38348	hypothetical protein FLJ38348	NS	NS	NS	NS		0	0
253982	LOC253982	hypothetical protein LOC253982	NS	NA	NS	NS		0	0
254102	EHBP1L1	EH domain binding protein 1-like 1	NA	NA	NS	NA		0	0
286451	YIPF6	Yip1 domain family, member 6	NS	NS	up p05	NS		1	0
343133	NA	NA	NA	NA	NS	NA		0	0
348477	NA	NA	NS	NA	NS	NS		0	0
350817	NA	NA	NA	NA	NS	NA		0	0

## Sheet: cyclinD1_up_Lamb
Entrez_ID	Symbol	Title	Singh_correlation_with_CCND1	Lapointe_correlation_with_CCND1	Glinsky_correlation_with_CCND1	Yu_correlation_with_CCND1		number of datasets up	number of datasets down
50	ACO2	aconitase 2, mitochondrial	NA	NA	NS	down p05		0	1
87	ACTN1	actinin, alpha 1	up p05	NS	NS	up p05		2	0
219	ALDH1B1	aldehyde dehydrogenase 1 family, member B1	NA	down p05	NS	NS		0	1
262	AMD1	adenosylmethionine decarboxylase 1	NS	NS	NS	NS		0	0
271	AMPD2	adenosine monophosphate deaminase 2 (isoform L)	NS	NS	NS	NS		0	0
302	ANXA2	annexin A2	NS	NS	NS	up p05		1	0
308	ANXA5	annexin A5	NS	NS	NS	NS		0	0
374	AREG	amphiregulin (schwannoma-derived growth factor)	NS	NS	NS	NS		0	0
381	ARF5	ADP-ribosylation factor 5	NS	NS	NS	NS		0	0
390	RND3	Rho family GTPase 3	NS	NS	NS	up p05		1	0
481	ATP1B1	ATPase, Na+/K+ transporting, beta 1 polypeptide	NS	NS	NS	NS		0	0
489	ATP2A3	ATPase, Ca++ transporting, ubiquitous	NS	NA	NS	down p05		0	1
490	ATP2B1	ATPase, Ca++ transporting, plasma membrane 1	NS	NS	NS	NS		0	0
513	ATP5D	ATP synthase, H+ transporting, mitochondrial F1 complex, delta subunit	up p05	NS	NS	NS		1	0
515	ATP5F1	ATP synthase, H+ transporting, mitochondrial F0 complex, subunit b, isoform 1	NS	NS	NS	up p05		1	0
655	BMP7	bone morphogenetic protein 7 (osteogenic protein 1)	NS	NS	down p05	NS		0	1
677	ZFP36L1	zinc finger protein 36, C3H type-like 1	NS	NA	NS	up p05		1	0
768	CA9	carbonic anhydrase IX	NS	NA	NS	NS		0	0
902	CCNH	cyclin H	down p05	NS	NS	NS		0	1
965	CD58	CD58 antigen, (lymphocyte function-associated antigen 3)	NS	NS	NS	NS		0	0
983	CDC2	cell division cycle 2, G1 to S and G2 to M	NS	NS	down p05	NS		0	1
1192	CLIC1	chloride intracellular channel 1	NS	NA	NS	NS		0	0
1503	CTPS	CTP synthase	NS	NS	NS	NS		0	0
1528	CYB5	cytochrome b-5	down p05	NS	down p05	NS		0	2
1718	DHCR24	24-dehydrocholesterol reductase	up p05	down p05	NS	NS		1	1
1791	DNTT	deoxynucleotidyltransferase, terminal	NS	NA	down p05	NS		0	1
1855	DVL1	dishevelled, dsh homolog 1 (Drosophila)	NS	NA	NS	NS		0	0
1917	EEF1A2	eukaryotic translation elongation factor 1 alpha 2	NS	NA	up p05	NS		1	0
1983	EIF5	eukaryotic translation initiation factor 5	up p05	NS	NS	NS		1	0
2101	ESRRA	estrogen-related receptor alpha	NS	NA	down p05	down p05		0	2
2107	ETF1	eukaryotic translation termination factor 1	up p05	NS	NS	NS		1	0
2130	EWSR1	Ewing sarcoma breakpoint region 1	up p05	NS	up p05	NS		2	0
2201	FBN2	fibrillin 2 (congenital contractural arachnodactyly)	NS	NA	NS	NS		0	0
2271	FH	fumarate hydratase	NS	NS	NS	NS		0	0
2280	FKBP1A	FK506 binding protein 1A, 12kDa	NS	NS	NS	down p05		0	1
2289	FKBP5	FK506 binding protein 5	NS	NS	down p05	NS		0	1
2305	FOXM1	forkhead box M1	down p05	NS	NS	down p05		0	2
2308	FOXO1A	forkhead box O1A (rhabdomyosarcoma)	up p05	NS	NS	up p05		2	0
2316	FLNA	filamin A, alpha (actin binding protein 280)	up p05	NA	NS	up p05		2	0
2335	FN1	fibronectin 1	up p05	NS	NS	NS		1	0
2547	XRCC6	X-ray repair complementing defective repair in Chinese hamster cells 6 (Ku autoantigen, 70kDa)	NS	up p05	NS	NS		1	0
2591	GALNT3	UDP-N-acetyl-alpha-D-galactosamine:polypeptide N-acetylgalactosaminyltransferase 3 (GalNAc-T3)	down p05	NS	NS	down p05		0	2
2730	GCLM	glutamate-cysteine ligase, modifier subunit	down p05	NS	NS	NS		0	1
2734	GLG1	golgi apparatus protein 1	NS	NS	up p05	NS		1	0
2806	GOT2	glutamic-oxaloacetic transaminase 2, mitochondrial (aspartate aminotransferase 2)	up p05	NS	NS	NS		1	0
2822	GPLD1	glycosylphosphatidylinositol specific phospholipase D1	down p05	NA	down p05	NS		0	2
2874	GPS2	G protein pathway suppressor 2	up p05	NS	up p05	up p05		3	0
2935	GSPT1	G1 to S phase transition 1	NS	NS	NS	NS		0	0
2936	GSR	glutathione reductase	NS	NS	NS	NS		0	0
2937	GSS	glutathione synthetase	up p05	NS	NS	NS		1	0
2976	GTF3C2	general transcription factor IIIC, polypeptide 2, beta 110kDa	up p05	NS	NS	NS		1	0
3028	HADH2	hydroxyacyl-Coenzyme A dehydrogenase, type II	NS	NS	NS	down p05		0	1
3035	HARS	histidyl-tRNA synthetase	NS	down p05	up p05	NS		1	1
3052	HCCS	holocytochrome c synthase (cytochrome c heme-lyase)	down p05	NS	NS	NS		0	1
3074	HEXB	hexosaminidase B (beta polypeptide)	NS	NS	NS	NS		0	0
3156	HMGCR	3-hydroxy-3-methylglutaryl-Coenzyme A reductase	up p05	NS	NS	NS		1	0
3265	HRAS	v-Ha-ras Harvey rat sarcoma viral oncogene homolog	up p05	NS	up p05	NS		2	0
3301	DNAJA1	DnaJ (Hsp40) homolog, subfamily A, member 1	NS	NS	NS	NS		0	0
3308	HSPA4	heat shock 70kDa protein 4	NS	NS	NS	NS		0	0
3309	HSPA5	heat shock 70kDa protein 5 (glucose-regulated protein, 78kDa)	up p05	NA	NS	NS		1	0
3313	HSPA9B	heat shock 70kDa protein 9B (mortalin-2)	up p05	NS	NS	down p05		1	1
3337	DNAJB1	DnaJ (Hsp40) homolog, subfamily B, member 1	NS	down p05	NS	NS		0	1
3396	ICT1	immature colon carcinoma transcript 1	NS	NA	NS	NS		0	0
3422	IDI1	isopentenyl-diphosphate delta isomerase 1	NS	NS	NS	NS		0	0
3485	IGFBP2	insulin-like growth factor binding protein 2, 36kDa	up p05	NA	NS	NS		1	0
3654	IRAK1	interleukin-1 receptor-associated kinase 1	up p05	NS	NS	NS		1	0
3688	ITGB1	integrin, beta 1 (fibronectin receptor, beta polypeptide, antigen CD29 includes MDF2, MSK12)	up p05	NS	NS	up p05		2	0
3693	ITGB5	integrin, beta 5	up p05	NS	NS	NS		1	0
3710	ITPR3	inositol 1,4,5-triphosphate receptor, type 3	up p05	NS	NS	down p05		1	1
3716	JAK1	Janus kinase 1 (a protein tyrosine kinase)	down p05	NS	NS	NS		0	1
3831	KNS2	kinesin 2	up p05	NS	up p05	up p05		3	0
3836	KPNA1	karyopherin alpha 1 (importin alpha 5)	NS	NS	NS	NS		0	0
3840	KPNA4	karyopherin alpha 4 (importin alpha 3)	NS	NS	NS	NS		0	0
3887	KRTHB1	keratin, hair, basic, 1	NA	NA	NS	NS		0	0
3988	LIPA	lipase A, lysosomal acid, cholesterol esterase (Wolman disease)	NS	NS	NS	NS		0	0
4043	LRPAP1	low density lipoprotein receptor-related protein associated protein 1	up p05	NS	NS	NS		1	0
4067	LYN	v-yes-1 Yamaguchi sarcoma viral related oncogene homolog	NS	NS	down p05	NS		0	1
4088	SMAD3	SMAD, mothers against DPP homolog 3 (Drosophila)	up p05	NS	NS	NS		1	0
4123	MAN2C1	mannosidase, alpha, class 2C, member 1	NS	down p05	up p05	NS		1	1
4170	MCL1	myeloid cell leukemia sequence 1 (BCL2-related)	up p05	NS	NS	NS		1	0
4586	MUC5AC	mucin 5, subtypes A and C, tracheobronchial/gastric	up p05	NA	down p05	NS		1	1
4605	MYBL2	v-myb myeloblastosis viral oncogene homolog (avian)-like 2	NS	down p05	down p05	down p05		0	3
4627	MYH9	myosin, heavy polypeptide 9, non-muscle	up p05	NS	NS	up p05		2	0
4633	MYL2	myosin, light polypeptide 2, regulatory, cardiac, slow	down p05	NA	NS	NS		0	1
4665	NAB2	NGFI-A binding protein 2 (EGR1 binding protein 2)	NS	NA	NS	NS		0	0
4729	NDUFV2	NADH dehydrogenase (ubiquinone) flavoprotein 2, 24kDa	NS	NS	NS	down p05		0	1
4791	NFKB2	nuclear factor of kappa light polypeptide gene enhancer in B-cells 2 (p49/p100)	down p05	NS	NS	NS		0	1
4830	NME1	non-metastatic cells 1, protein (NM23A) expressed in	NS	NS	NS	down p05		0	1
4836	NMT1	N-myristoyltransferase 1	NS	NS	up p05	NS		1	0
4864	NPC1	Niemann-Pick disease, type C1	NS	NS	NS	NS		0	0
4899	NRF1	nuclear respiratory factor 1	NS	NS	NS	NS		0	0
5411	PNN	pinin, desmosome associated protein	up p05	NS	NS	NS		1	0
5471	PPAT	phosphoribosyl pyrophosphate amidotransferase	NS	NS	NS	down p05		0	1
5479	PPIB	peptidylprolyl isomerase B (cyclophilin B)	NS	NA	NS	down p05		0	1
5511	PPP1R8	protein phosphatase 1, regulatory (inhibitor) subunit 8	NS	NS	up p05	NS		1	0
5520	PPP2R2A	protein phosphatase 2 (formerly 2A), regulatory subunit B (PR 52), alpha isoform	NS	NS	up p05	NS		1	0
5585	PKN1	protein kinase N1	NS	NS	NS	down p05		0	1
5591	PRKDC	protein kinase, DNA-activated, catalytic polypeptide	down p05	down p05	NS	NS		0	2
5601	MAPK9	mitogen-activated protein kinase 9	up p05	NS	up p05	NS		2	0
5682	PSMA1	proteasome (prosome, macropain) subunit, alpha type, 1	NS	down p05	NS	NS		0	1
5684	PSMA3	proteasome (prosome, macropain) subunit, alpha type, 3	NS	NS	NS	NS		0	0
5686	PSMA5	proteasome (prosome, macropain) subunit, alpha type, 5	NS	NS	NS	NS		0	0
5687	PSMA6	proteasome (prosome, macropain) subunit, alpha type, 6	down p05	NS	NS	down p05		0	2
5689	PSMB1	proteasome (prosome, macropain) subunit, beta type, 1	NS	down p05	NS	NS		0	1
5700	PSMC1	proteasome (prosome, macropain) 26S subunit, ATPase, 1	NS	NA	NS	NS		0	0
5702	PSMC3	proteasome (prosome, macropain) 26S subunit, ATPase, 3	NS	NS	NS	NS		0	0
5705	PSMC5	proteasome (prosome, macropain) 26S subunit, ATPase, 5	up p05	NS	NS	NS		1	0
5706	PSMC6	proteasome (prosome, macropain) 26S subunit, ATPase, 6	NS	NS	up p05	NS		1	0
5707	PSMD1	proteasome (prosome, macropain) 26S subunit, non-ATPase, 1	up p05	NS	up p05	NS		2	0
5710	PSMD4	proteasome (prosome, macropain) 26S subunit, non-ATPase, 4	up p05	NA	up p05	NS		2	0
5717	PSMD11	proteasome (prosome, macropain) 26S subunit, non-ATPase, 11	up p05	NS	NS	down p05		1	1
5768	QSCN6	quiescin Q6	NS	NA	up p05	NS		1	0
5861	RAB1A	RAB1A, member RAS oncogene family	NS	NS	NS	NS		0	0
5867	RAB4A	RAB4A, member RAS oncogene family	NS	down p05	NS	NS		0	1
5873	RAB27A	RAB27A, member RAS oncogene family	NS	NS	NS	NS		0	0
5876	RABGGTB	Rab geranylgeranyltransferase, beta subunit	NS	NS	NS	NS		0	0
5930	RBBP6	retinoblastoma binding protein 6	NS	NS	up p05	NS		1	0
6197	RPS6KA3	ribosomal protein S6 kinase, 90kDa, polypeptide 3	NS	NS	NS	NS		0	0
6198	RPS6KB1	ribosomal protein S6 kinase, 70kDa, polypeptide 1	down p05	NS	NS	NS		0	1
6282	S100A11	S100 calcium binding protein A11 (calgizzarin)	up p05	NS	NS	NS		1	0
6284	S100A13	S100 calcium binding protein A13	NA	NS	NS	NA		0	0
6416	MAP2K4	mitogen-activated protein kinase kinase 4	up p05	NS	NS	NS		1	0
6429	SFRS4	splicing factor, arginine/serine-rich 4	up p05	NS	up p05	up p05		3	0
6461	SHB	Src homology 2 domain containing adaptor protein B	NS	NS	NS	NS		0	0
6464	SHC1	SHC (Src homology 2 domain containing) transforming protein 1	up p05	NS	up p05	up p05		3	0
6597	SMARCA4	SWI/SNF related, matrix associated, actin dependent regulator of chromatin, subfamily a, member 4	up p05	NS	NS	NS		1	0
6627	SNRPA1	small nuclear ribonucleoprotein polypeptide A'	up p05	NS	NS	down p05		1	1
6634	SNRPD3	small nuclear ribonucleoprotein D3 polypeptide 18kDa	NS	NS	NS	NS		0	0
6636	SNRPF	small nuclear ribonucleoprotein polypeptide F	NS	NS	NS	down p05		0	1
6659	SOX4	SRY (sex determining region Y)-box 4	up p05	NS	NS	NS		1	0
6723	SRM	spermidine synthase	NS	up p05	NS	down p05		1	1
6745	SSR1	signal sequence receptor, alpha (translocon-associated protein alpha)	down p05	NS	NS	down p05		0	2
6749	SSRP1	structure specific recognition protein 1	up p05	NS	NS	NS		1	0
6879	TAF7	TAF7 RNA polymerase II, TATA box binding protein (TBP)-associated factor, 55kDa	NS	NS	NS	NS		0	0
6917	TCEA1	transcription elongation factor A (SII), 1	NS	NA	NS	NS		0	0
7001	PRDX2	peroxiredoxin 2	up p05	NS	up p05	NS		2	0
7004	TEAD4	TEA domain family member 4	NS	NS	down p05	NS		0	1
7037	TFRC	transferrin receptor (p90, CD71)	up p05	NS	NS	NS		1	0
7042	TGFB2	transforming growth factor, beta 2	NS	NS	NS	NS		0	0
7045	TGFBI	transforming growth factor, beta-induced, 68kDa	up p05	NS	NS	NS		1	0
7073	TIAL1	TIA1 cytotoxic granule-associated RNA binding protein-like 1	up p05	NS	NS	NS		1	0
7150	TOP1	topoisomerase (DNA) I	NS	NA	NS	NS		0	0
7204	TRIO	triple functional domain (PTPRF interacting)	down p05	NS	NS	NS		0	1
7284	TUFM	Tu translation elongation factor, mitochondrial	up p05	NS	NS	NS		1	0
7322	UBE2D2	ubiquitin-conjugating enzyme E2D 2 (UBC4/5 homolog, yeast)	NS	NS	NS	NS		0	0
7414	VCL	vinculin	up p05	NS	up p05	up p05		3	0
7551	ZNF3	zinc finger protein 3 (A8-51)	up p05	NS	NS	NS		1	0
7791	ZYX	zyxin	up p05	NA	NS	up p05		2	0
7804	LRP8	low density lipoprotein receptor-related protein 8, apolipoprotein e receptor	NS	up p05	NS	NS		1	0
7818	DAP3	death associated protein 3	NS	NS	NS	down p05		0	1
7851	MALL	mal, T-cell differentiation protein-like	NS	NA	NS	NS		0	0
7873	ARMET	arginine-rich, mutated in early stage tumors	NS	NS	NS	NS		0	0
7874	USP7	ubiquitin specific peptidase 7 (herpes virus-associated)	up p05	NS	NS	NS		1	0
7879	RAB7	RAB7, member RAS oncogene family	NS	down p05	up p05	NS		1	1
8078	USP5	ubiquitin specific peptidase 5 (isopeptidase T)	NS	NA	NS	NS		0	0
8087	FXR1	fragile X mental retardation, autosomal homolog 1	NS	NS	NS	up p05		1	0
8165	AKAP1	A kinase (PRKA) anchor protein 1	up p05	NS	NS	up p05		2	0
8473	OGT	O-linked N-acetylglucosamine (GlcNAc) transferase (UDP-N-acetylglucosamine:polypeptide-N-acetylglucosaminyl transferase)	up p05	NS	NS	down p05		1	1
8525	DGKZ	diacylglycerol kinase, zeta 104kDa	up p05	NA	NS	NS		1	0
8565	YARS	tyrosyl-tRNA synthetase	NS	NS	NA	NS		0	0
8566	PDXK	pyridoxal (pyridoxine, vitamin B6) kinase	up p05	up p05	NS	NS		2	0
8662	EIF3S9	eukaryotic translation initiation factor 3, subunit 9 eta, 116kDa	up p05	NS	NS	NS		1	0
8672	EIF4G3	eukaryotic translation initiation factor 4 gamma, 3	up p05	NS	up p05	NS		2	0
8682	PEA15	phosphoprotein enriched in astrocytes 15	up p05	down p05	up p05	up p05		3	1
8683	SFRS9	splicing factor, arginine/serine-rich 9	NS	NS	NS	down p05		0	1
8774	NAPG	N-ethylmaleimide-sensitive factor attachment protein, gamma	down p05	NS	NS	NS		0	1
8821	INPP4B	inositol polyphosphate-4-phosphatase, type II, 105kDa	NS	NS	NS	NS		0	0
8878	SQSTM1	sequestosome 1	NS	NA	up p05	NS		1	0
9053	MAP7	microtubule-associated protein 7	NS	NS	NS	NS		0	0
9057	SLC7A6	solute carrier family 7 (cationic amino acid transporter, y+ system), member 6	NS	NS	NS	NS		0	0
9130	FAM50A	family with sequence similarity 50, member A	up p05	NS	up p05	NS		2	0
9220	TIAF1	TGFB1-induced anti-apoptotic factor 1	up p05	NA	up p05	NS		2	0
9261	MAPKAPK2	mitogen-activated protein kinase-activated protein kinase 2	up p05	down p05	NS	up p05		2	1
9703	KIAA0100	KIAA0100	up p05	NS	NS	NS		1	0
9778	KIAA0232	KIAA0232 gene product	up p05	NS	NS	up p05		2	0
9926	LPGAT1	lysophosphatidylglycerol acyltransferase 1	NS	NS	up p05	NS		1	0
10146	G3BP	Ras-GTPase-activating protein SH3-domain-binding protein	NS	NS	NS	NS		0	0
10165	SLC25A13	solute carrier family 25, member 13 (citrin)	NS	NS	up p05	down p05		1	1
10195	ALG3	asparagine-linked glycosylation 3 homolog (yeast, alpha-1,3-mannosyltransferase)	NS	NS	NS	NS		0	0
10213	PSMD14	proteasome (prosome, macropain) 26S subunit, non-ATPase, 14	up p05	NS	NS	NS		1	0
10436	C2F	C2f protein	NS	down p05	NS	NS		0	1
10574	CCT7	chaperonin containing TCP1, subunit 7 (eta)	NS	NS	NS	NS		0	0
10576	CCT2	chaperonin containing TCP1, subunit 2 (beta)	NS	NS	NS	down p05		0	1
10808	HSPH1	heat shock 105kDa/110kDa protein 1	NS	NA	NS	NS		0	0
10949	HNRPA0	heterogeneous nuclear ribonucleoprotein A0	NS	NS	NS	NS		0	0
10962	MLLT11	myeloid/lymphoid or mixed-lineage leukemia (trithorax homolog, Drosophila); translocated to, 11	NS	NS	up p05	NS		1	0
10963	STIP1	stress-induced-phosphoprotein 1 (Hsp70/Hsp90-organizing protein)	up p05	NS	NS	NS		1	0
10969	EBNA1BP2	EBNA1 binding protein 2	up p05	NS	NS	NS		1	0
10985	GCN1L1	GCN1 general control of amino-acid synthesis 1-like 1 (yeast)	NS	down p05	NS	NS		0	1
11007	DIPA	hepatitis delta antigen-interacting protein A	up p05	NA	NS	NS		1	0
11047	ADRM1	adhesion regulating molecule 1	up p05	up p05	up p05	NS		3	0
11137	PWP1	PWP1 homolog (S. cerevisiae)	down p05	NS	NS	NS		0	1
11140	CDC37	CDC37 cell division cycle 37 homolog (S. cerevisiae)	up p05	NS	NS	NS		1	0
11224	RPL35	ribosomal protein L35	NS	NS	NS	NS		0	0
11333	PDAP1	PDGFA associated protein 1	NS	NA	NS	NS		0	0
11338	U2AF2	U2 (RNU2) small nuclear RNA auxiliary factor 2	down p05	down p05	up p05	NS		1	2
22822	PHLDA1	pleckstrin homology-like domain, family A, member 1	NS	NS	NS	NS		0	0
22827	SIAHBP1	fuse-binding protein-interacting repressor	up p05	NS	NS	down p05		1	1
22916	NCBP2	nuclear cap binding protein subunit 2, 20kDa	NS	NS	NS	NS		0	0
23246	BOP1	block of proliferation 1	NS	NA	down p05	NS		0	1
23404	EXOSC2	exosome component 2	down p05	NS	NS	NS		0	1
23760	PITPNB	phosphatidylinositol transfer protein, beta	NS	NS	NS	NS		0	0
30851	TAX1BP3	Tax1 (human T-cell leukemia virus type I) binding protein 3	up p05	NS	up p05	up p05		3	0
54732	TMED9	transmembrane emp24 protein transport domain containing 9	NS	NS	NS	NS		0	0
55503	TRPV6	transient receptor potential cation channel, subfamily V, member 6	NS	NS	NS	NS		0	0
145828	NA	NA	up p05	NA	NS	up p05		2	0

## Sheet: Akt_up_Majumder
Entrez_ID	Symbol	Title	Singh_correlation_with_AKT1	Lapointe_correlation_with_AKT1	Glinsky_correlation_with_AKT1	Yu_correlation_with_AKT1		number of datasets up	number of datasets down
21	ABCA3	ATP-binding cassette, sub-family A (ABC1), member 3	down p05	NS	up p05	NS		1	1
47	ACLY	ATP citrate lyase	up p05	down p05	up p05	up p05		3	1
50	ACO2	aconitase 2, mitochondrial	NA	NA	up p05	up p05		2	0
100	ADA	adenosine deaminase	NS	up p05	down p05	NS		1	1
102	ADAM10	ADAM metallopeptidase domain 10	NS	NS	NS	up p05		1	0
136	ADORA2B	adenosine A2b receptor	NS	NS	NS	down p05		0	1
161	AP2A2	adaptor-related protein complex 2, alpha 2 subunit	down p05	NS	up p05	NS		1	1
164	AP1G1	adaptor-related protein complex 1, gamma 1 subunit	up p05	NS	up p05	NS		2	0
166	AES	amino-terminal enhancer of split	down p05	NS	up p05	NS		1	1
176	AGC1	aggrecan 1 (chondroitin sulfate proteoglycan 1, large aggregating proteoglycan, antigen identified by monoclonal antibody A0122)	NS	NA	NS	NS		0	0
178	AGL	amylo-1, 6-glucosidase, 4-alpha-glucanotransferase (glycogen debranching enzyme, glycogen storage disease type III)	down p05	NS	up p05	NS		1	1
204	AK2	adenylate kinase 2	down p05	NS	NS	NS		0	1
205	AK3L1	adenylate kinase 3-like 1	up p05	NS	up p05	NS		2	0
207	AKT1	v-akt murine thymoma viral oncogene homolog 1	NA	NA	NA	NA		0	0
226	ALDOA	aldolase A, fructose-bisphosphate	up p05	NS	up p05	up p05		3	0
230	ALDOC	aldolase C, fructose-bisphosphate	down p05	NS	NS	down p05		0	2
288	ANK3	ankyrin 3, node of Ranvier (ankyrin G)	NS	NS	NS	NS		0	0
292	SLC25A5	solute carrier family 25 (mitochondrial carrier; adenine nucleotide translocator), member 5	NS	down p05	NS	NS		0	1
306	ANXA3	annexin A3	NS	down p05	NS	up p05		1	1
307	ANXA4	annexin A4	NS	NS	NS	NS		0	0
312	ANXA13	annexin A13	NS	NA	NS	NS		0	0
319	APOF	apolipoprotein F	NS	NA	NS	NS		0	0
334	APLP2	amyloid beta (A4) precursor-like protein 2	up p05	down p05	up p05	up p05		3	1
367	AR	androgen receptor (dihydrotestosterone receptor; testicular feminization; spinal and bulbar muscular atrophy; Kennedy disease)	NS	NS	up p05	NS		1	0
383	ARG1	arginase, liver	NS	NA	NS	NS		0	0
388	RHOB	ras homolog gene family, member B	up p05	NS	NS	up p05		2	0
398	ARHGDIG	Rho GDP dissociation inhibitor (GDI) gamma	down p05	NA	NS	NS		0	1
467	ATF3	activating transcription factor 3	NS	NS	NS	NS		0	0
481	ATP1B1	ATPase, Na+/K+ transporting, beta 1 polypeptide	down p05	NS	NS	NS		0	1
515	ATP5F1	ATP synthase, H+ transporting, mitochondrial F0 complex, subunit b, isoform 1	NS	NS	up p05	NS		1	0
523	ATP6V1A	ATPase, H+ transporting, lysosomal 70kDa, V1 subunit A	NS	NS	up p05	up p05		2	0
527	ATP6V0C	ATPase, H+ transporting, lysosomal 16kDa, V0 subunit c	NS	NS	up p05	up p05		2	0
533	ATP6V0B	ATPase, H+ transporting, lysosomal 21kDa, V0 subunit c''	NS	NS	up p05	up p05		2	0
537	ATP6AP1	ATPase, H+ transporting, lysosomal accessory protein 1	NS	down p05	up p05	up p05		2	1
634	CEACAM1	carcinoembryonic antigen-related cell adhesion molecule 1 (biliary glycoprotein)	NS	NS	NS	NS		0	0
637	BID	BH3 interacting domain death agonist	NS	NS	NS	NS		0	0
664	BNIP3	BCL2/adenovirus E1B 19kDa interacting protein 3	NS	NA	up p05	up p05		2	0
665	BNIP3L	BCL2/adenovirus E1B 19kDa interacting protein 3-like	up p05	NS	NS	NS		1	0
667	DST	dystonin	NS	up p05	NS	NS		1	0
669	BPGM	2,3-bisphosphoglycerate mutase	NS	NS	up p05	NS		1	0
677	ZFP36L1	zinc finger protein 36, C3H type-like 1	down p05	NA	NS	NS		0	1
682	BSG	basigin (OK blood group)	up p05	NS	up p05	up p05		3	0
686	BTD	biotinidase	down p05	NS	up p05	up p05		2	1
688	KLF5	Kruppel-like factor 5 (intestinal)	NS	NA	NS	NS		0	0
740	MRPL49	mitochondrial ribosomal protein L49	NS	NS	up p05	NS		1	0
780	DDR1	discoidin domain receptor family, member 1	up p05	NS	up p05	up p05		3	0
801	CALM1	calmodulin 1 (phosphorylase kinase, delta)	NS	NS	NS	NS		0	0
805	CALM2	calmodulin 2 (phosphorylase kinase, delta)	NS	NS	NS	up p05		1	0
821	CANX	calnexin	NS	down p05	up p05	up p05		2	1
822	CAPG	capping protein (actin filament), gelsolin-like	up p05	NS	down p05	NS		1	1
829	CAPZA1	capping protein (actin filament) muscle Z-line, alpha 1	NS	down p05	up p05	NS		1	1
901	CCNG2	cyclin G2	NS	down p05	up p05	NS		1	1
915	CD3D	CD3D antigen, delta polypeptide (TiT3 complex)	down p05	NS	down p05	NS		0	2
928	CD9	CD9 antigen (p24)	NS	down p05	up p05	up p05		2	1
934	CD24	CD24 antigen (small cell lung carcinoma cluster 4 antigen)	NS	NS	NS	NS		0	0
950	SCARB2	scavenger receptor class B, member 2	down p05	NS	NS	up p05		1	1
957	ENTPD5	ectonucleoside triphosphate diphosphohydrolase 5	up p05	down p05	up p05	up p05		3	1
975	CD81	CD81 antigen (target of antiproliferative antibody 1)	NS	up p05	NS	NS		1	0
997	CDC34	cell division cycle 34	NS	NS	up p05	up p05		2	0
998	CDC42	cell division cycle 42 (GTP binding protein, 25kDa)	NS	NS	NS	NS		0	0
999	CDH1	cadherin 1, type 1, E-cadherin (epithelial)	NS	NS	up p05	up p05		2	0
1030	CDKN2B	cyclin-dependent kinase inhibitor 2B (p15, inhibits CDK4)	NS	NS	NS	NS		0	0
1056	CEL	carboxyl ester lipase (bile salt-stimulated lipase)	NA	NA	NS	NS		0	0
1069	CETN2	centrin, EF-hand protein, 2	NS	NS	NS	NS		0	0
1072	CFL1	cofilin 1 (non-muscle)	NS	NA	up p05	up p05		2	0
1119	CHKA	choline kinase alpha	up p05	NS	up p05	NS		2	0
1182	CLCN3	chloride channel 3	NS	down p05	up p05	NS		1	1
1192	CLIC1	chloride intracellular channel 1	up p05	NA	NS	up p05		2	0
1266	CNN3	calponin 3, acidic	NS	NS	NS	NS		0	0
1316	KLF6	Kruppel-like factor 6	NS	NS	NS	NS		0	0
1318	SLC31A2	solute carrier family 31 (copper transporters), member 2	NS	NS	NS	NS		0	0
1329	COX5B	cytochrome c oxidase subunit Vb	NS	NS	NS	up p05		1	0
1337	COX6A1	cytochrome c oxidase subunit VIa polypeptide 1	up p05	NS	up p05	up p05		3	0
1365	CLDN3	claudin 3	up p05	NS	up p05	up p05		3	0
1366	CLDN7	claudin 7	NS	NA	NS	NS		0	0
1431	CS	citrate synthase	NS	NS	up p05	NS		1	0
1476	CSTB	cystatin B (stefin B)	up p05	NA	NS	up p05		2	0
1495	CTNNA1	catenin (cadherin-associated protein), alpha 1, 102kDa	NS	down p05	up p05	up p05		2	1
1508	CTSB	cathepsin B	NS	NS	down p05	NS		0	1
1509	CTSD	cathepsin D (lysosomal aspartyl peptidase)	NS	down p05	NS	up p05		1	1
1515	CTSL2	cathepsin L2	down p05	NS	NS	down p05		0	2
1522	CTSZ	cathepsin Z	up p05	NS	NS	NS		1	0
1525	CXADR	coxsackie virus and adenovirus receptor	up p05	NS	up p05	NS		2	0
1534	CYB561	cytochrome b-561	NA	down p05	up p05	NA		1	1
1545	CYP1B1	cytochrome P450, family 1, subfamily B, polypeptide 1	NS	NS	up p05	NS		1	0
1604	DAF	decay accelerating factor for complement (CD55, Cromer blood group system)	NS	NS	NS	NS		0	0
1622	DBI	diazepam binding inhibitor (GABA receptor modulator, acyl-Coenzyme A binding protein)	NS	NS	up p05	up p05		2	0
1636	ACE	angiotensin I converting enzyme (peptidyl-dipeptidase A) 1	NS	NA	NS	up p05		1	0
1717	DHCR7	7-dehydrocholesterol reductase	down p05	NS	up p05	up p05		2	1
1718	DHCR24	24-dehydrocholesterol reductase	up p05	down p05	NS	up p05		2	1
1727	CYB5R3	cytochrome b5 reductase 3	NS	NS	NS	NS		0	0
1803	DPP4	dipeptidylpeptidase 4 (CD26, adenosine deaminase complexing protein 2)	up p05	NS	NS	up p05		2	0
1906	EDN1	endothelin 1	NA	NA	NS	NA		0	0
1999	ELF3	E74-like factor 3 (ets domain transcription factor, epithelial-specific )	NS	NS	NS	down p05		0	1
2013	EMP2	epithelial membrane protein 2	NS	NS	NS	up p05		1	0
2017	CTTN	cortactin	NS	NA	up p05	NS		1	0
2023	ENO1	enolase 1, (alpha)	up p05	NS	NS	NS		1	0
2063	NR2F6	nuclear receptor subfamily 2, group F, member 6	up p05	up p05	up p05	up p05		4	0
2101	ESRRA	estrogen-related receptor alpha	NS	NA	NS	up p05		1	0
2150	F2RL1	coagulation factor II (thrombin) receptor-like 1	down p05	NS	NS	NS		0	1
2171	FABP5	fatty acid binding protein 5 (psoriasis-associated)	up p05	NS	up p05	NS		2	0
2222	FDFT1	farnesyl-diphosphate farnesyltransferase 1	NS	NS	NS	NS		0	0
2224	FDPS	farnesyl diphosphate synthase (farnesyl pyrophosphate synthetase, dimethylallyltranstransferase, geranyltranstransferase)	up p05	NS	NS	up p05		2	0
2241	FER	fer (fps/fes related) tyrosine kinase (phosphoprotein NCP94)	down p05	NS	down p05	NS		0	2
2321	FLT1	fms-related tyrosine kinase 1 (vascular endothelial growth factor/vascular permeability factor receptor)	down p05	NS	NS	NS		0	1
2512	FTL	ferritin, light polypeptide	NS	NS	down p05	NS		0	1
2517	FUCA1	fucosidase, alpha-L- 1, tissue	NS	NS	NS	up p05		1	0
2539	G6PD	glucose-6-phosphate dehydrogenase	NS	NA	NS	NS		0	0
2580	GAK	cyclin G associated kinase	NS	NS	up p05	NS		1	0
2585	GALK2	galactokinase 2	NS	NS	up p05	NS		1	0
2597	GAPDH	glyceraldehyde-3-phosphate dehydrogenase	down p05	NA	up p05	NS		1	1
2629	GBA	glucosidase, beta; acid (includes glucosylceramidase)	up p05	NS	NS	NS		1	0
2643	GCH1	GTP cyclohydrolase 1 (dopa-responsive dystonia)	up p05	NA	NS	NS		1	0
2739	GLO1	glyoxalase I	up p05	NS	NS	NS		1	0
2764	GMFB	glia maturation factor, beta	NS	NS	up p05	NS		1	0
2766	GMPR	guanosine monophosphate reductase	NS	down p05	NS	up p05		1	1
2771	GNAI2	guanine nucleotide binding protein (G protein), alpha inhibiting activity polypeptide 2	NS	NS	NS	NS		0	0
2782	GNB1	guanine nucleotide binding protein (G protein), beta polypeptide 1	NS	down p05	up p05	up p05		2	1
2794	GNL1	guanine nucleotide binding protein-like 1	down p05	NS	NS	NS		0	1
2805	GOT1	glutamic-oxaloacetic transaminase 1, soluble (aspartate aminotransferase 1)	NS	NS	up p05	up p05		2	0
2820	GPD2	glycerol-3-phosphate dehydrogenase 2 (mitochondrial)	NS	NS	NS	NS		0	0
2821	GPI	glucose phosphate isomerase	NS	NS	up p05	up p05		2	0
2896	GRN	granulin	up p05	NS	NS	up p05		2	0
2907	GRINA	glutamate receptor, ionotropic, N-methyl D-asparate-associated protein 1 (glutamate binding)	down p05	NS	up p05	up p05		2	1
2937	GSS	glutathione synthetase	NS	NS	up p05	NS		1	0
2961	GTF2E2	general transcription factor IIE, polypeptide 2, beta 34kDa	NS	NS	NS	NS		0	0
2987	GUK1	guanylate kinase 1	up p05	NS	up p05	up p05		3	0
2990	GUSB	glucuronidase, beta	NS	down p05	up p05	NS		1	1
3006	HIST1H1C	histone 1, H1c	up p05	down p05	NS	up p05		2	1
3052	HCCS	holocytochrome c synthase (cytochrome c heme-lyase)	NS	NS	NS	up p05		1	0
3055	HCK	hemopoietic cell kinase	down p05	NA	down p05	NS		0	2
3073	HEXA	hexosaminidase A (alpha polypeptide)	up p05	NS	NS	up p05		2	0
3098	HK1	hexokinase 1	NA	NS	NS	NA		0	0
3099	HK2	hexokinase 2	down p05	NS	up p05	NS		1	1
3135	HLA-G	HLA-G histocompatibility antigen, class I, G	up p05	NS	down p05	NS		1	1
3157	HMGCS1	3-hydroxy-3-methylglutaryl-Coenzyme A synthase 1 (soluble)	NS	NS	NS	NS		0	0
3181	HNRPA2B1	heterogeneous nuclear ribonucleoprotein A2/B1	NS	NS	NS	up p05		1	0
3182	HNRPAB	heterogeneous nuclear ribonucleoprotein A/B	NS	NS	up p05	up p05		2	0
3192	HNRPU	heterogeneous nuclear ribonucleoprotein U (scaffold attachment factor A)	up p05	NS	NS	NS		1	0
3219	HOXB9	homeo box B9	NA	NA	NS	NA		0	0
3265	HRAS	v-Ha-ras Harvey rat sarcoma viral oncogene homolog	up p05	NS	up p05	NS		2	0
3275	HRMT1L1	HMT1 hnRNP methyltransferase-like 1 (S. cerevisiae)	down p05	NS	NS	NS		0	1
3281	HSBP1	heat shock factor binding protein 1	NS	NS	NS	NS		0	0
3320	HSPCA	heat shock 90kDa protein 1, alpha	NS	NA	up p05	up p05		2	0
3337	DNAJB1	DnaJ (Hsp40) homolog, subfamily B, member 1	up p05	NS	NS	NS		1	0
3422	IDI1	isopentenyl-diphosphate delta isomerase 1	up p05	NS	NS	up p05		2	0
3433	IFIT2	interferon-induced protein with tetratricopeptide repeats 2	down p05	up p05	down p05	NS		1	2
3434	IFIT1	interferon-induced protein with tetratricopeptide repeats 1	down p05	NS	down p05	NS		0	2
3725	JUN	v-jun sarcoma virus 17 oncogene homolog (avian)	NS	NS	NS	NS		0	0
3727	JUND	jun D proto-oncogene	down p05	NS	NS	NS		0	1
[truncated: 620 more rows]
